# Supplementary material for: 2-({[(2S)-1-Hy­droxy-1,1,3-tri­phenyl­propan-2-yl]imino}­meth­yl)-4,6-bis­(4-methyl­phen­yl)phenol
Source: IUCrdata. 2020 Dec 4;5(Pt 12):x201576. doi: 10.1107/S241431462001576X (PMC9462170; doi:10.1107/S241431462001576X)
Supplement: Supplementary file 1 [file x-05-x201576-sup1.cif]

##############################################################################
#                                                                            #
# This CIF contains the data for a data article accepted for                 #
# publication in IUCrData. It conforms to the requirements of                #
# Notes for Authors for IUCrData, and has been                               #
# peer reviewed under the auspices of IUCrData.                              #
#                                                                            #
# Full details of the Crystallographic Information File format               #
# are given in the paper "The Crystallographic Information File (CIF):       #
# a New Standard Archive File for Crystallography" by S. R. Hall, F. H.      #
# Allen and I. D. Brown [Acta Cryst. (1991), A47, 655-685].                  #
#                                                                            #
# The current version of the core CIF dictionary is obtainable from          #
# ftp://ftp.iucr.org/pub/cif_core.dic.                                       #
#                                                                            #
# Software is freely available for graphical display of the structure(s)     #
# in this CIF. For information consult the CIF software page                 #
# http://www.iucr.org/resources/cif/software.                                #
#                                                                            #
# This file may be used for bona fide research purposes within the           #
# scientific community so long as proper attribution is given to the data    # 
# article from which it was obtained.                                        #
#                                                                            #
##############################################################################
data_I
_database_code_depnum_ccdc_archive 'CCDC 2042781'
_audit_creation_method
;
Olex2 1.3-ac4
(compiled 2019.04.23 svn.r3594 for Rigaku Oxford Diffraction, GUI svn.r5739)
 (Dolomanov <i>et al.</i>, 2009)
;
_journal_date_recd_electronic     2020-11-09
_journal_date_accepted     2020-12-01
_journal_name_full     'IUCrData'
_journal_year     2021
_journal_volume     6
_journal_issue     13
_journal_page_first     0
_journal_page_last     0
_journal_paper_category     HO
_journal_paper_doi     10.1107/S241431462001576X
_journal_coeditor_code     SJ4216
_publ_contact_author_name     'Adam R. Johnson'
_publ_contact_author_address
;
Department of Chemistry
Harvey Mudd College
301 Platt Blvd.
Claremont, CA 91711
USA
;
_publ_contact_author_email     'adam_johnson@hmc.edu'
_publ_contact_author_fax     '(909) 607-7577'
_publ_contact_author_phone     '(909) 607-8450'
_publ_section_title
;\
2-({[(2<i>S</i>)-1-Hydroxy-1,1,3-triphenylpropan-2-yl]imino}methyl)-4,6-bis(4-\
methylphenyl)phenol
;
_publ_section_title_footnote     .
loop_
    _publ_author_name
    _publ_author_footnote
    _publ_author_address
    'Show, Veronica L.' .
;
Department of Chemistry
Harvey Mudd College
301 Platt Blvd.
Claremont, CA 91711
USA
;
    'Fok, Emily Y.' .
;
Department of Chemistry
Harvey Mudd College
301 Platt Blvd.
Claremont, CA 91711
USA
;
    'Johnson, Adam R.' .
;
Department of Chemistry
Harvey Mudd College
301 Platt Blvd.
Claremont, CA 91711
USA
;
_publ_section_synopsis
;
The title compound was prepared and fully characterized. The salicylaldehyde
alcohol is engaged in an intramolecular O---H...N hydrogen bond with the imine
nitrogen.
;
_chemical_name_systematic
;\
2-({[(2<i>S</i>)-1-Hydroxy-1,1,3-triphenylpropan-2-yl]imino}methyl)-\
4,6-bis(4-methylphenyl)phenol
;
_chemical_name_common     ?
_chemical_formula_moiety     'C42 H37 N O2'
_chemical_formula_sum     'C42 H37 N O2'
_chemical_formula_iupac     'C42 H37 N O2'
_chemical_formula_weight     587.72
_chemical_melting_point     ?
_chemical_absolute_configuration     syn
_space_group_crystal_system     orthorhombic
_space_group_name_H-M_alt     'P 21 21 21'
_space_group_name_Hall     'P 2ac 2ab'
loop_
    _space_group_symop_operation_xyz
    'x, y, z'
    '-x+1/2, -y, z+1/2'
    '-x, y+1/2, -z+1/2'
    'x+1/2, -y+1/2, -z'
_cell_length_a     9.2554(3)
_cell_length_b     11.5721(4)
_cell_length_c     31.9214(10)
_cell_angle_alpha     90
_cell_angle_beta     90
_cell_angle_gamma     90
_cell_volume     3418.92(19)
_cell_formula_units_Z     4
_cell_measurement_reflns_used     14764
_cell_measurement_theta_min     1.9190
_cell_measurement_theta_max     20.7780
_cell_measurement_temperature     293(2)
_exptl_crystal_description     block
_exptl_crystal_colour     'clear light yellow'
_exptl_crystal_size_max     0.307
_exptl_crystal_size_mid     0.156
_exptl_crystal_size_min     0.108
_exptl_crystal_density_diffrn     1.142
_exptl_crystal_density_meas     ?
_exptl_crystal_density_method     ?
_exptl_crystal_F_000     1248
loop_
    _exptl_crystal_face_index_h
    _exptl_crystal_face_index_k
    _exptl_crystal_face_index_l
    _exptl_crystal_face_perp_dist
    0 -2 5 0.0475
    -1 0 -1 0.1232
    -1 0 0 0.1196
    -5 2 4 0.1097
    0 -5 -2 0.0430
    0 5 2 0.0652
    5 -2 -5 0.1432
    0 2 -5 0.0773
    1 0 1 0.2038
    0 0 1 0.0879
    0 0 -1 0.0652
    0 2 5 0.0728
    0 -2 -5 0.0601
_exptl_absorpt_coefficient_mu     0.069
_exptl_absorpt_correction_type     analytical
_exptl_absorpt_process_details
;
[CrysAlisPro (Rigaku OD, 2019) and ABSPACK (Rigaku OD, 2017)]
;
_exptl_absorpt_correction_T_min     0.982
_exptl_absorpt_correction_T_max     0.994
_diffrn_ambient_temperature     293(2)
_diffrn_source     'fine-focus sealed X-ray tube'
_diffrn_radiation_type     'Mo K\a'
_diffrn_radiation_wavelength     0.71073
_diffrn_radiation_monochromator     graphite
_diffrn_measurement_device_type     'XtaLAB Mini II'
_diffrn_measurement_device     'two-circle diffractometer'
_diffrn_measurement_method     '\w scans'
_diffrn_detector     'CCD plate'
_diffrn_detector_area_resol_mean     10.0000
_diffrn_reflns_number     88879
_diffrn_reflns_av_R_equivalents     0.0742
_diffrn_reflns_av_unetI/netI     0.0477
_diffrn_reflns_theta_min     2.174
_diffrn_reflns_theta_max     25.122
_diffrn_reflns_theta_full     25.122
_diffrn_measured_fraction_theta_max     0.999
_diffrn_measured_fraction_theta_full     0.999
_diffrn_reflns_limit_h_min     -11
_diffrn_reflns_limit_h_max     11
_diffrn_reflns_limit_k_min     -13
_diffrn_reflns_limit_k_max     13
_diffrn_reflns_limit_l_min     -38
_diffrn_reflns_limit_l_max     38
_diffrn_radiation_probe     x-ray
loop_
    _refln_index_h
    _refln_index_k
    _refln_index_l
    _refln_F_squared_meas
    _refln_F_squared_sigma
    0 0 -3 -0.03 0.11
    0 0 -3 -0.07 0.11
    0 0 -3 0.08 0.14
    0 0 3 0.03 0.14
    0 0 3 -0.1 0.14
    0 0 -3 0.13 0.13
    0 0 -3 -0.08 0.13
    0 0 3 -0.04 0.12
    0 0 -4 0.63 0.18
    0 0 4 1.03 0.19
    0 0 4 1.05 0.18
    0 0 -4 0.99 0.2
    0 0 -4 0.68 0.22
    0 0 -4 0.98 0.17
    0 0 4 0.82 0.21
    0 0 4 -0.07 0.09
    0 0 4 0.56 0.21
    0 0 -4 0.88 0.2
    0 0 -4 0.65 0.16
    0 0 4 0.01 0.12
    0 0 -4 0.86 0.21
    0 0 4 0.69 0.2
    0 0 4 0.33 0.15
    0 0 5 0.2 0.2
    0 0 -5 0.06 0.23
    0 0 5 0.16 0.2
    0 0 -5 0.01 0.22
    0 0 5 0.01 0.26
    0 0 5 -0.03 0.15
    0 0 -5 -0.13 0.26
    0 0 -5 0.04 0.2
    0 0 5 -0.03 0.25
    0 0 5 -0.09 0.2
    0 0 -5 0.03 0.19
    0 0 -5 0.24 0.23
    0 0 5 0.03 0.18
    0 0 5 -0.25 0.24
    0 0 -5 -0.28 0.26
    0 0 6 45.85 1.83
    0 0 6 48.51 1.83
    0 0 6 46.65 1.82
    0 0 -6 49.09 1.83
    0 0 -6 51.63 1.84
    0 0 -6 48.01 1.85
    0 0 6 49.92 1.87
    0 0 6 50.2 1.79
    0 0 -6 48.42 1.8
    0 0 6 48.1 1.85
    0 0 -6 50.01 1.84
    0 0 6 48.06 1.8
    0 0 -6 47.66 1.84
    0 0 6 49.19 1.82
    0 0 -6 47.83 1.83
    0 0 6 50.25 1.85
    0 0 -6 51.07 1.8
    0 0 7 -0.19 0.31
    0 0 7 0.25 0.28
    0 0 -7 0.16 0.31
    0 0 7 0.04 0.27
    0 0 -7 0.44 0.3
    0 0 -7 -0.04 0.24
    0 0 7 -0.16 0.37
    0 0 -7 -0.21 0.36
    0 0 7 0.24 0.22
    0 0 7 0.11 0.35
    0 0 -7 0.01 0.31
    0 0 7 0.06 0.27
    0 0 -7 0.04 0.34
    0 0 7 -0.15 0.33
    0 0 -7 -0.09 0.25
    0 0 -7 0.19 0.31
    0 0 7 -0.03 0.25
    0 0 -8 6.18 0.47
    0 0 8 5.03 0.47
    0 0 8 5.72 0.43
    0 0 8 5.86 0.45
    0 0 -8 6.39 0.46
    0 0 8 6.21 0.39
    0 0 8 5.62 0.51
    0 0 8 5.43 0.47
    0 0 -8 6.39 0.53
    0 0 -8 6.05 0.41
    0 0 -8 5.07 0.46
    0 0 8 5.68 0.51
    0 0 8 6.36 0.42
    0 0 -8 5.97 0.41
    0 0 8 5.85 0.49
    0 0 8 6.03 0.45
    0 0 -8 5.74 0.46
    0 0 -8 6.2 0.51
    0 0 9 0.53 0.33
    0 0 -9 0.3 0.36
    0 0 9 0.16 0.38
    0 0 -9 0.13 0.37
    0 0 9 -0.07 0.32
    0 0 -9 -0.34 0.3
    0 0 9 0.18 0.28
    0 0 9 0.37 0.42
    0 0 9 -0.09 0.36
    0 0 -9 -0.14 0.42
    0 0 9 0.19 0.4
    0 0 -9 -0.26 0.37
    0 0 -9 -0.19 0.4
    0 0 9 -0.18 0.3
    0 0 -9 -0.16 0.35
    0 0 9 -0.04 0.34
    0 0 -9 0.02 0.27
    0 0 9 -0.59 0.4
    0 0 10 2.5 0.46
    0 0 -10 1.92 0.41
    0 0 10 2.53 0.37
    0 0 10 2.66 0.38
    0 0 10 3.06 0.35
    0 0 -10 2.13 0.35
    0 0 -10 2.7 0.5
    0 0 10 2.44 0.45
    0 0 10 2.52 0.5
    0 0 10 2.08 0.47
    0 0 -10 1.83 0.43
    0 0 -10 2.81 0.41
    0 0 10 2.2 0.4
    0 0 -10 2.73 0.46
    0 0 10 2.37 0.35
    0 0 -10 2.3 0.33
    0 0 10 2.32 0.44
    0 0 11 -0.02 0.42
    0 0 11 0.05 0.34
    0 0 -11 -0.16 0.39
    0 0 11 0.11 0.34
    0 0 11 -0.56 0.46
    0 0 -11 0.01 0.33
    0 0 11 -0.22 0.37
    0 0 -11 -0.22 0.47
    0 0 11 0.19 0.29
    0 0 -11 -0.19 0.38
    0 0 11 -0.24 0.43
    0 0 11 0.04 0.44
    0 0 11 -0.18 0.31
    0 0 -11 -0.36 0.3
    0 0 -11 -0.23 0.38
    0 0 -11 -0.22 0.45
    0 0 11 -0.22 0.39
    0 0 12 36.56 1.62
    0 0 -12 38.78 1.63
    0 0 12 40.09 1.59
    0 0 12 41.48 1.6
    0 0 12 38.95 1.52
    0 0 12 39.37 1.62
    0 0 -12 37.89 1.54
    0 0 -12 39.23 1.67
    0 0 -12 37.55 1.61
    0 0 -12 38.15 1.53
    0 0 12 41.48 1.6
    0 0 -12 36.76 1.63
    0 0 12 37.62 1.55
    0 0 -12 39.04 1.61
    0 0 12 37.08 1.64
    0 0 -13 -0.08 0.42
    0 0 13 0.28 0.43
    0 0 13 0.28 0.37
    0 0 13 0.18 0.36
    0 0 13 -0.26 0.3
    0 0 -13 0.07 0.45
    0 0 -13 0.15 0.36
    0 0 13 0.05 0.49
    0 0 13 -0.14 0.42
    0 0 -13 -0.07 0.31
    0 0 -13 -0.12 0.42
    0 0 13 0.09 0.47
    0 0 13 -0.24 0.37
    0 0 -13 0.24 0.43
    0 0 13 0.14 0.33
    0 0 13 0.09 0.43
    0 0 -13 -0.04 0.38
    0 0 -13 0.17 0.31
    0 0 -14 1.31 0.45
    0 0 14 1.37 0.48
    0 0 14 1.4 0.38
    0 0 14 1.55 0.41
    0 0 14 0.05 0.52
    0 0 -14 1 0.36
    0 0 14 1.02 0.43
    0 0 14 1.01 0.34
    0 0 -14 1.16 0.43
    0 0 -14 1.51 0.54
    0 0 -14 1.02 0.42
    0 0 14 0.03 0.47
    0 0 14 1.12 0.41
    0 0 -14 1.48 0.42
    0 0 14 1.36 0.35
    0 0 14 1.41 0.48
    0 0 -14 1.2 0.33
    0 0 -14 0.88 0.48
    0 0 15 -0.02 0.36
    0 0 15 -0.23 0.34
    0 0 15 0.23 0.45
    0 0 -15 0.27 0.42
    0 0 -15 -0.02 0.38
    0 0 -15 -0.17 0.34
    0 0 15 -0.09 0.51
    0 0 15 0.38 0.34
    0 0 -15 -0.41 0.49
    0 0 15 -0.18 0.42
    0 0 15 0.27 0.49
    0 0 -15 0.3 0.41
    0 0 15 0.46 0.45
    0 0 15 -0.13 0.41
    0 0 15 -0.21 0.33
    0 0 -15 -0.09 0.4
    0 0 -15 0.27 0.47
    0 0 -15 0.29 0.33
    0 0 -16 3.12 0.52
    0 0 16 4.04 0.46
    0 0 16 3.19 0.56
    0 0 16 3.16 0.45
    0 0 16 3.81 0.43
    0 0 16 2.72 0.6
    0 0 -16 3.79 0.44
    0 0 -16 3.73 0.61
    0 0 16 -0.03 0.61
    0 0 16 3.88 0.51
    0 0 -16 3.2 0.41
    0 0 -16 3.81 0.5
    0 0 16 3.09 0.42
    0 0 -16 3.99 0.57
    0 0 16 3.06 0.56
    0 0 -17 0.36 0.45
    0 0 17 -0.2 0.48
    0 0 -17 0.12 0.35
    0 0 17 -0.29 0.35
    0 0 17 0.07 0.55
    0 0 -17 -0.03 0.54
    0 0 17 -0.19 0.5
    0 0 17 0.23 0.51
    0 0 -17 0.31 0.5
    0 0 17 -0.28 0.43
    0 0 -17 -0.05 0.35
    0 0 -17 0.47 0.4
    0 0 17 0.18 0.36
    0 0 -18 6.25 0.65
    0 0 18 4.48 0.65
    0 0 18 6.19 0.73
    0 0 -18 4.94 0.69
    0 0 -18 6.91 0.55
    0 0 18 5.62 0.69
    0 0 -18 6.28 0.67
    0 0 18 5.83 0.67
    0 0 18 6.11 0.55
    0 0 -18 6.49 0.52
    0 0 -19 -0.09 0.48
    0 0 19 0.03 0.49
    0 0 -19 0.17 0.37
    0 0 19 -0.3 0.56
    0 0 -19 0.32 0.54
    0 0 19 -0.04 0.54
    0 0 19 0.25 0.37
    0 0 19 0.07 0.52
    0 0 -19 0.14 0.33
    0 0 -19 -0.19 0.5
    0 0 -20 5.05 0.65
    0 0 20 5.24 0.67
    0 0 -20 4.61 0.5
    0 0 -20 4.9 0.7
    0 0 20 5.36 0.75
    0 0 20 4.35 0.7
    0 0 -20 4.36 0.64
    0 0 20 3.87 0.63
    0 0 20 4.08 0.52
    0 0 -21 0.42 0.5
    0 0 21 0.72 0.56
    0 0 -21 0.28 0.58
    0 0 21 -0.12 0.59
    0 0 -21 -0.12 0.38
    0 0 21 0.59 0.54
    0 0 -21 -0.04 0.52
    0 0 21 -0.1 0.37
    0 0 21 -0.66 0.58
    0 0 22 0.23 0.58
    0 0 -22 0.04 0.54
    0 0 22 0.35 0.63
    0 0 -22 0.17 0.61
    0 0 22 0.75 0.6
    0 0 22 -0.15 0.52
    0 0 -22 -0.07 0.55
    0 0 23 -0.08 0.56
    0 0 -23 -0.31 0.54
    0 0 23 0.32 0.65
    0 0 -23 -0.31 0.64
    0 0 23 0.3 0.6
    0 0 23 0.89 0.61
    0 0 -23 -0.27 0.58
    0 0 24 0.46 0.6
    0 0 -24 0.77 0.59
    0 0 24 0.58 0.64
    0 0 -24 0.69 0.64
    0 0 24 0.73 0.63
    0 0 24 0.21 0.56
    0 0 -24 0.41 0.58
    0 0 25 -0.09 0.63
    0 0 -25 0.08 0.58
    0 0 -25 0.63 0.66
    0 0 25 0.7 0.69
    0 0 25 -0.05 0.63
    0 0 -25 -0.51 0.61
    0 0 25 -0.22 0.61
    0 0 -26 5.63 0.77
    0 0 26 4.95 0.78
    0 0 -26 7.56 0.9
    0 0 26 5.4 0.87
    0 0 26 5.62 0.86
    0 0 26 4.39 0.77
    0 0 -26 6.17 0.81
    0 0 27 -0.19 0.65
    0 0 -27 0.69 0.64
    0 0 -27 -0.26 0.66
    0 0 27 0.49 0.71
    0 0 27 0.05 0.7
    0 0 -27 0.42 0.62
    0 0 27 -0.33 0.64
    0 0 28 1.51 0.69
    0 0 -28 1.43 0.65
    0 0 28 3.41 0.84
    0 0 -28 2.57 0.8
    0 0 28 0.75 0.76
    0 0 -28 2.32 0.71
    0 0 28 1.28 0.7
    0 0 29 0.61 0.7
    0 0 -29 -0.1 0.67
    0 0 -29 -0.4 0.75
    0 0 29 0.06 0.8
    0 0 29 0.22 0.73
    0 0 29 0.82 0.71
    0 0 -29 -0.05 0.7
    0 0 -30 4.41 0.81
    0 0 30 6.82 0.91
    0 0 30 5.43 0.96
    0 0 -30 6.26 0.93
    0 0 30 5.38 0.93
    0 0 -30 6.06 0.86
    0 0 30 4.07 0.85
    0 0 -31 1.11 0.69
    0 0 31 0.22 0.69
    0 0 31 -0.38 0.82
    0 0 -31 -0.12 0.73
    0 0 31 -0.36 0.76
    0 0 31 -0.16 0.72
    0 0 -31 -0.16 0.73
    0 0 -32 0.49 0.69
    0 0 32 0.17 0.72
    0 0 32 0.72 0.85
    0 0 -32 1.39 0.79
    0 0 32 1.42 0.83
    0 0 32 1.3 0.76
    0 0 -32 1.05 0.71
    0 0 33 0.75 0.74
    0 0 -33 -0.11 0.7
    0 0 33 0.13 0.88
    0 0 -33 0.26 0.81
    0 0 33 -0.77 0.8
    0 0 -33 -1.26 0.74
    0 0 33 0.06 0.71
    0 0 34 0.24 0.75
    0 0 -34 0.29 0.72
    0 0 34 -0.49 0.89
    0 0 -34 0.2 0.81
    0 0 34 0.86 0.84
    0 0 34 0.3 0.72
    0 0 35 -0.55 0.77
    0 0 -35 -0.54 0.71
    0 0 35 0.54 0.83
    0 0 35 0.5 0.82
    0 0 -35 0.49 0.83
    0 0 -36 -0.68 0.75
    0 0 36 0.06 0.76
    0 0 36 0.97 0.88
    0 0 36 -0.07 0.88
    0 0 -36 -0.36 0.83
    0 0 -37 0.63 0.73
    0 0 37 0.32 0.79
    0 0 37 1.86 0.91
    0 0 37 -0.15 0.89
    0 0 -37 1.26 0.89
    0 0 38 0.73 0.77
    0 0 -38 2.28 0.79
    0 0 38 1.24 0.92
    0 0 -38 -0.08 0.91
    0 0 38 1.03 0.91
    0 1 0 -0.1 0.09
    0 1 0 0 0.1
    0 -1 0 -0.06 0.13
    0 -1 0 -0.18 0.12
    0 1 0 -0.04 0.08
    0 1 0 -0.03 0.1
    0 1 -1 -0.01 0.1
    0 -1 1 0.11 0.1
    0 -1 -1 -0.25 0.15
    0 1 1 0.01 0.09
    0 1 1 -0.05 0.11
    0 -1 1 -0.01 0.12
    0 1 -1 0.18 0.11
    0 -1 -1 0.11 0.14
    0 1 -1 0.21 0.15
    0 -1 1 -0.16 0.14
    0 -1 1 0.28 0.14
    0 1 2 177.73 0.95
    0 1 -2 156.48 0.88
    0 1 -2 188.74 0.99
    0 -1 -2 150.58 0.98
    0 1 2 168.86 0.84
    0 1 2 173.43 0.97
    0 1 -2 166.79 0.91
    0 1 -2 181.23 0.89
    0 -1 -2 174.7 1.03
    0 -1 -2 157.15 0.77
    0 -1 2 153.77 0.95
    0 -1 -3 -0.2 0.16
    0 1 -3 0.34 0.19
    0 1 3 0.74 0.19
    0 1 3 0.35 0.15
    0 -1 -3 0.06 0.12
    0 1 -3 0.42 0.19
    0 -1 -3 0.14 0.24
    0 1 -3 0.45 0.15
    0 1 3 0.64 0.19
    0 -1 3 -0.05 0.09
    0 1 3 0.46 0.18
    0 -1 3 0.5 0.19
    0 -1 -3 0.62 0.18
    0 -1 -3 0.42 0.18
    0 1 -3 0.46 0.17
    0 -1 -3 0.11 0.22
    0 1 3 0.5 0.2
    0 1 3 -0.04 0.18
    0 -1 3 0.58 0.22
    0 -1 3 0.4 0.21
    0 -1 -3 0.59 0.16
    0 1 3 0.47 0.14
    0 -1 -3 0.46 0.23
    0 1 4 121.08 4.44
    0 1 4 124.81 4.44
    0 1 -4 134.13 4.47
    0 1 4 129.62 4.46
    0 1 4 126.5 4.47
    0 -1 -4 125.03 4.45
    0 1 -4 131.12 4.47
    0 1 4 125.28 4.46
    0 1 4 121.22 4.47
    0 -1 4 127.93 4.48
    0 -1 4 130.16 4.44
    0 -1 -4 122.63 4.48
    0 -1 -4 119.76 4.46
    0 -1 -4 122.73 4.46
    0 1 -4 126.11 4.45
    0 -1 -4 119.92 4.45
    0 1 4 123.08 4.47
    0 1 -4 129.02 4.46
    0 1 4 118.61 4.45
    0 -1 4 132.57 4.49
    0 -1 4 130.69 4.48
    0 -1 -4 127.55 4.44
    0 -1 -4 123.08 4.48
    0 1 4 124.03 4.44
    0 1 -4 132.05 4.47
    0 1 5 8.7 0.49
    0 -1 -5 9.13 0.47
    0 1 -5 9.73 0.5
    0 -1 -5 9.8 0.48
    0 1 5 9.26 0.46
    0 1 -5 9.86 0.51
    0 1 5 8.44 0.49
    0 -1 5 10.44 0.54
    0 -1 -5 9.64 0.54
    0 1 5 8.85 0.51
    0 -1 -5 10.24 0.52
    0 1 -5 9.16 0.51
    0 -1 5 9.53 0.47
    0 1 5 8.93 0.5
    0 1 5 9.47 0.52
    0 -1 -5 9 0.47
    0 -1 -5 9.24 0.48
    0 1 -5 10.09 0.5
    0 1 5 8.83 0.51
    0 1 5 9.37 0.4
    0 1 5 9.42 0.47
    0 -1 5 7.31 0.43
    0 -1 5 10.15 0.53
    0 -1 -5 9.31 0.47
    0 1 -5 9.75 0.51
    0 1 5 9.46 0.46
    0 -1 5 9.44 0.41
    0 -1 -5 9.98 0.55
    0 -1 5 9.91 0.54
    0 -1 -5 10.06 0.41
    0 1 -5 9.7 0.44
    0 1 6 22.62 0.93
    0 -1 -6 22.31 0.93
    0 1 -6 22.88 0.97
    0 1 6 23.33 0.96
    0 -1 6 17.86 0.9
    0 -1 -6 23.39 0.95
    0 1 -6 23.67 0.98
    0 1 -6 25.02 0.96
    0 1 6 22.8 0.98
    0 -1 6 24.02 0.94
    0 1 6 21.53 0.97
    0 1 6 23.82 0.95
    0 -1 -6 19.21 0.93
    0 -1 6 23.83 1
    0 -1 -6 22.58 0.98
    0 -1 -6 23.18 0.99
    0 1 -6 24.99 0.97
    0 1 6 23.29 0.87
    0 -1 6 23.44 0.98
    0 -1 -6 21.54 0.91
    0 -1 6 17.17 0.89
    0 1 6 22.34 0.9
    0 1 6 21.34 0.98
    0 1 6 23.12 0.93
    0 -1 6 22.32 0.97
    0 -1 6 23.32 1
    0 -1 -6 23.64 0.93
    0 1 -6 25.32 0.96
    0 -1 -6 24.5 0.87
    0 -1 -6 23.17 1.01
    0 -1 6 23.59 0.89
    0 1 -6 24.03 0.91
    0 -1 7 365.18 12.96
    0 1 7 395.89 12.95
    0 -1 -7 388.91 12.96
    0 -1 -7 380.98 12.96
    0 1 7 395.47 12.98
    0 1 -7 405.18 12.99
    0 1 -7 395.49 12.99
    0 -1 -7 384.32 12.98
    0 1 7 337.74 12.95
    0 1 7 386.29 12.99
    0 -1 -7 366.7 12.99
    0 -1 -7 280.2 12.93
    0 1 -7 398.98 12.97
    0 -1 7 409.5 12.96
    0 -1 7 395.18 13
    0 1 7 390.57 12.97
    0 1 7 379.98 12.99
    0 1 7 358.73 12.91
    0 -1 7 394.78 12.99
    0 -1 -7 380.18 12.92
    0 -1 7 293.74 12.92
    0 -1 7 399.44 12.98
    0 -1 7 395.25 12.92
    0 1 7 400.9 12.9
    0 1 -7 399.16 12.93
    0 1 7 357.5 12.97
    0 -1 -7 409.14 12.96
    0 1 7 403.33 12.96
    0 -1 7 398.09 13.01
    0 1 -7 411.75 12.97
    0 -1 -7 386.66 13
    0 -1 -7 394.27 12.89
    0 1 8 4.38 0.37
    0 -1 8 4.76 0.38
    0 1 -8 4.59 0.43
    0 1 8 3.4 0.42
    0 -1 -8 4.03 0.39
    0 -1 -8 4.21 0.4
    0 1 -8 4.94 0.44
    0 -1 8 -0.31 0.2
    0 -1 -8 3.94 0.44
    0 -1 -8 2.05 0.31
    0 1 8 4.1 0.43
    0 -1 8 4.59 0.41
    0 -1 8 4.02 0.48
    0 1 -8 4.39 0.25
    0 -1 -8 4 0.47
    0 1 8 0.04 0.22
    0 1 8 4.28 0.48
    0 -1 8 3.87 0.22
    0 1 -8 3.72 0.44
    0 -1 -8 4.42 0.33
    0 1 8 4.1 0.32
    0 -1 8 4.2 0.44
    0 1 8 4.48 0.47
    0 -1 -8 5.35 0.44
    0 -1 8 3.44 0.31
    0 -1 -8 3.77 0.39
    0 -1 8 4.63 0.49
    0 -1 8 4.38 0.32
    0 1 8 4.1 0.41
    0 1 -8 3.66 0.34
    0 1 8 3.5 0.46
    0 1 -8 3.95 0.38
    0 -1 -8 4.49 0.5
    0 1 -8 4.14 0.4
    0 1 8 4.07 0.29
    0 -1 8 4.83 0.46
    0 -1 -8 4.19 0.28
    0 -1 9 25.74 0.97
    0 1 9 22.73 0.94
    0 -1 9 1.68 0.75
    0 1 -9 25.04 1.01
    0 1 -9 25.44 1
    0 -1 -9 23.76 0.95
    0 -1 -9 23.81 0.95
    0 1 9 23.24 0.98
    0 -1 9 24.98 0.81
    0 1 -9 25.29 0.82
    0 -1 -9 23.37 1.02
    0 -1 9 24.3 1.04
    0 1 9 24.57 0.97
    0 1 9 24.95 1.03
    0 -1 -9 23.86 0.98
    0 -1 9 24.81 0.96
    0 1 -9 25.84 1
    0 -1 -9 23.78 0.87
    0 -1 -9 24 0.98
    0 1 9 23.37 0.87
    0 -1 9 24.21 1.01
    0 -1 9 19.78 0.9
    0 1 9 24.72 1.03
    0 1 -9 25.71 0.98
    0 -1 -9 22.94 1.03
    0 -1 9 25.05 0.98
    0 1 -9 24.4 0.94
    0 1 9 24.18 0.98
    0 1 9 24.36 0.99
    0 1 -9 23.33 0.95
    0 -1 -9 24.02 0.86
    0 1 9 22.86 0.86
    0 -1 -9 24.16 0.95
    0 -1 9 24.5 0.9
    0 -1 9 25.76 1.04
    0 1 10 5.07 0.43
    0 1 -10 5.17 0.5
    0 -1 10 5.7 0.45
    0 1 10 5.14 0.51
    0 -1 -10 4.89 0.47
    0 -1 -10 4.84 0.44
    0 1 -10 5.99 0.49
    0 -1 10 5.59 0.56
    0 -1 -10 5.28 0.56
    0 -1 10 4.89 0.29
    0 1 10 5.09 0.54
    0 1 10 5.12 0.48
    0 1 -10 5.35 0.31
    0 -1 -10 4.65 0.5
    0 -1 10 4.97 0.47
    0 1 -10 5.62 0.53
    0 1 10 4.79 0.34
    0 -1 -10 4.94 0.47
    0 1 10 5.62 0.55
    0 -1 -10 5.01 0.36
    0 -1 10 4.78 0.52
    0 -1 10 3.65 0.36
    0 1 10 4.85 0.47
    0 1 -10 4.82 0.46
    0 -1 -10 4.47 0.54
    0 -1 -10 4.44 0.35
    0 1 10 3.97 0.49
    0 -1 10 4.87 0.52
    0 1 -10 5.9 0.45
    0 -1 10 4.58 0.37
    0 -1 -10 4.89 0.44
    0 1 10 4.68 0.35
    0 1 -10 6.02 0.48
    0 -1 10 4.99 0.5
    0 1 11 123.47 4.37
    0 1 11 121.18 4.32
    0 -1 -11 118.47 4.34
    0 -1 -11 123.51 4.34
    0 1 -11 124.48 4.38
    0 -1 11 129.42 4.35
    0 1 -11 121.94 4.38
    0 -1 11 65.52 4.23
    0 1 11 122.08 4.33
    0 -1 11 122.63 4.21
    0 -1 -11 121.7 4.35
    0 -1 11 123.41 4.41
    0 1 -11 124.27 4.22
    0 -1 -11 119.3 4.4
    0 1 11 122.13 4.41
    0 1 -11 126.2 4.39
    0 -1 11 122.76 4.34
    0 1 11 122.54 4.4
    0 -1 11 92.69 4.28
    0 -1 -11 122.88 4.37
    0 -1 11 117.47 4.38
    0 -1 -11 123.84 4.24
    0 1 11 115.78 4.23
    0 1 -11 125.92 4.33
    0 -1 -11 120.69 4.25
    0 1 -11 126.27 4.33
    0 -1 11 121.2 4.29
    0 1 11 116.66 4.35
    0 1 -11 124.25 4.37
    0 -1 11 125.61 4.41
    0 -1 -11 121.16 4.33
    0 -1 -11 122.23 4.4
    0 -1 11 123.92 4.35
    0 1 11 123.8 4.36
    0 1 11 119.38 4.25
    0 -1 12 0.21 0.35
    0 1 -12 -0.41 0.44
    0 -1 12 0.07 0.26
    0 1 -12 -0.18 0.42
    0 1 12 -0.17 0.35
    0 1 12 0.08 0.41
    0 -1 -12 -0.02 0.4
    0 -1 -12 -0.26 0.37
    0 1 12 0.14 0.34
    0 1 12 0.16 0.35
    0 -1 -12 -0.09 0.49
    0 -1 12 -0.14 0.4
    0 1 -12 0.13 0.48
    0 1 12 0.05 0.47
    0 1 -12 -0.31 0.25
    0 -1 12 -0.32 0.24
    0 -1 -12 -0.02 0.43
    0 -1 12 -0.12 0.47
    0 -1 -12 -0.42 0.25
    0 -1 12 -0.02 0.45
    0 1 12 0.31 0.24
    0 -1 -12 -0.31 0.41
    0 1 12 0.18 0.45
    0 -1 12 0.72 0.28
    0 -1 -12 0.06 0.25
    0 -1 12 -0.25 0.33
    0 -1 12 0.24 0.47
    0 -1 12 -0.11 0.38
    0 1 12 -0.08 0.27
    0 1 -12 -0.24 0.36
    0 -1 -12 -0.21 0.27
    0 1 -12 -0.23 0.41
    0 -1 -12 0.38 0.5
    0 -1 -12 0.19 0.36
    0 1 -12 0.02 0.39
    0 1 12 0.09 0.36
    0 1 12 0.29 0.42
    0 1 13 17.45 0.82
    0 -1 13 19.33 0.84
    0 1 -13 19.51 0.92
    0 1 13 19.14 0.9
    0 1 -13 21.13 0.92
    0 -1 13 18.79 0.81
    0 1 13 18.21 0.82
    0 -1 -13 19.49 0.88
    0 -1 -13 19.52 0.96
    0 -1 13 18.66 0.68
    0 -1 13 20.88 0.88
    0 1 13 17.53 0.81
    0 1 13 19.04 0.96
    0 1 -13 19.64 0.7
    0 -1 -13 18.56 0.88
    0 1 -13 18.88 0.92
    0 -1 -13 0.13 0.56
    0 -1 -13 19.32 0.88
    0 -1 -13 18.04 0.7
    0 -1 13 16.69 0.78
    0 1 13 18.4 0.68
    0 1 -13 18.78 0.88
    0 -1 -13 18.92 0.96
    0 -1 13 18.78 0.8
    0 1 13 18.98 0.74
    0 -1 13 18.53 0.94
    0 -1 -13 18.09 0.72
    0 -1 13 19.05 0.87
    0 1 -13 19.9 0.89
    0 -1 -13 18.7 0.85
    0 1 -13 19.15 0.85
    0 1 -13 18.46 0.82
    0 1 13 18.12 0.86
    0 1 13 18.34 0.89
    0 1 -14 2.78 0.52
    0 1 14 2.33 0.39
    0 1 -14 2.57 0.47
    0 1 14 2.84 0.43
    0 -1 14 2.52 0.43
    0 -1 -14 2.85 0.47
    0 1 14 3.08 0.51
    0 -1 14 3.7 0.41
    0 1 -14 2.78 0.31
    0 -1 14 2.97 0.31
    0 -1 14 0.14 0.55
    0 -1 -14 2.95 0.56
    0 -1 14 2.49 0.46
    0 1 -14 2.81 0.55
    0 1 14 2.88 0.58
    0 -1 -14 2.32 0.48
    0 1 14 2.86 0.43
    0 -1 -14 2.57 0.32
    0 -1 14 0.1 0.53
    0 1 14 -0.13 0.52
    0 1 14 2.91 0.29
    0 -1 14 2.56 0.34
    0 1 -14 2.61 0.45
    0 -1 -14 2.79 0.45
    0 -1 -14 2.67 0.57
    0 -1 -14 2.95 0.34
    0 1 -14 2.97 0.41
    0 1 14 3 0.5
    0 1 14 2.25 0.33
    0 -1 14 2.78 0.54
    0 1 -14 3.22 0.47
    0 -1 14 2.99 0.4
    0 -1 -14 3.22 0.44
    0 1 -14 2.16 0.47
    0 -1 14 2.48 0.47
    0 1 14 2.57 0.47
    0 1 15 0.55 0.48
    0 1 -15 0.1 0.42
    0 1 15 -0.14 0.37
    0 1 15 0.21 0.35
    0 -1 -15 -0.26 0.43
    0 -1 15 0.08 0.37
    0 1 -15 -0.2 0.46
    0 -1 15 0.42 0.33
    0 1 15 0.1 0.38
    0 1 -15 0.12 0.26
    0 -1 -15 -0.09 0.4
    0 -1 15 -0.08 0.26
    0 -1 15 0.18 0.41
    0 1 15 0.03 0.51
    0 1 -15 -0.35 0.5
    0 -1 -15 0.38 0.42
    0 -1 15 -0.08 0.5
    0 1 15 -0.08 0.51
    0 1 -15 -0.05 0.38
    0 -1 15 0.4 0.27
    0 1 15 -0.05 0.24
    0 -1 -15 -0.01 0.25
    0 -1 -15 -0.5 0.52
    0 1 15 0.39 0.44
    0 1 -15 0.17 0.37
    0 -1 15 0.22 0.36
    0 1 15 0.19 0.29
    0 -1 -15 0.05 0.27
    0 1 -15 0.2 0.41
    0 -1 15 -0.09 0.36
    0 -1 15 0.14 0.5
    0 1 -15 0.05 0.41
    0 -1 -15 0.04 0.38
    0 1 15 0.02 0.42
    0 1 16 1.69 0.49
    0 1 16 1.71 0.39
    0 1 -16 2.02 0.52
    0 1 16 1.57 0.4
    0 -1 16 2.1 0.44
    0 -1 -16 1.38 0.47
    0 1 -16 1.47 0.48
    0 -1 16 0.09 0.59
    0 -1 -16 1.97 0.56
    0 -1 16 2 0.32
    0 1 -16 1.49 0.31
    0 -1 -16 1.58 0.42
    0 1 16 1.95 0.57
    0 1 -16 1.88 0.56
    0 1 16 2.27 0.48
    0 -1 16 2.05 0.56
    0 1 16 0.03 0.54
    0 -1 -16 1.68 0.28
    0 1 16 2.04 0.29
    0 -1 -16 1.89 0.57
    0 1 16 2.43 0.53
    0 -1 16 1.65 0.44
    0 1 -16 1.4 0.45
    0 -1 -16 1.42 0.32
    0 -1 -16 1.63 0.42
    0 -1 16 2.06 0.56
    0 1 16 1.83 0.34
    0 1 16 1.81 0.54
    0 1 -16 1.82 0.42
    0 1 -16 1.79 0.46
    0 -1 16 1.77 0.44
    0 1 17 3.31 0.43
    0 1 17 2 0.54
    0 -1 -17 1.77 0.51
    0 1 -17 3.28 0.54
    0 1 -17 2.46 0.54
    0 -1 17 0.34 0.65
    0 -1 -17 3.65 0.65
    0 1 17 2.74 0.62
    0 1 -17 2.77 0.36
    0 1 -17 3.46 0.6
    0 -1 -17 2.49 0.5
    0 1 17 3.31 0.47
    0 -1 17 3.67 0.61
    0 1 17 0.57 0.61
    0 -1 -17 3.14 0.3
    0 -1 -17 3.31 0.47
    0 1 -17 3.32 0.46
    0 -1 -17 3.38 0.61
    0 1 -17 2.32 0.5
    0 1 17 1.74 0.54
    0 -1 -17 2.3 0.35
    0 1 17 2.41 0.39
    0 -1 17 3.21 0.49
    0 -1 17 2.93 0.46
    0 -1 17 3.28 0.62
    0 1 -18 15.73 0.96
    0 -1 -18 15.51 0.92
    0 1 18 15.35 0.96
    0 1 -18 12.42 0.91
    0 -1 -18 14.28 0.98
    0 -1 -18 15.1 0.89
    0 1 -18 14.55 0.73
    0 1 18 16.02 1.05
    0 1 18 15.52 0.85
    0 1 -18 15.73 0.99
    0 -1 18 1.83 1.04
    0 -1 18 15.21 1.01
    0 1 18 2.24 1.01
    0 -1 -18 15.23 0.67
    0 1 18 14.69 0.93
    0 -1 18 16.31 1.02
    0 1 -18 15.15 0.82
    0 1 -18 14.85 0.88
    0 1 18 14.17 0.76
    0 -1 18 15.6 0.86
    0 -1 -18 16.57 1
    0 -1 18 14.94 0.86
    0 1 -19 0.46 0.5
    0 -1 -19 0.39 0.46
    0 1 19 -0.29 0.51
    0 1 -19 0.39 0.47
    0 -1 19 0.23 0.49
    0 1 -19 0.25 0.3
    0 -1 -19 0.4 0.42
    0 -1 -19 0.26 0.55
    0 1 19 0.13 0.37
    0 1 -19 0.94 0.55
    0 -1 19 -0.19 0.56
    0 1 19 0.74 0.58
    0 -1 19 0.6 0.54
    0 1 19 -0.04 0.54
    0 -1 19 0.23 0.38
    0 1 -19 0.17 0.47
    0 1 19 0.87 0.34
    0 -1 19 0.49 0.54
    0 1 -19 0.13 0.36
    0 1 19 -0.09 0.49
    0 -1 19 0.57 0.42
    0 -1 -19 0.84 0.55
    0 -1 -20 1.35 0.5
    0 1 20 0.88 0.57
    0 1 -20 1.27 0.51
    0 -1 20 1.36 0.55
    0 1 -20 1.07 0.53
    0 1 20 0.63 0.58
    0 1 -20 1.55 0.6
    0 -1 -20 1.04 0.61
    0 -1 -20 0.89 0.43
    0 -1 20 0.52 0.58
    0 -1 20 0.64 0.55
    0 1 20 0.91 0.58
    0 1 20 1.44 0.35
    0 -1 20 1.77 0.6
    0 1 -20 1.72 0.5
    0 -1 20 1.09 0.46
    0 1 20 0.73 0.52
    0 -1 -20 1.29 0.57
    0 1 21 0.18 0.55
    0 -1 21 0.18 0.5
    0 1 -21 0.25 0.51
    0 -1 -21 0.24 0.48
    0 1 -21 0.65 0.52
    0 1 -21 0.2 0.56
    0 -1 -21 -0.16 0.61
    0 -1 -21 -0.29 0.43
    0 -1 21 0.04 0.61
    0 1 21 0.04 0.57
    0 -1 21 -0.36 0.56
    0 1 21 -0.12 0.55
    0 1 -21 -0.19 0.5
    0 1 21 -0.28 0.48
    0 -1 21 0.5 0.55
    0 -1 21 -0.08 0.45
    0 -1 -21 0.27 0.57
    0 -1 -22 5.35 0.65
    0 -1 22 4.81 0.71
    0 1 22 4.87 0.68
    0 1 -22 4.6 0.69
    0 -1 22 5.67 0.78
    0 -1 -22 5.6 0.62
    0 -1 -22 4.48 0.73
    0 1 22 4.96 0.8
    0 1 -22 5.3 0.76
    0 1 22 4.49 0.75
    0 -1 22 4.5 0.75
    0 -1 22 4.18 0.72
    0 1 22 5.86 0.69
    0 -1 -22 4.74 0.72
    0 1 -22 6.02 0.65
    0 -1 22 4.69 0.58
    0 1 -23 4.23 0.65
    0 1 23 3.03 0.63
    0 -1 23 4.31 0.71
    0 -1 -23 4.98 0.66
    0 1 -23 4.85 0.77
    0 -1 23 4.13 0.77
    0 -1 -23 4.81 0.61
    0 1 23 3.52 0.76
    0 -1 -23 4.07 0.74
    0 -1 23 5.03 0.77
    0 1 23 3.74 0.74
    0 -1 23 4.07 0.58
    0 1 23 4.53 0.66
    0 1 -23 4.54 0.68
    0 -1 -23 5.08 0.74
    0 -1 23 3.44 0.7
    0 -1 -24 0.59 0.56
    0 1 24 0.04 0.56
    0 -1 24 -0.21 0.62
    0 1 -24 0.21 0.58
    0 1 -24 0.82 0.62
    0 -1 -24 1.03 0.66
    0 1 24 0.33 0.68
    0 -1 24 0.92 0.67
    0 -1 24 0.59 0.64
    0 1 24 0.51 0.66
    0 -1 -24 -0.04 0.62
    0 1 -24 0.15 0.51
    0 1 24 1.01 0.57
    0 -1 24 1.2 0.63
    0 -1 25 6.12 0.83
    0 -1 -25 7.02 0.78
    0 1 25 6.7 0.82
    0 1 -25 5.88 0.78
    0 -1 -25 5.74 0.86
    0 1 -25 8.21 0.9
    0 1 25 7.15 0.89
    0 -1 25 6.34 0.89
    0 1 25 5.53 0.85
    0 -1 25 7.49 0.9
    0 -1 25 6.24 0.85
    0 -1 -25 5.85 0.82
    0 1 25 6.43 0.8
    0 1 -25 5.54 0.75
    0 -1 26 5.6 0.83
    0 1 26 5.87 0.84
    0 -1 -26 5.27 0.75
    0 1 -26 6.44 0.82
    0 1 -26 6.4 0.86
    0 -1 26 5.19 0.89
    0 -1 -26 5.47 0.87
    0 1 26 5.27 0.88
    0 1 26 5.22 0.89
    0 -1 26 5.98 0.88
    0 1 -26 5.87 0.77
    0 1 26 5.16 0.76
    0 -1 -26 5.47 0.84
    0 -1 26 6.39 0.85
    0 -1 27 4.34 0.79
    0 -1 -27 3.88 0.73
    0 1 27 2.1 0.72
    0 1 -27 2.22 0.69
    0 1 27 3.26 0.85
    0 -1 27 2.65 0.83
    0 -1 -27 4.06 0.82
    0 1 -27 2.58 0.78
    0 1 27 1.61 0.8
    0 -1 27 3.42 0.8
    0 1 27 3.27 0.71
    0 -1 -27 3.58 0.79
    0 -1 27 2.15 0.76
    0 1 -27 5.34 0.73
    0 1 -28 10.94 1.04
    0 1 28 9.89 1.02
    0 -1 28 10.89 1.04
    0 -1 -28 11.01 0.99
    0 -1 -28 10.01 1.1
    0 1 28 9.95 1.13
    0 1 -28 12.11 1.11
    0 -1 28 11.75 1.14
    0 -1 28 10.79 1.09
    0 1 28 10.53 1.12
    0 1 28 10.25 0.98
    0 -1 -28 10.48 1.07
    0 -1 28 9.69 1.05
    0 1 -28 10.79 1.01
    0 -1 29 3.59 0.82
    0 1 -29 2.49 0.76
    0 -1 -29 3.23 0.72
    0 1 29 3.37 0.79
    0 -1 -29 2.94 0.82
    0 1 29 4.17 0.88
    0 -1 29 3.75 0.87
    0 1 -29 4.08 0.83
    0 -1 29 3.74 0.84
    0 1 29 3.48 0.85
    0 1 -29 1.58 0.67
    0 -1 29 2.72 0.79
    0 -1 -29 3.37 0.81
    0 1 29 1.57 0.72
    0 1 -30 -0.16 0.69
    0 1 30 0.83 0.71
    0 -1 -30 0.4 0.61
    0 -1 30 0.43 0.67
    0 1 30 1.09 0.78
    0 1 -30 -0.06 0.7
    0 -1 30 0.43 0.81
    0 -1 -30 1.14 0.74
    0 -1 30 0.58 0.77
    0 1 30 -0.7 0.8
    0 -1 -30 0.55 0.72
    0 1 30 0.96 0.69
    0 -1 30 0.5 0.72
    0 1 31 0.75 0.7
    0 -1 31 -0.11 0.72
    0 1 -31 0.44 0.7
    0 -1 -31 0.36 0.66
    0 1 31 0.44 0.82
    0 -1 31 0.83 0.83
    0 -1 -31 -0.68 0.79
    0 1 -31 -0.24 0.78
    0 1 31 -0.72 0.82
    0 -1 31 0.18 0.78
    0 1 31 -0.94 0.72
    0 -1 31 1.25 0.74
    0 -1 -31 1.08 0.72
    0 -1 32 0.85 0.73
    0 1 -32 1.18 0.72
    0 -1 -32 -0.05 0.65
    0 1 32 1.28 0.76
    0 -1 -32 -0.06 0.81
    0 1 32 -0.13 0.79
    0 1 -32 1.56 0.83
    0 -1 32 1.58 0.8
    0 1 32 -0.12 0.79
    0 -1 32 0.68 0.8
    0 -1 -32 0.24 0.76
    0 1 32 0.38 0.68
    0 -1 32 0.82 0.75
    0 -1 33 3.04 0.82
    0 -1 -33 4.2 0.84
    0 1 -33 3.32 0.8
    0 1 33 2.75 0.82
    0 1 33 3.55 0.97
    0 -1 33 3.54 1
    0 -1 -33 3.38 0.94
    0 1 -33 1.81 0.84
    0 1 33 4.04 0.89
    0 -1 33 2.43 0.86
    0 -1 33 2.48 0.86
    0 -1 -33 4.62 0.89
    0 -1 -34 1.03 0.7
    0 1 34 0.12 0.77
    0 1 -34 0.72 0.71
    0 -1 34 0.72 0.73
    0 1 34 0.69 0.87
    0 -1 -34 0.55 0.81
    0 1 -34 1.27 0.81
    0 -1 34 -0.21 0.86
    0 1 34 -0.07 0.79
    0 -1 34 0.33 0.83
    0 -1 -34 -0.12 0.77
    0 -1 34 -0.06 0.75
    0 -1 35 -0.12 0.73
    0 -1 -35 -0.18 0.67
    0 1 35 -0.3 0.81
    0 1 -35 0.8 0.76
    0 1 -35 0.76 0.87
    0 -1 35 1.3 0.92
    0 -1 -35 -0.49 0.92
    0 1 35 -0.78 0.92
    0 -1 35 -0.27 0.81
    0 1 35 0.2 0.81
    0 -1 -35 0.32 0.77
    0 -1 35 0.64 0.76
    0 -1 -36 0.12 0.71
    0 1 36 -0.87 0.78
    0 -1 36 0.06 0.79
    0 1 -36 -0.7 0.79
    0 -1 36 0.37 0.89
    0 1 36 1.39 0.89
    0 -1 -36 -0.22 0.85
    0 1 -36 0.07 0.84
    0 -1 36 0.35 0.82
    0 1 36 0.49 0.81
    0 -1 -36 0.46 0.81
    0 -1 36 0.39 0.81
    0 1 37 0.9 0.83
    0 1 -37 1.63 0.85
    0 -1 37 0.2 0.8
    0 1 37 2.1 0.96
    0 1 -37 2.41 0.91
    0 -1 -37 0.6 0.82
    0 -1 37 1.07 0.94
    0 1 37 0.57 0.89
    0 -1 37 3.86 1
    0 -1 37 1.94 0.89
    0 1 38 1.24 0.84
    0 1 -38 0.6 0.74
    0 -1 38 0.54 0.76
    0 1 -38 -0.22 0.84
    0 -1 -38 0.54 0.86
    0 1 38 0.93 0.92
    0 -1 38 0.31 0.96
    0 -1 38 -0.07 0.84
    0 1 38 -0.51 0.91
    0 -2 0 425.98 13.89
    0 2 0 403.76 13.88
    0 2 0 392.41 13.9
    0 -2 0 406.63 13.87
    0 -2 0 417.62 13.88
    0 2 0 400.08 13.88
    0 -2 0 380.02 13.89
    0 2 0 374.85 13.89
    0 2 0 403.12 13.84
    0 2 0 392.98 13.89
    0 -2 0 372.86 13.92
    0 -2 0 403.35 13.84
    0 -2 0 412.42 13.87
    0 2 0 370.85 13.84
    0 -2 0 394.57 13.85
    0 -2 0 407.45 13.9
    0 2 0 421.56 13.9
    0 2 0 382.83 13.88
    0 2 1 419.78 14.51
    0 2 -1 428.7 14.51
    0 2 -1 416.21 14.51
    0 2 1 428.8 14.52
    0 2 -1 413.41 14.52
    0 -2 -1 423.81 14.51
    0 -2 1 428.38 14.51
    0 -2 -1 429.98 14.49
    0 2 1 389.06 14.49
    0 -2 -1 423.3 14.5
    0 -2 1 439.87 14.5
    0 -2 1 398.28 14.5
    0 -2 -1 385.66 14.53
    0 2 -1 397.29 14.49
    0 2 1 394.63 14.52
    0 2 -1 422.27 14.47
    0 2 -1 416.53 14.51
    0 2 1 407.38 14.52
    0 2 1 417.38 14.46
    0 -2 -1 393.12 14.54
    0 -2 -1 423.03 14.45
    0 -2 1 392.47 14.53
    0 2 -1 392.55 14.52
    0 -2 1 418.14 14.47
    0 -2 -1 405.78 14.49
    0 -2 1 429.7 14.54
    0 -2 1 418.34 14.5
    0 2 1 435.04 14.51
    0 2 -1 438.94 14.53
    0 -2 -1 436.74 14.49
    0 2 1 381.77 14.48
    0 2 -1 420.7 14.51
    0 2 1 421.74 14.49
    0 -2 -1 426.06 14.51
    0 -2 2 145.72 4.79
    0 2 2 138.7 4.8
    0 2 2 141.07 4.77
    0 2 -2 137.39 4.81
    0 -2 2 147.04 4.79
    0 2 -2 146.44 4.8
    0 -2 -2 135.11 4.77
    0 -2 -2 144.08 4.8
    0 -2 -2 143.15 4.79
    0 2 2 139.48 4.8
    0 2 -2 140.57 4.79
    0 -2 2 137.49 4.76
    0 2 -2 136.91 4.76
    0 -2 -2 131.75 4.74
    0 -2 -2 139.72 4.83
    0 2 2 133.65 4.82
    0 2 2 134.66 4.74
    0 -2 2 133.39 4.82
    0 2 -2 142.21 4.8
    0 -2 2 140.44 4.76
    0 2 2 135.4 4.74
    0 -2 -2 138.35 4.77
    0 -2 2 67.88 4.73
    0 -2 -2 136.53 4.73
    0 2 -2 136.08 4.8
    0 2 2 142.13 4.81
    0 -2 -2 137 4.84
    0 2 2 140.21 4.77
    0 -2 -2 137.57 4.78
    0 -2 -2 137.62 4.79
    0 -2 2 150.56 4.8
    0 -2 2 131.06 4.83
    0 2 2 130.76 4.78
    0 -2 2 142.75 4.82
    0 -2 -2 136.8 4.76
    0 -2 -3 71.45 2.6
    0 2 3 69.98 2.58
    0 2 3 73.02 2.62
    0 -2 3 76.44 2.61
    0 2 -3 71.62 2.62
    0 2 3 70.83 2.6
    0 -2 -3 74.46 2.57
    0 -2 -3 74.36 2.6
    0 2 -3 76.11 2.62
    0 2 -3 76.41 2.61
    0 -2 3 76.54 2.6
    0 -2 -3 70.92 2.57
    0 -2 3 70.74 2.55
    0 2 -3 71.67 2.54
    0 2 3 72.32 2.57
    0 -2 -3 75.3 2.66
    0 2 -3 71.99 2.54
    0 -2 3 72.09 2.53
    0 2 -3 72.03 2.61
    0 -2 3 73.81 2.58
    0 -2 3 43.14 2.55
    0 -2 -3 71.58 2.56
    0 -2 3 72.92 2.61
    0 -2 -3 70.61 2.66
    0 2 3 74.23 2.63
    0 2 -3 72.82 2.61
    0 2 3 71.37 2.57
    0 2 3 70.23 2.64
    0 2 3 69.1 2.55
    0 -2 3 72.16 2.63
    0 2 3 72.53 2.61
    0 -2 3 76 2.65
    0 2 -3 76.1 2.63
    0 -2 -3 71.85 2.62
    0 -2 -3 73.85 2.57
    0 2 3 73.23 2.58
    0 -2 -4 50.5 1.78
    0 2 -4 48.8 1.79
    0 -2 -4 50 1.78
    0 2 -4 47.64 1.8
    0 2 4 48.85 1.75
    0 -2 4 49.46 1.78
    0 -2 -4 49.97 1.74
    0 2 4 48.47 1.79
    0 -2 4 49.5 1.77
    0 2 4 46.47 1.78
    0 2 -4 46.94 1.79
    0 -2 4 48.14 1.71
    0 2 -4 47.56 1.72
    0 2 4 45.01 1.75
    0 -2 -4 46.21 1.84
    0 -2 -4 45.63 1.75
    0 -2 -4 46.82 1.82
    0 -2 4 32.6 1.72
    0 -2 -4 46.32 1.72
    0 2 4 46.27 1.8
    0 2 -4 46.28 1.75
    0 2 4 44.68 1.72
    0 -2 4 48.12 1.76
    0 2 -4 47.87 1.78
    0 2 4 48.02 1.81
    0 -2 4 50.47 1.83
    0 -2 -4 49.4 1.74
    0 2 4 47.64 1.79
    0 -2 -4 46.89 1.8
    0 -2 4 48.71 1.84
    0 2 4 44.89 1.74
    0 2 -4 50.87 1.81
    0 -2 -5 42.66 1.36
    0 2 -5 41.94 1.38
    0 2 -5 41.93 1.38
    0 -2 5 36.33 1.32
    0 -2 -5 43.02 1.32
    0 -2 -5 44.41 1.37
    0 2 -5 43.68 1.38
    0 2 5 40.35 1.37
    0 2 5 39.65 1.37
    0 -2 5 45.68 1.37
    0 2 5 41.24 1.32
    0 -2 -5 42.18 1.35
    0 -2 5 42.31 1.4
    0 2 -5 43.2 1.31
    0 2 5 41.2 1.34
    0 -2 5 43.38 1.29
    0 -2 -5 40.8 1.43
    0 2 5 40.19 1.38
    0 2 5 42.03 1.4
    0 -2 5 43 1.33
    0 2 5 39.12 1.27
    0 -2 5 33.65 1.31
    0 -2 -5 41.97 1.27
    0 2 -5 42.83 1.37
    0 2 -5 43.45 1.32
    0 -2 -5 39.76 1.4
    0 -2 5 42.74 1.42
    0 2 5 41.67 1.32
    0 2 5 42.04 1.38
    0 -2 -5 42.11 1.31
    0 -2 5 44.23 1.43
    0 -2 -5 41.66 1.41
    0 2 -6 2.13 0.38
    0 2 6 2.11 0.4
    0 -2 6 1.08 0.23
    0 -2 -6 2.01 0.3
    0 2 -6 2.13 0.39
    0 2 6 1.16 0.31
    0 -2 -6 2.14 0.34
    0 -2 -6 2.27 0.36
    0 2 6 1.83 0.35
    0 2 6 1.78 0.37
    0 2 6 1.79 0.44
    0 -2 6 1.68 0.42
    0 -2 -6 1.3 0.46
    0 2 -6 1.85 0.3
    0 -2 6 1.88 0.28
    0 -2 -6 1.92 0.38
    0 2 -6 1.96 0.36
    0 2 6 1.73 0.43
    0 2 6 1.96 0.37
    0 -2 6 1.5 0.26
    0 -2 -6 2.1 0.44
    0 2 -6 1.27 0.27
    0 -2 6 2.04 0.29
    0 -2 6 1.88 0.17
    0 -2 -6 2 0.44
    0 2 -6 1.81 0.19
    0 2 6 1.87 0.22
    0 -2 6 1.9 0.43
    0 2 6 1.41 0.31
    0 -2 -6 2.49 0.29
    0 2 6 1.87 0.3
    0 -2 6 1.73 0.43
    0 2 -6 1.89 0.32
    0 -2 -6 1.86 0.22
    0 2 7 0.18 0.28
    0 2 7 -0.01 0.31
    0 -2 -7 0.09 0.32
    0 2 -7 -0.07 0.38
    0 2 7 -0.01 0.38
    0 -2 -7 0.07 0.28
    0 -2 7 -0.52 0.22
    0 2 -7 0.27 0.34
    0 2 7 0.05 0.33
    0 -2 7 0.1 0.25
    0 -2 -7 -0.1 0.39
    0 2 7 -0.07 0.38
    0 2 7 -0.17 0.44
    0 -2 -7 0.05 0.46
    0 -2 -7 0.29 0.32
    0 2 -7 -0.01 0.33
    0 -2 7 0.22 0.4
    0 2 -7 -0.21 0.36
    0 -2 7 0.05 0.25
    0 2 -7 -0.15 0.35
    0 2 7 0.02 0.4
    0 -2 7 0.2 0.24
    0 -2 -7 0.44 0.41
    0 2 7 0.26 0.35
    0 2 -7 -0.28 0.23
    0 2 -7 -0.06 0.2
    0 -2 -7 -0.78 0.47
    0 -2 7 -0.25 0.43
    0 -2 7 0.08 0.41
    0 2 -7 0.06 0.35
    0 -2 7 0.19 0.17
    0 2 7 0.13 0.19
    0 -2 -7 0.39 0.2
    0 2 7 0.14 0.28
    0 -2 -7 -0.01 0.26
    0 2 8 74.95 1.96
    0 2 -8 78.31 2.06
    0 2 8 76.63 2.03
    0 2 -8 75.54 2.06
    0 2 8 76 1.98
    0 2 8 76.01 2.06
    0 -2 -8 77.85 2.01
    0 2 -8 82.53 2
    0 -2 -8 77.06 2.05
    0 -2 8 76.97 2.09
    0 2 -8 78.26 2.05
    0 -2 8 79.44 1.96
    0 -2 -8 76.05 2.1
    0 -2 -8 82.28 2.04
    0 2 8 77.25 2.07
    0 2 8 73.65 2.01
    0 -2 -8 78.91 1.87
    0 2 -8 79.25 2.04
    0 2 -8 77.06 1.86
    0 -2 -8 73.96 2.01
    0 -2 8 79.22 1.87
    0 2 8 73.57 1.87
    0 -2 8 75.15 1.99
    0 2 8 73.65 1.98
    0 2 8 75.39 2.07
    0 -2 8 79.66 2.09
    0 2 8 77.65 1.98
    0 2 -8 79.67 1.88
    0 -2 -8 73.52 2.1
    0 -2 -8 78.59 1.96
    0 2 -8 82.28 2.06
    0 -2 8 79.61 1.86
    0 -2 8 79.25 2.11
    0 -2 -9 10.8 0.64
    0 2 9 11.1 0.7
    0 -2 9 4.96 0.52
    0 2 -9 11.5 0.71
    0 2 9 11.65 0.71
    0 2 -9 12.39 0.7
    0 2 9 11.04 0.64
    0 2 9 11.16 0.61
    0 2 -9 12.24 0.66
    0 2 9 10.47 0.71
    0 -2 9 11.95 0.74
    0 -2 -9 11.3 0.7
    0 2 9 11.53 0.68
    0 2 -9 12.11 0.7
    0 -2 9 11.22 0.62
    0 -2 -9 11.87 0.75
    0 -2 -9 11.83 0.66
    0 -2 -9 10.49 0.66
    0 -2 9 11.52 0.62
    0 2 -9 11.16 0.67
    0 2 -9 12.14 0.5
    0 2 9 10.63 0.63
    0 -2 9 11.9 0.51
    0 2 9 11.27 0.71
    0 2 9 12.12 0.52
    0 -2 9 12.4 0.76
    0 -2 -9 11.46 0.76
    0 2 -9 11.33 0.56
    0 -2 9 12.18 0.53
    0 -2 -9 10.88 0.62
    0 2 -9 11.61 0.68
    0 -2 9 12.25 0.74
    0 2 9 11.12 0.63
    0 -2 -9 12 0.53
    0 2 10 51.3 1.73
    0 -2 -10 55.66 1.74
    0 2 -10 58.47 1.82
    0 2 10 56.52 1.79
    0 2 10 55.67 1.82
    0 2 -10 56.57 1.81
    0 -2 10 37.35 1.66
    0 2 10 52.01 1.7
    0 -2 -10 56.75 1.84
    0 -2 10 56.29 1.73
    0 -2 -10 56.11 1.79
    0 -2 10 56.2 1.84
    0 2 -10 55.17 1.77
    0 2 10 54.02 1.78
    0 2 -10 53.92 1.79
    0 2 10 54.46 1.76
    0 -2 -10 54.72 1.8
    0 -2 -10 55.28 1.72
    0 2 10 54.53 1.61
    0 -2 10 56.23 1.56
    0 2 -10 56.28 1.55
    0 -2 10 54.15 1.73
    0 -2 -10 55.08 1.78
    0 2 -10 58.02 1.8
    0 2 10 51.34 1.69
    0 2 10 54.65 1.82
    0 2 10 55.19 1.73
    0 2 -10 58.97 1.66
    0 -2 -10 54.6 1.71
    0 -2 -10 55.31 1.87
    0 -2 10 56.33 1.85
    0 -2 10 59.07 1.83
    0 -2 10 55.6 1.63
    0 2 -10 56.75 1.78
    0 -2 -10 55.37 1.61
    0 2 11 2.52 0.38
    0 -2 -11 1.87 0.4
    0 2 11 1.71 0.45
    0 2 -11 2.51 0.47
    0 2 -11 1.84 0.46
    0 2 11 1.76 0.4
    0 -2 11 2.28 0.34
    0 2 -11 1.92 0.45
    0 -2 11 0.14 0.51
    0 -2 -11 1.85 0.48
    0 2 11 1.51 0.49
    0 2 11 2.11 0.43
    0 2 11 1.42 0.43
    0 -2 -11 1.68 0.51
    0 2 -11 1.51 0.44
    0 -2 -11 2.6 0.43
    0 -2 11 2.6 0.39
    0 -2 11 0.06 0.46
    0 -2 -11 1.41 0.4
    0 2 -11 1.91 0.19
    0 -2 11 2.25 0.37
    0 2 11 1.77 0.47
    0 -2 -11 1.87 0.44
    0 2 -11 2.09 0.42
    0 -2 11 1.97 0.19
    0 2 11 1.98 0.36
    0 2 11 1.71 0.42
    0 -2 11 1.77 0.48
    0 2 -11 2.14 0.43
    0 -2 -11 1.9 0.37
    0 2 11 1.67 0.26
    0 2 -11 -0.5 0.3
    0 -2 -11 2.03 0.26
    0 2 -11 2.35 0.35
    0 -2 11 2.05 0.27
    0 -2 -11 1.59 0.53
    0 -2 11 1.74 0.52
    0 2 -12 38.55 1.23
    0 -2 12 23.23 1.03
    0 2 12 38.22 1.2
    0 2 -12 42.26 1.26
    0 2 12 34.61 1.13
    0 2 12 38.54 1.09
    0 -2 -12 34.9 1.12
    0 -2 -12 36.7 1.14
    0 -2 12 42.27 1.16
    0 2 -12 41.03 1.2
    0 2 -12 39.6 1.22
    0 2 12 37.52 1.26
    0 -2 -12 36.64 1.26
    0 -2 -12 39.53 1.19
    0 -2 12 39.27 1.13
    0 2 12 35.97 1.16
    0 2 12 38.41 1.18
    0 -2 -12 36.24 1.23
    0 -2 -12 39.97 1.2
    0 2 12 37.23 0.96
    0 -2 12 38.55 1.13
    0 2 12 38.25 1.06
    0 -2 -12 37.93 1.09
    0 2 12 39.3 1.27
    0 -2 12 38.31 1.28
    0 -2 -12 36.27 0.96
    0 -2 -12 35.67 1.28
    0 2 -12 39.6 1.07
    0 -2 12 37.81 1
    0 2 12 35.11 1.17
    0 -2 12 38.35 1.23
    0 -2 -12 38.2 1.1
    0 2 12 37.5 1.13
    0 2 -12 41.89 1.19
    0 2 13 68.07 2.51
    0 2 -13 69.61 2.62
    0 -2 13 25.9 2.39
    0 -2 -13 65.79 2.55
    0 2 13 64.77 2.59
    0 -2 -13 66.82 2.55
    0 -2 13 71.35 2.56
    0 2 13 65.03 2.55
    0 2 -13 71.56 2.63
    0 2 -13 72.91 2.6
    0 -2 13 68.21 2.54
    0 2 13 69.32 2.58
    0 2 13 63.57 2.56
    0 2 -13 67.62 2.34
    0 -2 -13 69.35 2.58
    0 -2 -13 65.64 2.63
    0 -2 -13 71.18 2.65
    0 2 -13 71.2 2.61
    0 2 13 65.36 2.63
    0 -2 13 66.41 2.63
    0 2 13 69.02 2.65
    0 -2 -13 66.35 2.5
    0 2 13 66.37 2.42
    0 -2 13 71.22 2.55
    0 -2 -13 68.41 2.58
    0 2 13 63.59 2.46
    0 -2 -13 67.81 2.42
    0 -2 13 70.27 2.47
    0 2 13 66.7 2.59
    0 -2 13 70.68 2.67
    0 2 -13 70.64 2.5
    0 2 -13 69.89 2.57
    0 -2 -13 69 2.53
    0 -2 -13 66.46 2.66
    0 -2 13 68 2.61
    0 2 13 66.52 2.56
    0 -2 -14 0.58 0.39
    0 -2 14 0.4 0.34
    0 2 14 0.69 0.44
    0 2 -14 0.44 0.45
    0 -2 -14 0.28 0.38
    0 2 -14 0.23 0.45
    0 -2 14 0.11 0.29
    0 2 14 0.57 0.36
    0 2 14 0.75 0.46
    0 -2 -14 1.02 0.37
    0 -2 14 0.44 0.41
    0 2 -14 0.45 0.17
    0 2 14 0.33 0.42
    0 -2 14 0.77 0.18
    0 -2 -14 0.27 0.53
    0 -2 -14 0.41 0.53
    0 2 -14 0.1 0.43
    0 2 14 0.79 0.51
    0 2 14 0.76 0.34
    0 2 -14 0.73 0.51
    0 -2 14 0.06 0.51
    0 -2 -14 0.23 0.41
    0 -2 14 0.62 0.49
    0 -2 -14 1.09 0.4
    0 2 14 0.34 0.33
    0 2 14 0.38 0.5
    0 -2 14 1.16 0.34
    0 -2 -14 0.95 0.38
    0 -2 -14 0.63 0.26
    0 2 -14 0.64 0.43
    0 2 -14 0.43 0.29
    0 -2 14 0.3 0.31
    0 2 14 0.84 0.26
    0 -2 -14 -0.12 0.56
    0 2 14 0.02 0.48
    0 -2 14 0.22 0.44
    0 -2 14 0.37 0.53
    0 2 14 0.91 0.41
    0 2 -14 0.38 0.36
    0 2 -15 22.22 1.16
    0 -2 15 23.22 1.09
    0 -2 -15 20.01 1.06
    0 2 15 21.92 1.15
    0 -2 -15 20.19 1.08
    0 2 15 21.38 1.05
    0 2 -15 22.13 1.15
    0 -2 -15 21.84 1.19
    0 -2 15 23.54 1.09
    0 2 15 21.16 1.2
    0 -2 15 23.76 0.88
    0 2 -15 21.13 0.86
    0 2 -15 22.16 1.15
    0 -2 -15 21.51 1.17
    0 2 15 23.64 1.16
    0 2 15 20.86 1.18
    0 2 15 21.01 0.94
    0 -2 15 21.46 1.18
    0 -2 15 22.89 1.07
    0 -2 -15 21.21 1
    0 2 15 23.2 1.02
    0 -2 15 21.67 1.2
    0 2 -15 22.82 1.05
    0 -2 15 22.32 1
    0 -2 -15 21.05 0.94
    0 2 -15 22 1.09
    0 2 15 21.67 1.11
    0 -2 15 22.95 1.17
    0 -2 -15 21.33 1.06
    0 -2 -16 0.5 0.43
    0 2 16 1.19 0.36
    0 2 -16 1.88 0.49
    0 -2 -16 0.57 0.4
    0 2 16 0.88 0.51
    0 2 -16 0.84 0.47
    0 2 -16 1.35 0.52
    0 -2 16 0.07 0.6
    0 -2 16 1.12 0.44
    0 2 16 0.61 0.46
    0 -2 -16 0.68 0.53
    0 -2 -16 1.49 0.53
    0 2 -16 0.91 0.21
    0 2 16 1.32 0.58
    0 -2 16 0.49 0.5
    0 -2 -16 1.14 0.36
    0 2 16 1.68 0.56
    0 2 16 1.1 0.35
    0 -2 -16 0.78 0.56
    0 -2 -16 0.73 0.39
    0 -2 16 0.89 0.57
    0 2 -16 1.31 0.41
    0 -2 -16 1.23 0.29
    0 -2 16 0.84 0.35
    0 2 -16 1.43 0.43
    0 2 16 0.52 0.44
    0 -2 16 1.19 0.46
    0 2 16 1.21 0.29
    0 2 17 11.04 0.7
    0 2 -17 11.07 0.83
    0 2 -17 10.91 0.81
    0 2 17 10.55 0.81
    0 -2 -17 10.6 0.75
    0 2 -17 11.92 0.86
    0 -2 -17 10.92 0.83
    0 -2 17 1.15 0.91
    0 2 17 10.88 0.89
    0 -2 -17 12.25 0.9
    0 2 17 10.79 0.77
    0 2 -17 10.67 0.52
    0 -2 17 12.43 0.88
    0 -2 -17 10.7 0.64
    0 2 17 10.69 0.6
    0 2 17 10.58 0.88
    0 2 17 10.39 0.77
    0 2 -17 10.72 0.74
    0 2 -17 12.26 0.73
    0 -2 -17 11.19 0.72
    0 -2 17 11.21 0.86
    0 -2 -17 11.13 0.91
    0 -2 17 11.38 0.81
    0 -2 17 10.85 0.67
    0 2 -18 57.71 2.35
    0 -2 -18 54.64 2.29
    0 2 18 53.6 2.32
    0 2 -18 52.93 2.33
    0 -2 -18 55.03 2.32
    0 2 18 52.64 2.24
    0 -2 -18 58.25 2.39
    0 2 18 58.6 2.42
    0 2 -18 57.62 2.34
    0 2 18 52.6 2.37
    0 -2 -18 54.14 2.13
    0 -2 18 51.35 2.34
    0 2 18 52.15 2.1
    0 2 18 53.84 2.28
    0 2 -18 53.93 2.22
    0 -2 18 54.92 2.39
    0 -2 -18 54.71 2.23
    0 -2 -18 56.35 2.39
    0 -2 18 56.19 2.18
    0 -2 18 54.38 2.31
    0 2 -18 57.29 2.25
    0 -2 -19 -0.06 0.45
    0 2 -19 -0.07 0.53
    0 2 19 -0.39 0.51
    0 2 -19 -0.24 0.53
    0 -2 -19 -0.41 0.59
    0 -2 -19 0.16 0.5
    0 2 -19 0.03 0.52
    0 2 19 -0.22 0.55
    0 -2 19 0.23 0.55
    0 2 19 0.52 0.58
    0 -2 19 0.33 0.5
    0 2 -19 0.18 0.41
    0 2 19 -0.18 0.49
    0 -2 19 0.07 0.55
    0 -2 19 0.42 0.48
    0 -2 -19 0.49 0.55
    0 -2 -20 1.74 0.51
    0 2 20 1.55 0.55
    0 2 -20 1.26 0.54
    0 2 -20 1.15 0.54
    0 2 20 1.26 0.6
    0 2 -20 1.96 0.6
    0 -2 20 1.19 0.62
    0 -2 -20 1.41 0.61
    0 -2 -20 1.35 0.54
    0 -2 20 1.27 0.58
    0 2 20 1.51 0.61
    0 2 20 1.58 0.5
    0 -2 20 1.25 0.6
    0 -2 -20 0.84 0.57
    0 2 -20 1.13 0.47
    0 -2 20 0.85 0.49
    0 2 21 11.17 0.91
    0 -2 -21 13.16 0.9
    0 2 -21 11.7 0.93
    0 2 -21 11.54 0.91
    0 -2 -21 12.1 0.9
    0 2 21 10.23 0.97
    0 -2 -21 13.43 0.99
    0 2 -21 12.14 0.97
    0 -2 21 12.47 1.02
    0 2 21 12.26 0.99
    0 -2 21 12.49 0.97
    0 -2 -21 13.8 1
    0 2 21 11.42 0.86
    0 2 -21 13.35 0.86
    0 -2 21 11.45 0.86
    0 -2 21 10.42 0.95
    0 -2 -22 7.5 0.73
    0 2 22 7.66 0.82
    0 2 -22 7.31 0.79
    0 2 -22 7.98 0.81
    0 2 -22 8.19 0.83
    0 -2 -22 9.07 0.89
    0 -2 -22 7.83 0.77
    0 -2 22 7.47 0.87
    0 2 22 7.25 0.89
    0 -2 22 7.7 0.85
    0 2 22 7.17 0.87
    0 2 -22 8.65 0.71
    0 -2 22 7.82 0.76
    0 -2 -22 8.37 0.88
    0 2 22 6.89 0.74
    0 -2 22 8.45 0.89
    0 2 -23 0.87 0.59
    0 2 23 0.6 0.57
    0 -2 -23 0.48 0.52
    0 2 -23 1.03 0.59
    0 -2 -23 1.73 0.67
    0 2 -23 1.31 0.65
    0 -2 23 1.47 0.68
    0 2 23 0.14 0.62
    0 -2 -23 0.91 0.59
    0 -2 23 0.53 0.61
    0 2 23 1.39 0.68
    0 2 23 0.48 0.54
    0 -2 23 1.34 0.64
    0 -2 23 0.35 0.5
    0 2 -23 0.75 0.49
    0 -2 -23 0.73 0.63
    0 2 -24 8.92 0.89
    0 2 24 10.33 0.92
    0 2 -24 9.14 0.92
    0 -2 -24 8.9 0.85
    0 -2 -24 9.55 0.96
    0 2 -24 10.47 0.96
    0 -2 -24 10.03 0.84
    0 2 24 8.67 0.98
    0 -2 24 9.68 1
    0 -2 24 10.71 0.97
    0 2 24 9.95 0.97
    0 2 24 11.16 0.89
    0 2 -24 11.29 0.83
    0 -2 -24 9.7 0.98
    0 -2 24 11.2 1.02
    0 -2 24 9.9 0.84
    0 2 -25 0.72 0.62
    0 -2 25 0.63 0.62
    0 -2 -25 1.29 0.55
    0 2 -25 0.72 0.6
    0 2 25 0.99 0.64
    0 2 -25 0.19 0.66
    0 2 25 0.4 0.75
    0 -2 -25 1.1 0.68
    0 -2 -25 1.01 0.53
    0 -2 25 0.98 0.72
    0 -2 25 1.16 0.7
    0 2 25 0.68 0.68
    0 2 25 1.21 0.58
    0 -2 25 0.82 0.67
    0 -2 -25 0.39 0.68
    0 2 -25 1.12 0.54
    0 -2 -26 1.09 0.57
    0 2 -26 1.23 0.65
    0 2 26 0.72 0.69
    0 2 -26 -0.19 0.59
    0 -2 26 0.66 0.63
    0 2 26 1.25 0.76
    0 -2 26 -0.11 0.71
    0 -2 -26 0.1 0.7
    0 2 -26 0.88 0.67
    0 2 26 1.22 0.74
    0 -2 26 0.65 0.69
    0 2 26 1.01 0.62
    0 -2 26 0.55 0.69
    0 -2 -26 0.56 0.67
    0 2 -27 1.71 0.7
    0 -2 -27 1.31 0.62
    0 2 27 1.55 0.69
    0 -2 27 1.32 0.68
    0 2 27 0.6 0.77
    0 -2 27 1.96 0.77
    0 -2 -27 1.14 0.71
    0 2 -27 0.66 0.67
    0 2 27 0.63 0.7
    0 -2 27 1.05 0.71
    0 -2 27 0.78 0.74
    0 -2 -27 0.74 0.73
    0 2 27 0.04 0.63
    0 2 28 1.99 0.73
    0 -2 -28 1.28 0.64
    0 2 -28 1.88 0.7
    0 -2 28 2.08 0.74
    0 2 -28 1.75 0.72
    0 2 28 1.58 0.82
    0 -2 -28 2.08 0.79
    0 -2 28 2.39 0.83
    0 -2 28 0.65 0.72
    0 2 28 2.68 0.82
    0 2 28 1.23 0.63
    0 -2 28 1.25 0.75
    0 -2 -28 2.47 0.76
    0 2 -29 3.05 0.79
    0 2 29 2.92 0.76
    0 -2 -29 2.51 0.7
    0 -2 29 2.94 0.77
    0 2 -29 1.76 0.75
    0 -2 -29 3.16 0.84
    0 -2 29 3.2 0.88
    0 2 29 2.64 0.81
    0 2 29 2.67 0.82
    0 -2 29 2.87 0.8
    0 2 29 1.7 0.66
    0 -2 -29 0.97 0.77
    0 -2 29 1.12 0.74
    0 -2 30 1.14 0.72
    0 2 30 1.04 0.68
    0 2 30 -0.2 0.66
    0 -2 -30 0.83 0.62
    0 2 -30 0.33 0.7
    0 -2 -30 -0.61 0.82
    0 2 30 -0.42 0.78
    0 2 -30 0.8 0.71
    0 -2 30 1.31 0.8
    0 2 30 0.18 0.79
    0 -2 30 -0.18 0.74
    0 -2 -30 0.29 0.72
    0 -2 30 -0.29 0.75
    0 -2 31 1.57 0.73
    0 2 31 1.37 0.71
    0 2 31 2.75 0.79
    0 -2 -31 1.68 0.65
    0 2 -31 3.38 0.77
    0 -2 -31 1.51 0.88
    0 2 -31 3.44 0.82
    0 -2 31 1.68 0.84
    0 2 31 1.56 0.83
    0 2 31 2.31 0.85
    0 -2 31 1.57 0.8
    0 -2 31 1.97 0.81
    0 -2 -31 1.87 0.84
    0 2 32 1.06 0.78
    0 -2 32 1.97 0.8
    0 -2 -32 2.57 0.73
    0 2 32 2.42 0.75
    0 2 -32 2.21 0.76
    0 -2 32 3.54 0.95
    0 -2 -32 3.57 0.9
    0 2 32 2.39 0.89
    0 2 -32 2.4 0.8
    0 -2 32 1.56 0.83
    0 2 32 2.32 0.88
    0 -2 32 1.72 0.84
    0 -2 -32 4.23 0.86
    0 -2 -33 0.16 0.65
    0 2 33 -0.38 0.7
    0 2 -33 0.42 0.72
    0 -2 33 0.3 0.75
    0 2 33 0.86 0.73
    0 2 -33 -0.06 0.75
    0 2 33 0.2 0.81
    0 -2 -33 0.47 0.82
    0 -2 33 -0.41 0.91
    0 2 33 0.06 0.8
    0 -2 33 -0.19 0.8
    0 -2 33 0.69 0.79
    0 -2 -33 -0.39 0.8
    0 2 34 0.73 0.73
    0 2 -34 -0.37 0.81
    0 2 34 0.24 0.74
    0 -2 34 -0.74 0.77
    0 2 34 -0.48 0.86
    0 -2 34 -0.99 0.88
    0 -2 -34 0.62 0.79
    0 2 -34 1.05 0.79
    0 2 34 -0.13 0.86
    0 -2 34 -0.26 0.81
    0 -2 34 -0.65 0.79
    0 -2 -34 0.99 0.81
    0 2 35 0.97 0.78
    0 2 -35 -1.14 0.79
    0 2 35 0.63 0.74
    0 -2 35 1.26 0.8
    0 2 35 0.28 0.84
    0 2 -35 0.34 0.77
    0 -2 35 0.07 0.86
    0 -2 -35 1.14 0.88
    0 -2 35 -0.48 0.89
    0 2 35 0.41 0.85
    0 -2 -35 1.22 0.83
    0 -2 35 0.66 0.8
    0 -2 36 -0.71 0.79
    0 2 -36 0.26 0.76
    0 2 36 -0.44 0.78
    0 2 -36 -0.84 0.81
    0 -2 -36 -0.15 0.82
    0 2 36 0.29 0.84
    0 -2 36 1.65 0.94
    0 2 36 1.06 0.88
    0 -2 36 -0.49 0.85
    0 -2 -36 -0.49 0.81
    0 -2 36 0.68 0.85
    0 2 37 0.19 0.76
    0 2 -37 0.2 0.76
    0 -2 37 0.73 0.79
    0 -2 -37 -0.53 0.89
    0 2 37 -0.07 0.87
    0 -2 37 0.85 0.89
    0 2 -37 -0.14 0.83
    0 2 37 1.01 0.94
    0 -2 37 -0.07 0.84
    0 -2 37 0.28 0.82
    0 -2 -37 0.5 0.85
    0 -3 0 -0.23 0.27
    0 -3 0 -0.09 0.32
    0 3 0 0.18 0.33
    0 3 0 0.13 0.3
    0 3 0 -0.17 0.35
    0 -3 0 0.25 0.31
    0 -3 0 0.1 0.38
    0 3 0 -0.19 0.35
    0 -3 0 0.06 0.45
    0 -3 0 0.11 0.22
    0 3 0 -0.02 0.25
    0 3 0 0.05 0.33
    0 3 0 0.04 0.32
    0 3 0 0.28 0.27
    0 -3 0 -0.17 0.26
    0 -3 0 0.01 0.22
    0 3 0 0.25 0.24
    0 -3 0 0.17 0.36
    0 -3 1 26.08 1
    0 -3 -1 26.73 0.99
    0 3 -1 25 1.01
    0 3 1 26.47 1
    0 3 1 25.29 1.04
    0 -3 -1 26.3 1.02
    0 3 -1 26.5 1.02
    0 -3 1 25.83 1.02
    0 3 1 25.29 1.01
    0 -3 -1 27.04 1
    0 3 -1 27.27 1.05
    0 -3 1 27.36 1.01
    0 -3 -1 26.98 1.08
    0 -3 -1 23.24 0.89
    0 3 1 27.17 1.06
    0 3 1 25.36 0.89
    0 -3 1 27.4 1.03
    0 3 -1 26.11 1.02
    0 -3 1 3.46 0.86
    0 3 1 25.42 1.04
    0 -3 1 25.94 1.1
    0 3 -1 27.38 1.07
    0 -3 -1 27.17 0.92
    0 3 -1 25.03 0.95
    0 -3 1 26.15 0.94
    0 3 1 25.83 0.93
    0 3 -1 25.59 1.04
    0 -3 -1 26.42 1.13
    0 -3 -1 26.46 0.99
    0 3 1 26.54 1.02
    0 3 -1 24.31 0.91
    0 3 1 25.46 0.98
    0 3 -1 25.11 1.01
    0 -3 -1 26.02 0.98
    0 3 1 25.32 0.97
    0 -3 1 24.75 0.91
    0 -3 -1 23.98 1.06
    0 -3 1 24.17 1.07
    0 -3 1 26.74 0.99
    0 3 -1 28.2 1.05
    0 3 -2 0.21 0.35
    0 3 2 -0.28 0.31
    0 -3 2 0.04 0.28
    0 3 -2 -0.13 0.3
    0 -3 -2 0.22 0.34
    0 3 -2 -0.01 0.34
    0 -3 -2 0.27 0.29
    0 -3 2 -0.22 0.31
    0 3 2 -0.09 0.36
    0 3 2 0.01 0.4
    0 3 -2 -0.13 0.29
    0 -3 -2 0.02 0.2
    0 -3 2 -0.04 0.29
    0 3 2 -0.13 0.31
    0 -3 -2 -0.01 0.28
    0 3 2 -0.05 0.21
    0 -3 -2 0.08 0.42
    0 -3 2 -0.28 0.19
    0 -3 2 0.21 0.27
    0 3 2 0.2 0.22
    0 -3 -2 -0.03 0.47
    0 3 -2 -0.25 0.32
    0 -3 -2 -0.31 0.26
    0 3 -2 -0.18 0.31
    0 3 2 0.01 0.34
    0 -3 -2 0.18 0.19
    0 3 -2 -0.17 0.4
    0 -3 2 0.23 0.41
    0 -3 -2 -0.16 0.35
    0 -3 2 0.17 0.25
    0 3 -2 0.07 0.36
    0 -3 -2 0.06 0.3
    0 3 2 0.1 0.32
    0 -3 -2 0.31 0.25
    0 3 2 -0.3 0.27
    0 -3 2 -0.03 0.15
    0 -3 2 -0.23 0.4
    0 3 2 -0.07 0.29
    0 3 -2 -0.13 0.16
    0 -3 2 0.07 0.36
    0 3 -2 0.13 0.31
    0 -3 -3 44.01 1.66
    0 3 -3 43.17 1.68
    0 3 -3 45.82 1.71
    0 3 3 44.25 1.65
    0 3 -3 44.42 1.68
    0 -3 -3 44 1.63
    0 3 3 44.91 1.71
    0 -3 -3 46.21 1.68
    0 3 3 42.2 1.67
    0 -3 3 46.57 1.67
    0 -3 3 44.62 1.67
    0 -3 -3 41.61 1.6
    0 -3 -3 46.02 1.76
    0 -3 3 42.46 1.55
    0 -3 3 43.94 1.63
    0 3 3 43.16 1.6
    0 3 -3 42.69 1.62
    0 3 -3 43.44 1.55
    0 3 3 45.15 1.73
    0 -3 -3 43.1 1.77
    0 3 -3 45.42 1.7
    0 -3 -3 44.13 1.63
    0 -3 3 23.88 1.59
    0 3 3 41.74 1.7
    0 3 -3 44.08 1.71
    0 -3 -3 44.08 1.58
    0 -3 3 45.17 1.72
    0 -3 3 42.29 1.62
    0 3 3 44.69 1.59
    0 3 3 41 1.73
    0 3 3 44.16 1.64
    0 -3 -3 43.57 1.63
    0 -3 3 45.51 1.76
    0 3 3 42.94 1.67
    0 -3 3 46.3 1.67
    0 -3 -3 43.48 1.67
    0 -3 3 46.37 1.72
    0 -3 -3 39.54 1.66
    0 3 -3 42.05 1.7
    0 3 4 19.68 0.85
    0 -3 -4 19.56 0.83
    0 -3 -4 19.24 0.8
    0 3 -4 19.32 0.87
    0 3 -4 18.69 0.87
    0 -3 4 20.16 0.83
    0 3 -4 19.79 0.86
    0 3 4 18 0.88
    0 -3 -4 20.13 0.85
    0 3 4 18.62 0.81
    0 -3 4 18.87 0.83
    0 3 -4 19.46 0.76
    0 3 4 18.15 0.77
    0 -3 -4 18.77 0.78
    0 3 -4 19.72 0.72
    0 3 4 2.05 0.69
    0 -3 4 20.17 0.77
    0 -3 -4 18.68 0.95
    0 -3 4 19.05 0.71
    0 3 4 18.56 0.75
    0 3 -4 19.54 0.86
    0 -3 4 19.57 0.87
    0 -3 4 20.04 0.79
    0 3 -4 20.57 0.87
    0 -3 4 14.04 0.77
    0 3 4 19.91 0.89
    0 -3 -4 17.22 0.93
    0 3 4 19.95 0.93
    0 -3 -4 18.44 0.78
    0 -3 -4 19.48 0.78
    0 3 4 18.44 0.8
    0 3 -4 20.23 0.88
    0 -3 -4 19.8 0.87
    0 -3 4 22.44 0.84
    0 -3 4 19.53 0.94
    0 -3 -4 18.2 0.82
    0 3 4 19 0.86
    0 -3 4 18.62 0.9
    0 -3 -5 75.14 2.83
    0 3 5 75.41 2.8
    0 3 -5 75 2.86
    0 -3 -5 80.5 2.79
    0 3 -5 77.44 2.86
    0 -3 5 81.32 2.84
    0 -3 -5 78.44 2.83
    0 3 -5 79.83 2.85
    0 3 5 76.1 2.84
    0 -3 5 81.45 2.83
    0 3 5 76.82 2.85
    0 -3 -5 75.6 2.91
    0 3 5 73.97 2.78
    0 -3 5 76.04 2.73
    0 3 -5 77.44 2.74
    0 -3 -5 73.67 2.8
    0 3 -5 75.36 2.73
    0 -3 5 76.29 2.74
    0 3 5 74.22 2.76
    0 -3 5 61.5 2.79
    0 -3 5 77.92 2.8
    0 -3 -5 73.34 2.76
    0 -3 -5 77.56 2.91
    0 3 -5 77.69 2.83
    0 3 5 75.45 2.77
    0 3 -5 76.9 2.85
    0 -3 5 77.01 2.85
    0 3 5 75.51 2.87
    0 3 5 79.42 2.88
    0 -3 -5 75.24 2.86
    0 3 5 75.3 2.79
    0 -3 5 81.44 2.9
    0 3 -5 78.72 2.86
    0 3 5 76.64 2.84
    0 -3 -5 75.18 2.8
    0 -3 5 75.9 2.91
    0 -3 -5 76.85 2.78
    0 3 -6 2.18 0.43
    0 3 -6 1.75 0.41
    0 -3 6 0.86 0.34
    0 3 6 1.55 0.33
    0 3 6 1.66 0.43
    0 -3 6 2.27 0.34
    0 -3 -6 1.7 0.3
    0 3 -6 1.77 0.4
    0 -3 -6 1.8 0.38
    0 -3 -6 0.91 0.34
    0 -3 6 1.68 0.21
    0 3 -6 1.66 0.21
    0 -3 -6 1.78 0.36
    0 -3 6 1.68 0.24
    0 3 6 1.47 0.34
    0 3 -6 1.38 0.28
    0 3 6 1.54 0.38
    0 -3 -6 0.87 0.49
    0 -3 6 1.6 0.31
    0 3 6 2.12 0.44
    0 -3 -6 1.26 0.5
    0 3 -6 1.27 0.37
    0 3 -6 1.78 0.38
    0 3 6 1.17 0.27
    0 3 6 1.13 0.43
    0 -3 6 1.38 0.38
    0 3 6 1.72 0.41
    0 -3 6 1.4 0.49
    0 3 -6 1.59 0.41
    0 -3 -6 1.26 0.29
    0 -3 -6 1.38 0.46
    0 -3 -6 1.9 0.25
    0 3 6 1.73 0.3
    0 -3 6 1.47 0.46
    0 3 -7 23.85 0.92
    0 -3 -7 22.78 0.87
    0 -3 7 24.57 0.87
    0 -3 7 24.81 0.89
    0 -3 -7 21.9 0.86
    0 3 -7 23.71 0.93
    0 -3 -7 22.75 0.8
    0 3 7 21.53 0.82
    0 3 7 21.74 0.9
    0 3 7 21.54 0.9
    0 3 -7 22.74 0.92
    0 3 7 22.54 0.83
    0 3 -7 23.06 0.79
    0 -3 7 22.97 0.76
    0 -3 -7 22.37 1.01
    0 -3 -7 22.38 0.87
    0 -3 7 24.92 0.96
    0 3 7 23.02 0.94
    0 -3 7 21.97 0.84
    0 3 7 23.37 0.92
    0 -3 -7 23.39 0.75
    0 -3 -7 23.06 0.96
    0 3 -7 23.19 0.83
    0 -3 7 22.98 0.85
    0 3 7 21.03 0.74
    0 3 -7 22.46 0.89
    0 -3 -7 23.58 0.81
    0 3 -7 24.06 0.92
    0 3 7 21.49 0.89
    0 -3 -7 23.17 0.96
    0 -3 7 22 0.99
    0 3 7 22.94 0.81
    0 -3 7 24.09 0.98
    0 -3 -8 17.74 0.81
    0 3 -8 17.91 0.87
    0 -3 -8 17.83 0.83
    0 -3 8 17.57 0.81
    0 3 8 15.91 0.85
    0 -3 8 1.32 0.61
    0 3 -8 17.83 0.86
    0 -3 -8 16.11 0.74
    0 3 8 14.83 0.85
    0 -3 8 16.96 0.77
    0 3 8 16.76 0.76
    0 3 8 16.81 0.88
    0 -3 8 17.49 0.88
    0 -3 -8 17.68 0.95
    0 -3 8 17.16 0.72
    0 -3 -8 16.47 0.81
    0 3 8 17.23 0.79
    0 3 -8 17.73 0.76
    0 3 8 16.75 0.83
    0 -3 8 18.44 0.79
    0 3 -8 17.89 0.85
    0 -3 8 17.75 0.77
    0 3 8 17.35 0.89
    0 3 -8 17.02 0.74
    0 3 8 16.26 0.69
    0 -3 -8 17.4 0.69
    0 -3 -8 16.3 0.89
    0 3 8 17.06 0.77
    0 3 -8 6.89 0.69
    0 -3 -8 17.33 0.75
    0 3 8 17.49 0.85
    0 -3 -8 16.14 0.9
    0 3 -8 17.41 0.62
    0 -3 8 19 0.94
    0 -3 8 16.99 0.9
    0 -3 8 17.31 0.61
    0 3 -9 1.83 0.42
    0 3 9 2.07 0.37
    0 -3 -9 1.54 0.37
    0 -3 -9 1.51 0.32
    0 -3 9 1.44 0.38
    0 3 9 1.02 0.32
    0 3 -9 1.8 0.48
    0 3 9 1.6 0.41
    0 -3 9 0.95 0.27
    0 -3 9 -0.4 0.26
    0 -3 9 1.17 0.29
    0 3 9 1.27 0.44
    0 -3 -9 1.92 0.4
    0 -3 -9 1.57 0.53
    0 3 -9 1.58 0.34
    0 3 9 1.83 0.44
    0 -3 9 0.15 0.47
    0 -3 -9 1.65 0.4
    0 3 9 1.68 0.38
    0 3 -9 1.63 0.31
    0 -3 -9 1.58 0.48
    0 -3 9 2.1 0.35
    0 -3 9 1.89 0.33
    0 3 9 2.11 0.43
    0 3 9 1.79 0.47
    0 3 -9 1.94 0.42
    0 3 9 1.69 0.31
    0 -3 9 -0.02 0.49
    0 3 -9 2.33 0.4
    0 -3 9 1.83 0.19
    0 3 9 1.37 0.33
    0 3 9 1.66 0.25
    0 -3 9 1.4 0.48
    0 -3 -9 2.08 0.53
    0 -3 -9 1.58 0.25
    0 -3 -9 1.83 0.34
    0 3 -9 1.9 0.21
    0 3 -10 0.54 0.44
    0 -3 10 -0.81 0.41
    0 -3 -10 0.42 0.37
    0 -3 10 -0.49 0.24
    0 3 10 0.3 0.3
    0 3 -10 0.09 0.41
    0 3 10 0.6 0.37
    0 3 10 0.3 0.42
    0 3 10 -0.02 0.42
    0 3 -10 0.32 0.32
    0 -3 -10 0.71 0.52
    0 3 10 -0.04 0.38
    0 3 10 0.06 0.41
    0 -3 -10 0.32 0.41
    0 -3 10 0.12 0.46
    0 -3 10 0.17 0.27
    0 -3 -10 -0.02 0.38
    0 -3 -10 0.7 0.44
    0 3 10 0.32 0.46
    0 -3 10 0.37 0.32
    0 3 -10 -0.25 0.27
    0 3 10 0.74 0.41
    0 -3 10 0.18 0.28
    0 3 -10 0.35 0.38
    0 3 10 0.24 0.32
    0 3 -10 0.33 0.39
    0 3 10 0.07 0.22
    0 -3 10 0.07 0.18
    0 -3 10 0.15 0.49
    0 -3 10 0.14 0.46
    0 -3 -10 0.13 0.22
    0 -3 -10 0.46 0.31
    0 -3 -10 0.12 0.48
    0 3 -10 0.25 0.22
    0 3 11 0.99 0.46
    0 -3 11 -0.5 0.26
    0 3 -11 1.63 0.47
    0 3 -11 1.83 0.47
    0 3 11 1.68 0.39
    0 -3 -11 1.85 0.4
    0 3 11 1.81 0.34
    0 3 11 1.09 0.46
    0 3 11 1.86 0.42
    0 -3 11 -0.05 0.5
    0 -3 -11 1.9 0.42
    0 3 11 1.18 0.46
    0 -3 -11 1.27 0.54
    0 3 -11 1.97 0.41
    0 -3 11 1.65 0.34
    0 -3 -11 2.12 0.47
    0 3 11 1.52 0.48
    0 -3 11 1.63 0.28
    0 -3 -11 1.07 0.44
    0 3 -11 2.12 0.43
    0 3 11 1.9 0.4
    0 -3 11 1.93 0.35
    0 3 -11 1.45 0.28
    0 3 -11 2.27 0.47
    0 -3 -11 1.41 0.52
    0 3 11 1.47 0.35
    0 3 -11 1.56 0.25
    0 -3 11 1.65 0.52
    0 -3 11 1.47 0.23
    0 3 11 1.41 0.25
    0 3 11 0.35 0.32
    0 -3 11 2.74 0.52
    0 -3 -11 1.75 0.35
    0 -3 -11 1.35 0.25
    0 3 12 2.69 0.51
    0 3 12 3.62 0.45
    0 3 -12 3.4 0.52
    0 -3 12 -0.62 0.29
    0 -3 -12 4.21 0.45
    0 3 -12 3.62 0.51
    0 3 12 3.43 0.39
    0 -3 12 -0.06 0.23
    0 3 12 4.27 0.58
    0 -3 -12 4 0.49
    0 -3 -12 4.65 0.67
    0 -3 12 2.98 0.41
    0 -3 -12 3.86 0.53
    0 3 -12 3.91 0.5
    0 3 12 3.56 0.54
    0 3 12 2.85 0.46
    0 -3 12 0.49 0.58
    0 -3 -12 2.51 0.52
    0 -3 -12 4.06 0.48
    0 3 -12 1.55 0.38
    0 -3 12 4.51 0.42
    0 3 -12 3.05 0.48
    0 3 12 3.26 0.47
    0 -3 12 4.2 0.32
    0 3 12 3.79 0.59
    0 -3 -12 3.99 0.41
    0 -3 -12 4.06 0.63
    0 3 12 3.31 0.42
    0 -3 -12 3.72 0.3
    0 3 -12 4.46 0.52
    0 -3 12 3.63 0.3
    0 3 -12 3.55 0.33
    0 3 12 3.26 0.29
    0 -3 12 4.02 0.62
    0 -3 12 2.92 0.56
    0 -3 13 -0.24 0.27
    0 3 13 0.44 0.32
    0 -3 -13 0.51 0.37
    0 3 13 1.1 0.49
    0 3 -13 0.99 0.47
    0 3 13 0.8 0.4
    0 -3 13 0.02 0.24
    0 -3 -13 1.34 0.44
    0 -3 -13 0.61 0.57
    0 -3 -13 -0.08 0.47
    0 3 13 1.26 0.51
    0 -3 13 -0.37 0.52
    0 -3 13 1.04 0.39
    0 3 13 0.82 0.45
    0 3 -13 0.78 0.47
    0 3 -13 0.65 0.44
    0 3 13 -0.05 0.58
    0 3 -13 -0.96 0.37
    0 3 13 0.15 0.45
    0 -3 -13 -0.24 0.55
    0 -3 13 0.79 0.24
    0 -3 -13 0.99 0.44
    0 3 -13 1.56 0.46
    0 -3 13 1.39 0.36
    0 3 13 0.88 0.54
    0 -3 -13 0.89 0.36
    0 -3 13 0.9 0.53
    0 -3 -13 0.64 0.24
    0 3 13 0.66 0.25
    0 -3 13 0.92 0.27
    0 3 -13 0.78 0.43
    0 3 13 1.49 0.39
    0 3 -13 0.86 0.29
    0 3 -13 0.44 0.43
    0 -3 13 1.07 0.55
    0 3 -14 38.53 1.74
    0 -3 -14 39.51 1.65
    0 3 14 39.54 1.73
    0 3 14 37.55 1.65
    0 3 -14 38.43 1.73
    0 3 14 37.36 1.74
    0 3 14 37.78 1.6
    0 3 -14 39.6 1.68
    0 -3 14 41.65 1.63
    0 -3 -14 38.12 1.77
    0 3 14 37.52 1.68
    0 -3 -14 36.32 1.72
    0 3 14 39.18 1.75
    0 -3 14 39.21 1.46
    0 -3 -14 38.84 1.66
    0 3 14 36.75 1.49
    0 3 14 37.01 1.75
    0 -3 14 37.43 1.73
    0 3 -14 38.91 1.71
    0 3 14 37.07 1.62
    0 3 -14 39.09 1.45
    0 3 -14 39.03 1.69
    0 3 14 37.6 1.63
    0 -3 -14 38.9 1.5
    0 -3 14 39.12 1.75
    0 -3 -14 39.34 1.62
    0 -3 14 38.05 1.51
    0 -3 -14 40.93 1.81
    0 -3 14 37.9 1.79
    0 3 -14 39.71 1.55
    0 3 -15 1.6 0.52
    0 3 15 1.57 0.37
    0 3 15 1.7 0.53
    0 3 15 1.86 0.46
    0 3 -15 2.14 0.52
    0 -3 -15 1.2 0.59
    0 3 -15 1.96 0.53
    0 3 15 1.43 0.56
    0 -3 15 -0.13 0.55
    0 -3 -15 1.25 0.55
    0 -3 15 1.21 0.42
    0 -3 15 1.8 0.55
    0 3 15 1.93 0.59
    0 3 -15 1.65 0.48
    0 -3 -15 1.87 0.5
    0 3 15 1.37 0.41
    0 3 15 1.66 0.28
    0 -3 -15 1.62 0.27
    0 3 -15 1.79 0.47
    0 -3 15 1.2 0.32
    0 -3 -15 1.59 0.39
    0 -3 15 2.22 0.61
    0 3 -15 0.96 0.33
    0 -3 -15 1.17 0.62
    0 -3 15 1.96 0.55
    0 3 15 1.01 0.41
    0 3 16 56.24 2.42
    0 3 16 53.04 2.31
    0 3 16 56.78 2.37
    0 3 -16 59.47 2.42
    0 3 -16 59.24 2.41
    0 3 16 52.81 2.24
    0 -3 -16 55.79 2.42
    0 -3 16 55.75 2.29
    0 -3 -16 59.54 2.42
    0 3 -16 58.98 2.36
    0 3 16 57.51 2.25
    0 -3 16 59.61 2.42
    0 3 16 53.79 2.13
    0 3 16 54.69 2.42
    0 -3 -16 57.99 2.29
    0 -3 16 58.57 2.47
    0 3 16 54.44 2.3
    0 3 -16 59 2.22
    0 -3 -16 57.48 2.27
    0 -3 16 61.62 2.42
    0 -3 -16 56.54 2.46
    0 3 17 26.57 1.35
    0 3 -17 26.96 1.37
    0 3 17 27.77 1.41
    0 3 17 25.03 1.27
    0 3 -17 26.84 1.37
    0 -3 -17 24.99 1.4
    0 3 -17 26.46 1.34
    0 -3 -17 26.38 1.39
    0 -3 -17 26.33 1.23
    0 3 17 28.01 1.43
    0 -3 17 25.11 1.37
    0 -3 17 26.9 1.38
    0 -3 17 26.46 1.42
    0 -3 -17 24.38 1.2
    0 -3 -17 28.05 1.45
    0 3 17 24.48 1.26
    0 3 -17 26.54 1.19
    0 3 -18 7.93 0.73
    0 3 18 6.2 0.69
    0 3 18 5.7 0.65
    0 3 -18 7.11 0.74
    0 -3 18 6.55 0.75
    0 -3 -18 5.93 0.72
    0 -3 -18 6.21 0.74
    0 3 18 5.36 0.72
    0 3 -18 5 0.65
    0 -3 18 5.7 0.71
    0 -3 -18 6.33 0.57
    0 3 18 5.17 0.73
    0 3 18 6.38 0.64
    0 -3 -18 7.18 0.58
    0 -3 -18 7.03 0.79
    0 3 -18 6.66 0.55
    0 -3 18 6.46 0.7
    0 -3 18 6.53 0.77
    0 3 19 1.38 0.5
    0 3 -19 1.16 0.54
    0 3 -19 0.36 0.56
    0 3 19 0.2 0.56
    0 3 19 0.57 0.56
    0 3 -19 0.4 0.5
    0 -3 19 0.32 0.59
    0 -3 -19 0.04 0.51
    0 -3 -19 1.22 0.59
    0 -3 19 0.34 0.57
    0 -3 -19 1.03 0.41
    0 3 19 0.35 0.57
    0 -3 19 0.62 0.52
    0 3 -19 0.61 0.37
    0 -3 19 0.2 0.59
    0 3 19 0.41 0.43
    0 -3 -19 0.82 0.62
    0 3 20 -0.25 0.56
    0 3 20 0.6 0.48
    0 3 -20 1.29 0.55
    0 3 -20 0.57 0.53
    0 3 -20 1.38 0.54
    0 -3 -20 1.4 0.61
    0 -3 20 1.02 0.62
    0 -3 -20 0.72 0.55
    0 3 20 0.6 0.56
    0 3 20 1.25 0.58
    0 -3 20 0.12 0.55
    0 3 20 0.49 0.44
    0 -3 20 0.29 0.59
    0 -3 -20 1.37 0.63
    0 3 -20 0.56 0.39
    0 -3 20 1.14 0.51
    0 3 -21 -0.04 0.52
    0 3 -21 0.16 0.58
    0 3 21 0.34 0.56
    0 3 21 -0.13 0.51
    0 -3 21 0.13 0.61
    0 3 21 0.51 0.57
    0 -3 -21 -0.59 0.61
    0 -3 -21 0.24 0.55
    0 3 -21 0.56 0.55
    0 -3 21 0.17 0.56
    0 3 21 0.47 0.63
    0 -3 21 0.15 0.49
    0 -3 21 -0.48 0.65
    0 3 21 0.13 0.43
    0 -3 -21 0.76 0.62
    0 3 22 0.7 0.52
    0 3 -22 0.71 0.59
    0 3 -22 1.19 0.56
    0 3 22 0.31 0.57
    0 3 22 1.19 0.63
    0 -3 -22 0.85 0.56
    0 3 -22 0.36 0.56
    0 -3 22 0.98 0.65
    0 -3 -22 0.62 0.63
    0 -3 22 0.35 0.57
    0 3 22 0.97 0.63
    0 3 22 1.19 0.52
    0 -3 22 0.65 0.51
    0 -3 22 0.37 0.6
    0 -3 -22 0.61 0.66
    0 3 23 -0.16 0.58
    0 3 -23 0.09 0.57
    0 3 -23 0.04 0.55
    0 3 23 -0.37 0.54
    0 -3 -23 -0.37 0.55
    0 -3 -23 -0.32 0.64
    0 -3 23 0.1 0.67
    0 3 23 -0.09 0.65
    0 3 -23 0.79 0.63
    0 3 23 0.18 0.61
    0 -3 23 0.41 0.62
    0 -3 23 0.24 0.63
    0 -3 23 -0.12 0.53
    0 3 23 -0.68 0.5
    0 -3 -23 0.83 0.65
    0 3 -24 11.03 0.96
    0 3 24 12.17 0.93
    0 3 -24 11.1 0.96
    0 3 24 10.26 0.96
    0 3 -24 13.07 1
    0 -3 -24 11.1 1.01
    0 -3 24 8.45 0.99
    0 3 24 10.85 1.02
    0 -3 -24 9.07 0.9
    0 3 24 9.97 1.01
    0 -3 24 10.55 0.99
    0 -3 -24 10.65 1.03
    0 3 24 11.19 0.88
    0 -3 24 10.24 0.89
    0 -3 24 10.35 1.03
    0 3 -25 -0.09 0.61
    0 3 25 -0.2 0.58
    0 3 -25 -0.23 0.58
    0 3 25 -0.4 0.64
    0 -3 -25 -0.05 0.65
    0 -3 25 0.48 0.68
    0 3 25 0.05 0.65
    0 3 -25 -0.09 0.61
    0 -3 -25 -0.31 0.58
    0 -3 25 -0.3 0.65
    0 3 25 0.3 0.74
    0 3 25 -0.12 0.58
    0 -3 25 -0.1 0.68
    0 -3 25 -0.25 0.58
    0 -3 -25 -0.37 0.72
    0 3 26 0.29 0.59
    0 3 26 0.23 0.66
    0 3 -26 0.59 0.64
    0 3 -26 1.16 0.61
    0 -3 26 0.39 0.71
    0 3 26 -0.05 0.71
    0 3 -26 0.38 0.67
    0 -3 -26 -0.84 0.72
    0 -3 -26 -0.27 0.56
    0 3 26 0.31 0.69
    0 -3 26 0.05 0.67
    0 -3 26 0.08 0.6
    0 -3 -26 0.22 0.7
    0 3 26 0.45 0.56
    0 -3 26 -0.53 0.72
    0 3 -27 0.56 0.68
    0 3 27 0.48 0.65
    0 3 -27 1.25 0.64
    0 3 27 1.39 0.65
    0 3 -27 0.9 0.67
    0 -3 -27 0.66 0.7
    0 3 27 1.81 0.75
    0 -3 27 1.89 0.8
    0 -3 -27 0.88 0.61
    0 -3 27 0.27 0.71
    0 3 27 1.24 0.76
    0 -3 27 1.81 0.79
    0 -3 -27 0.9 0.73
    0 3 28 0.2 0.67
    0 3 28 0.81 0.65
    0 3 -28 0.48 0.7
    0 3 -28 0.78 0.65
    0 3 -28 1.3 0.7
    0 -3 -28 1.14 0.75
    0 3 28 0.96 0.77
    0 -3 28 1.07 0.75
    0 -3 28 0.55 0.72
    0 3 28 0.62 0.75
    0 -3 28 0.62 0.72
    0 -3 -28 0.76 0.75
    0 3 -29 0.49 0.65
    0 3 -29 0.54 0.61
    0 3 29 0.42 0.62
    0 -3 29 0.38 0.7
    0 3 29 0.36 0.7
    0 3 29 -0.24 0.75
    0 -3 -29 0.47 0.78
    0 -3 29 0.06 0.76
    0 3 -29 -0.27 0.69
    0 3 29 0.64 0.74
    0 -3 29 -0.46 0.73
    0 -3 29 0.41 0.76
    0 -3 -29 0.54 0.75
    0 -3 30 1.01 0.72
    0 3 -30 -0.22 0.64
    0 3 30 1.06 0.69
    0 3 -30 0.9 0.74
    0 3 30 0.11 0.71
    0 3 30 0.67 0.77
    0 -3 30 0.19 0.78
    0 -3 -30 0.49 0.76
    0 3 -30 0.06 0.72
    0 -3 30 -0.18 0.78
    0 3 30 -0.12 0.79
    0 -3 -30 0.31 0.78
    0 -3 30 0.85 0.75
    0 -3 31 -0.06 0.72
    0 3 -31 0.92 0.7
    0 3 31 0.71 0.77
    0 3 -31 0.76 0.71
    0 3 31 0.7 0.69
    0 -3 -31 0.13 0.76
    0 3 -31 2.22 0.82
    0 -3 31 0.13 0.82
    0 3 31 1.51 0.8
    0 -3 31 1.35 0.78
    0 3 31 0.87 0.81
    0 -3 -31 0.57 0.82
    0 -3 31 0.69 0.79
    0 3 32 -0.05 0.73
    0 3 32 -0.06 0.7
    0 -3 32 0.24 0.77
    0 3 -32 1.68 0.74
    0 -3 32 0.54 0.86
    0 -3 -32 -0.07 0.76
    0 3 -32 -0.54 0.78
    0 3 32 1.23 0.86
    0 -3 32 0.25 0.73
    0 3 32 -0.13 0.85
    0 -3 -32 0.98 0.78
    0 -3 32 1.22 0.81
    0 3 -33 1.55 0.77
    0 3 33 1.85 0.82
    0 -3 33 0.12 0.77
    0 -3 33 0.07 0.83
    0 -3 -33 -0.34 0.86
    0 3 33 -0.2 0.83
    0 3 -33 2.06 0.8
    0 3 33 0.72 0.78
    0 -3 33 0.98 0.8
    0 -3 -33 -1.08 0.87
    0 -3 33 0.66 0.79
    0 3 34 -0.18 0.73
    0 3 -34 0.19 0.76
    0 -3 34 0.19 0.75
    0 3 -34 0.39 0.78
    0 -3 -34 0.35 0.81
    0 3 34 1.17 0.86
    0 -3 34 0.36 0.87
    0 -3 34 0.4 0.81
    0 3 34 0.07 0.84
    0 -3 -34 -0.49 0.85
    0 -3 34 0.34 0.79
    0 3 -35 0.52 0.77
    0 3 35 0.92 0.81
    0 -3 35 -0.06 0.79
    0 3 -35 0.73 0.76
    0 -3 -35 -0.43 0.88
    0 -3 35 1.26 0.91
    0 3 35 0.71 0.84
    0 3 35 -0.56 0.91
    0 -3 35 0.07 0.81
    0 -3 -35 0.43 0.83
    0 -3 35 -0.07 0.82
    0 3 36 1.31 0.85
    0 -3 36 1.39 0.83
    0 3 -36 2.15 0.82
    0 -3 36 2.51 0.97
    0 -3 -36 2 0.94
    0 3 36 4.01 0.97
    0 3 -36 2.39 0.88
    0 -3 36 0.42 0.84
    0 3 36 2 0.97
    0 -3 36 3.62 0.96
    0 -3 -36 1.82 0.89
    0 3 -37 0.69 0.77
    0 3 37 0.32 0.8
    0 -3 37 -0.2 0.88
    0 3 37 -0.3 0.89
    0 3 -37 2.47 0.9
    0 -3 37 -0.08 0.92
    0 -3 -37 -0.61 0.91
    0 3 37 1.61 0.93
    0 -3 37 0.8 0.85
    0 -3 -37 0.22 0.82
    0 -3 37 -0.58 0.91
    0 4 0 3.19 0.4
    0 4 0 3.32 0.43
    0 -4 0 3.64 0.41
    0 -4 0 3.35 0.44
    0 4 0 3.88 0.47
    0 4 0 3.47 0.44
    0 -4 0 3.55 0.38
    0 4 0 3.14 0.21
    0 4 0 3.28 0.2
    0 -4 0 4.41 0.47
    0 -4 0 3 0.55
    0 4 0 -0.4 0.29
    0 -4 0 3.46 0.3
    0 4 0 3.91 0.33
    0 4 0 3.64 0.45
    0 -4 0 3.42 0.33
    0 4 0 3.65 0.4
    0 -4 0 3.08 0.35
    0 4 0 3.24 0.43
    0 -4 0 2.99 0.48
    0 4 0 3.71 0.32
    0 4 1 -0.25 0.35
    0 -4 1 -0.09 0.33
    0 -4 1 -0.1 0.3
    0 -4 -1 0.57 0.32
    0 4 1 0.12 0.4
    0 4 -1 -0.15 0.38
    0 -4 1 -0.27 0.34
    0 4 1 -0.02 0.33
    0 -4 -1 0.39 0.37
    0 4 -1 -0.43 0.32
    0 4 -1 0.05 0.38
    0 4 1 -0.2 0.4
    0 4 1 0.11 0.17
    0 -4 1 0.16 0.39
    0 -4 -1 0.02 0.42
    0 -4 -1 0.13 0.17
    0 4 -1 -0.19 0.35
    0 -4 -1 -0.1 0.3
    0 -4 1 0.32 0.26
    0 4 1 0.19 0.37
    0 -4 -1 0.07 0.51
    0 4 1 0.17 0.25
    0 -4 -1 -0.1 0.23
    0 -4 -1 -0.47 0.24
    0 4 1 0.55 0.37
    0 4 -1 0.2 0.3
    0 -4 1 0.34 0.48
    0 4 -1 -0.12 0.38
    0 4 -1 0.08 0.39
    0 -4 1 0.2 0.29
    0 -4 -1 0.14 0.29
    0 -4 -1 0.37 0.41
    0 4 1 0.33 0.37
    0 4 -1 0.48 0.38
    0 -4 -1 -0.11 0.27
    0 4 -1 0.03 0.34
    0 4 1 0.02 0.27
    0 -4 1 -0.19 0.23
    0 4 1 0.06 0.28
    0 -4 1 0.08 0.44
    0 4 -1 0.12 0.22
    0 4 2 1.07 0.36
    0 4 -2 0.9 0.34
    0 4 2 0.86 0.35
    0 -4 -2 0.8 0.32
    0 4 -2 0.95 0.42
    0 -4 2 1.31 0.39
    0 4 2 0.71 0.4
    0 -4 -2 0.78 0.37
    0 -4 2 1.18 0.32
    0 4 -2 1.11 0.38
    0 -4 2 1.13 0.36
    0 4 2 1.04 0.43
    0 -4 -2 1.12 0.34
    0 4 -2 0.86 0.35
    0 4 2 0.75 0.21
    0 -4 2 1 0.39
    0 -4 -2 0.95 0.47
    0 -4 -2 0.6 0.2
    0 -4 2 -0.3 0.22
    0 -4 -2 0.05 0.24
    0 4 -2 0.73 0.31
    0 -4 2 1.36 0.51
    0 -4 -2 0.63 0.31
    0 -4 -2 1.25 0.53
    0 -4 -2 0.84 0.23
    0 4 2 0.99 0.39
    0 4 2 0.78 0.26
    0 4 -2 0.78 0.42
    0 -4 2 0.76 0.27
    0 4 -2 0.71 0.38
    0 4 2 0.69 0.33
    0 4 -2 0.95 0.35
    0 -4 2 0.82 0.44
    0 4 2 0.58 0.33
    0 -4 -2 0.88 0.28
    0 -4 2 0.79 0.39
    0 4 -2 0.81 0.2
    0 4 -2 0.74 0.4
    0 4 2 0.81 0.32
    0 -4 2 0.68 0.31
    0 -4 2 1.01 0.2
    0 -4 -2 1.31 0.32
    0 -4 -2 0.75 0.38
    0 -4 -3 8.91 0.54
    0 4 3 8.34 0.61
    0 4 3 8.94 0.58
    0 4 3 8.32 0.56
    0 -4 3 8.62 0.57
    0 4 -3 9.15 0.64
    0 -4 -3 8.78 0.55
    0 4 -3 8.37 0.57
    0 -4 3 9.04 0.57
    0 -4 3 9.31 0.55
    0 -4 -3 9.21 0.59
    0 4 -3 9.55 0.59
    0 -4 3 8.7 0.37
    0 4 -3 9.35 0.39
    0 4 3 8.51 0.44
    0 -4 -3 8.4 0.45
    0 -4 3 9.32 0.57
    0 -4 -3 8.69 0.71
    0 4 -3 9.33 0.53
    0 4 3 7.84 0.62
    0 -4 -3 9.54 0.53
    0 -4 -3 8.55 0.74
    0 4 -3 8.01 0.59
    0 -4 3 3.94 0.44
    0 4 3 9.04 0.46
    0 -4 3 9.53 0.51
    0 4 3 8.65 0.61
    0 4 -3 8.44 0.63
    0 -4 -3 8.58 0.44
    0 -4 3 9.43 0.68
    0 -4 -3 8.04 0.6
    0 4 3 7.74 0.53
    0 -4 3 8.25 0.38
    0 -4 3 9.94 0.64
    0 -4 3 9.18 0.67
    0 -4 -3 8.92 0.52
    0 4 3 8.48 0.55
    0 4 -3 9.04 0.39
    0 -4 -3 8.83 0.58
    0 -4 3 9.58 0.56
    0 4 -3 9.8 0.63
    0 4 4 33.77 1.49
    0 4 -4 36.91 1.52
    0 4 -4 35.72 1.48
    0 -4 -4 36.3 1.41
    0 -4 -4 37.49 1.46
    0 4 4 34.95 1.48
    0 -4 -4 37.7 1.47
    0 4 -4 34.73 1.5
    0 4 4 37.82 1.44
    0 -4 4 37.07 1.46
    0 -4 4 36.99 1.46
    0 -4 4 33.28 1.3
    0 4 4 36.05 1.37
    0 4 4 36.14 1.53
    0 -4 -4 37.14 1.58
    0 4 -4 36.08 1.31
    0 -4 -4 34.46 1.38
    0 -4 4 35.12 1.41
    0 4 -4 36.11 1.4
    0 4 4 34.6 1.54
    0 4 -4 35.66 1.5
    0 4 4 35.32 1.36
    0 4 4 35.46 1.52
    0 -4 4 23.2 1.38
    0 -4 -4 35.64 1.59
    0 4 -4 37.46 1.51
    0 -4 -4 35.44 1.41
    0 -4 4 36.21 1.54
    0 -4 4 35.91 1.4
    0 -4 4 37.88 1.54
    0 4 4 37.08 1.47
    0 -4 -4 34.6 1.47
    0 4 -4 36.27 1.52
    0 -4 -4 36.09 1.42
    0 4 4 36.72 1.43
    0 -4 4 39.09 1.58
    0 -4 4 37.09 1.46
    0 -4 -4 38.8 1.49
    0 -4 5 0.47 0.35
    0 4 -5 0.6 0.35
    0 4 -5 0.77 0.41
    0 -4 -5 0.83 0.32
    0 4 5 0.68 0.32
    0 -4 -5 0.06 0.36
    0 4 -5 0.43 0.39
    0 4 5 0.43 0.41
    0 -4 5 0.82 0.33
    0 -4 -5 0.07 0.51
    0 -4 -5 0.36 0.34
    0 4 5 0.49 0.27
    0 4 -5 0.38 0.28
    0 4 5 0.08 0.28
    0 -4 5 0.61 0.28
    0 4 5 0.43 0.36
    0 4 -5 0.61 0.21
    0 -4 -5 0.33 0.28
    0 -4 5 0.63 0.2
    0 4 5 0.26 0.42
    0 4 5 0.66 0.27
    0 -4 5 0.49 0.25
    0 -4 -5 0.54 0.27
    0 -4 5 0.56 0.31
    0 -4 5 0.27 0.44
    0 -4 -5 0.36 0.52
    0 4 -5 0.14 0.39
    0 4 5 0.36 0.44
    0 4 -5 0.19 0.37
    0 -4 -5 1.02 0.36
    0 -4 -5 0.52 0.27
    0 -4 5 0.96 0.33
    0 -4 5 0.73 0.45
    0 -4 5 0.02 0.46
    0 4 5 0.64 0.38
    0 4 5 0.63 0.32
    0 -4 -5 0.88 0.41
    0 4 6 15.77 0.8
    0 -4 6 19.57 0.83
    0 -4 6 17.4 0.82
    0 4 6 16.12 0.84
    0 -4 -6 17.88 0.82
    0 4 -6 16.88 0.88
    0 -4 -6 19.21 0.77
    0 4 -6 17.55 0.85
    0 4 6 16.08 0.87
    0 4 -6 18.43 0.9
    0 -4 -6 18.06 0.83
    0 4 -6 17.66 0.7
    0 4 -6 17.7 0.7
    0 -4 6 17.96 0.71
    0 -4 -6 16.04 0.76
    0 4 6 0.54 0.59
    0 4 6 18.16 0.75
    0 -4 6 17.3 0.67
    0 -4 -6 16.66 0.95
    0 4 6 17.31 0.72
    0 4 -6 18.07 0.84
    0 -4 -6 17.59 0.74
    0 4 6 17.15 0.9
    0 4 -6 16.6 0.85
    0 -4 6 17.74 0.78
    0 4 6 18.62 0.91
    0 -4 6 18.7 0.9
    0 -4 6 15.18 0.77
    0 -4 -6 17.54 0.96
    0 -4 6 19.66 0.82
    0 -4 -6 18.29 0.76
    0 4 6 17.65 0.86
    0 -4 -6 16.82 0.88
    0 4 6 16.07 0.78
    0 -4 6 19.58 0.94
    0 4 -6 16.99 0.85
    0 -4 -6 16.92 0.79
    0 -4 -7 6.13 0.46
    0 4 -7 6.96 0.59
    0 4 7 6.42 0.58
    0 4 7 6.61 0.48
    0 -4 -7 6.3 0.51
    0 4 -7 6.06 0.54
    0 -4 7 7.25 0.53
    0 4 -7 5.67 0.57
    0 -4 -7 5.84 0.52
    0 -4 7 6.73 0.5
    0 -4 -7 6.12 0.68
    0 -4 7 5.67 0.37
    0 -4 7 6.06 0.36
    0 4 -7 5.88 0.41
    0 4 7 6.43 0.46
    0 4 7 5.13 0.51
    0 -4 -7 5.89 0.48
    0 4 -7 6.37 0.36
    0 4 7 5.39 0.42
    0 -4 -7 6.52 0.41
    0 4 7 5.82 0.6
    0 4 7 6.53 0.6
    0 -4 7 6.31 0.46
    0 -4 -7 5.72 0.65
    0 4 -7 6.85 0.52
    0 4 -7 5.61 0.53
    0 -4 7 6.48 0.46
    0 -4 7 6.16 0.56
    0 4 7 5.33 0.54
    0 -4 7 6.63 0.61
    0 -4 -7 5.15 0.46
    0 -4 7 2.78 0.37
    0 -4 -7 5.94 0.58
    0 4 -7 5.24 0.55
    0 4 7 5.83 0.44
    0 -4 7 -0.03 0.66
    0 -4 -7 5.59 0.44
    0 -4 8 0.02 0.32
    0 4 8 0.11 0.33
    0 4 -8 0.17 0.39
    0 -4 -8 0.16 0.36
    0 4 -8 -0.18 0.43
    0 -4 -8 -0.2 0.32
    0 -4 8 -0.18 0.39
    0 4 -8 0.2 0.44
    0 4 8 -0.23 0.44
    0 -4 -8 -0.14 0.36
    0 -4 8 0.19 0.2
    0 4 -8 -0.03 0.19
    0 -4 -8 0.02 0.35
    0 4 8 -0.15 0.39
    0 -4 8 0.02 0.43
    0 4 8 0.02 0.31
    0 4 -8 0.11 0.28
    0 -4 8 0.06 0.23
    0 -4 -8 0.47 0.53
    0 -4 8 -0.17 0.32
    0 4 -8 -0.08 0.36
    0 4 8 0.01 0.25
    0 4 8 0.26 0.44
    0 4 8 0.18 0.47
    0 -4 -8 -0.28 0.52
    0 -4 8 0.16 0.41
    0 -4 8 0.51 0.3
    0 4 -8 -0.3 0.39
    0 4 -8 -0.04 0.38
    0 4 -8 0.53 0.43
    0 -4 -8 0.35 0.3
    0 -4 -8 -0.52 0.5
    0 -4 -8 0.06 0.24
    0 -4 8 0.1 0.47
    0 4 8 0.2 0.31
    0 -4 8 -0.08 0.52
    0 -4 -8 0.34 0.29
    0 4 8 0.26 0.4
    0 4 -9 6 0.63
    0 -4 -9 6.66 0.54
    0 4 9 6.13 0.5
    0 4 -9 6.83 0.62
    0 -4 -9 6.49 0.48
    0 -4 9 7.01 0.55
    0 -4 9 6.1 0.5
    0 -4 -9 6.82 0.55
    0 4 9 5.99 0.6
    0 -4 -9 6.03 0.73
    0 4 9 5.85 0.51
    0 4 -9 6.07 0.47
    0 -4 -9 6.05 0.54
    0 4 -9 5.49 0.3
    0 -4 9 6.35 0.63
    0 -4 9 6.61 0.43
    0 4 9 5.32 0.57
    0 -4 9 6.01 0.31
    0 4 9 6.02 0.59
    0 4 -9 6.59 0.5
    0 -4 9 7.37 0.51
    0 -4 9 6.36 0.52
    0 -4 -9 6.48 0.41
    0 4 9 6.57 0.63
    0 4 -9 6.35 0.58
    0 -4 -9 5.84 0.66
    0 4 9 6.52 0.42
    0 4 9 6.2 0.58
    0 4 9 6.51 0.48
    0 -4 9 6.52 0.66
    0 4 -9 0.37 0.38
    0 -4 -9 6.81 0.67
    0 -4 -9 6.67 0.45
    0 -4 9 -0.03 0.7
    0 4 -9 6.71 0.58
    0 -4 -10 40.2 1.76
    0 -4 10 44.35 1.79
    0 4 10 40.8 1.81
    0 4 -10 43.87 1.85
    0 -4 10 30.91 1.7
    0 -4 -10 42.01 1.72
    0 4 -10 47.87 1.88
    0 4 10 41.08 1.82
    0 -4 -10 43.22 1.77
    0 -4 10 45.11 1.77
    0 4 10 43.19 1.74
    0 4 10 43.14 1.85
    0 -4 -10 39.79 1.77
    0 4 -10 46.09 1.74
    0 4 10 43.8 1.75
    0 -4 10 44.49 1.87
    0 -4 -10 44.32 1.95
    0 -4 10 42.1 1.67
    0 4 10 43.32 1.86
    0 -4 -10 44.17 1.65
    0 -4 -10 43.91 1.92
    0 4 10 42.05 1.66
    0 4 10 43.57 1.81
    0 -4 10 43.94 1.74
    0 -4 10 43.49 1.76
    0 4 -10 43.1 1.76
    0 4 -10 45.65 1.83
    0 -4 10 45.65 1.91
    0 4 10 42.16 1.73
    0 4 -10 44.37 1.83
    0 4 10 41.35 1.81
    0 -4 -10 43.79 1.89
    0 -4 -10 44.96 1.71
    0 4 11 1.36 0.5
    0 4 11 2.43 0.44
    0 -4 11 0.98 0.36
    0 -4 -11 2.49 0.44
    0 -4 11 3.61 0.61
    0 -4 11 3.03 0.39
    0 4 -11 2.07 0.48
    0 -4 -11 2.33 0.39
    0 4 -11 2.37 0.55
    0 4 11 2.44 0.51
    0 4 -11 1.95 0.43
    0 -4 -11 2.63 0.45
    0 4 11 2.6 0.45
    0 -4 -11 1.62 0.47
    0 -4 11 2.89 0.4
    0 -4 11 2.66 0.55
    0 4 11 1.49 0.57
    0 -4 -11 1.38 0.65
    0 4 11 2.42 0.56
    0 4 11 2.74 0.51
    0 -4 11 3.08 0.4
    0 4 11 2.29 0.3
    0 -4 -11 0.51 0.62
    0 4 -11 2.76 0.47
    0 4 -11 0.32 0.49
    0 -4 11 2.77 0.4
    0 4 -11 1.39 0.35
    0 4 11 1.96 0.4
    0 -4 11 3.62 0.3
    0 -4 -11 2.19 0.38
    0 4 11 2.53 0.49
    0 -4 -11 2.41 0.28
    0 4 -11 2.29 0.21
    0 -4 11 2.16 0.59
    0 -4 -11 1.88 0.6
    0 -4 11 -0.03 0.59
    0 -4 -12 54.23 2.12
    0 4 -12 51.63 2.21
    0 4 12 50.1 2.06
    0 4 12 52.61 2.19
    0 4 12 52.04 2.2
    0 4 12 50.04 2.1
    0 4 -12 55.93 2.23
    0 -4 12 53.15 2.06
    0 4 12 49.85 2.11
    0 -4 -12 55.56 2.16
    0 4 -12 53.65 2.09
    0 -4 -12 53.05 2.29
    0 -4 12 51.62 2.24
    0 -4 -12 53.5 2.18
    0 4 -12 52.21 2.18
    0 4 12 49.98 1.99
    0 4 12 52.1 2.24
    0 -4 -12 53.46 2.24
    0 -4 12 54.47 2.05
    0 4 -12 53.98 2.03
    0 4 12 50.26 2.14
    0 -4 -12 55.1 1.99
    0 4 -12 52.6 1.93
    0 -4 -12 53.27 2.26
    0 -4 12 53.62 2.27
    0 -4 12 56.07 2.28
    0 -4 -12 53.09 2.06
    0 4 12 48.48 2.09
    0 4 13 2.45 0.56
    0 4 13 1.68 0.44
    0 4 -13 1.82 0.52
    0 4 13 1.17 0.35
    0 4 -13 2.21 0.55
    0 4 -13 1.72 0.45
    0 -4 13 1.98 0.55
    0 4 13 1.97 0.53
    0 -4 -13 1.63 0.6
    0 4 13 1.65 0.45
    0 -4 13 1.65 0.4
    0 -4 -13 2.13 0.53
    0 4 13 1.64 0.29
    0 4 -13 0.74 0.41
    0 4 13 1.79 0.59
    0 4 -13 2.05 0.46
    0 4 13 1.64 0.46
    0 -4 13 2.3 0.34
    0 -4 -13 2.2 0.61
    0 -4 -13 2.05 0.28
    0 4 -13 2.02 0.25
    0 -4 -13 1.71 0.37
    0 -4 13 2.2 0.58
    0 -4 13 1.66 0.6
    0 4 13 1.77 0.41
    0 -4 -13 2.09 0.63
    0 4 14 12.39 0.71
    0 4 -14 13.43 0.89
    0 4 14 12.57 0.87
    0 4 -14 12.61 0.86
    0 4 14 12.06 0.77
    0 4 14 12.39 0.86
    0 4 -14 12.98 0.78
    0 -4 14 12.79 0.72
    0 -4 14 1.4 0.92
    0 -4 -14 10.7 0.81
    0 -4 -14 13.95 0.96
    0 4 14 10.87 0.6
    0 4 -14 14.58 0.86
    0 -4 14 12.55 0.64
    0 -4 -14 12.56 0.87
    0 4 14 10.37 0.79
    0 4 14 14.5 0.94
    0 4 -14 13.41 0.6
    0 4 14 11.11 0.71
    0 -4 14 12.15 0.93
    0 -4 14 13.13 0.93
    0 -4 -14 11.07 0.9
    0 -4 -14 12.71 0.72
    0 4 15 1.09 0.34
    0 4 -15 1.12 0.49
    0 4 15 0.63 0.45
    0 4 -15 0.9 0.51
    0 4 15 1.46 0.51
    0 -4 -15 0.98 0.52
    0 4 15 1.7 0.52
    0 -4 15 0.1 0.53
    0 4 -15 0.97 0.44
    0 -4 -15 1.1 0.58
    0 -4 15 1.66 0.39
    0 4 15 1.03 0.48
    0 -4 -15 1.64 0.52
    0 4 15 0.57 0.54
    0 4 -15 1.3 0.49
    0 -4 -15 0.04 0.58
    0 -4 15 1.09 0.58
    0 4 -15 1.43 0.27
    0 4 15 0.65 0.37
    0 4 15 0.87 0.26
    0 -4 -15 1.05 0.36
    0 -4 15 1.47 0.57
    0 4 -16 5.94 0.69
    0 4 -16 5.62 0.66
    0 4 16 6.55 0.68
    0 4 16 5.1 0.48
    0 4 16 4.51 0.57
    0 -4 16 4.24 0.67
    0 -4 16 6.66 0.54
    0 4 16 6.51 0.71
    0 -4 -16 5.12 0.65
    0 -4 -16 4.55 0.71
    0 4 -16 6.28 0.61
    0 4 16 6.25 0.74
    0 -4 -16 5.25 0.63
    0 4 16 5.24 0.56
    0 4 -16 5.63 0.63
    0 4 16 4.7 0.54
    0 -4 -16 5.18 0.51
    0 -4 16 6.27 0.75
    0 -4 16 4.72 0.73
    0 -4 -16 5.13 0.73
    0 4 17 13.91 0.97
    0 4 -17 13.73 0.98
    0 4 17 13.93 0.98
    0 4 17 13.66 0.9
    0 4 -17 13.38 0.96
    0 -4 -17 15.33 0.99
    0 -4 17 15.28 1.06
    0 4 -17 15.56 0.93
    0 -4 -17 14.92 1.08
    0 -4 17 14.71 1.01
    0 4 17 14.55 1.03
    0 -4 -17 14.7 0.92
    0 4 -17 15.31 0.96
    0 -4 17 14.99 1.01
    0 -4 -17 13.82 0.8
    0 -4 17 15.59 1.07
    0 -4 -17 12.96 1.04
    0 4 17 13.62 0.86
    0 4 18 5.1 0.62
    0 4 -18 4.75 0.67
    0 4 18 5.54 0.69
    0 4 -18 5.79 0.72
    0 -4 -18 5.63 0.75
    0 -4 18 6.66 0.78
    0 4 18 7.42 0.77
    0 -4 -18 4.07 0.66
    0 4 -18 5.89 0.66
    0 -4 18 4.3 0.69
    0 4 18 5.82 0.76
    0 4 -18 5.32 0.65
    0 -4 -18 5.23 0.64
    0 -4 -18 5.46 0.78
    0 -4 18 6.04 0.78
    0 4 18 5.62 0.58
    0 -4 18 5.98 0.73
    0 4 -19 4.9 0.67
    0 4 -19 5.58 0.73
    0 4 19 4.04 0.6
    0 4 19 4.61 0.67
    0 4 19 4.43 0.71
    0 -4 -19 3.79 0.68
    0 4 -19 4.87 0.64
    0 -4 19 4.05 0.69
    0 -4 -19 3.63 0.7
    0 4 19 4.59 0.74
    0 -4 19 2.99 0.66
    0 -4 -19 3.87 0.57
    0 4 19 3.66 0.52
    0 -4 19 4.8 0.74
    0 -4 -19 5.18 0.77
    0 -4 19 4.41 0.7
    0 4 -20 13.25 0.99
    0 4 -20 13.19 0.99
    0 4 20 11.94 0.99
    0 4 20 11.99 0.97
    0 4 20 12.22 0.89
    0 -4 -20 13.39 1.05
    0 4 -20 12.68 0.89
    0 -4 -20 12.02 0.97
    0 -4 20 11.91 1.01
    0 4 20 12.3 1.02
    0 -4 -20 11.82 0.83
    0 -4 20 11.85 0.98
    0 -4 20 13.57 1
    0 -4 -20 12.1 1.04
    0 4 20 11.14 0.82
    0 -4 20 12.76 1.02
    0 4 21 0.23 0.59
    0 4 21 0.17 0.49
    0 4 -21 0.51 0.59
    0 4 -21 -0.38 0.58
    0 -4 -21 0.94 0.59
    0 4 21 -0.17 0.61
    0 4 -21 0.11 0.56
    0 -4 21 0.89 0.63
    0 -4 -21 0.49 0.59
    0 4 21 0.04 0.61
    0 -4 21 -0.04 0.6
    0 -4 21 0.66 0.58
    0 -4 21 0.05 0.63
    0 -4 -21 0.53 0.68
    0 4 21 0.45 0.46
    0 4 22 0.89 0.62
    0 4 -22 1.85 0.64
    0 4 -22 0.57 0.54
    0 4 22 1.19 0.54
    0 4 22 0.59 0.61
    0 -4 -22 1.05 0.6
    0 -4 -22 0.94 0.61
    0 -4 22 0.49 0.66
    0 4 -22 0.97 0.6
    0 4 22 2.13 0.71
    0 -4 22 0.82 0.64
    0 -4 22 0.89 0.58
    0 -4 -22 1.49 0.69
    0 4 22 0.57 0.47
    0 -4 22 0.97 0.67
    0 4 -23 5.93 0.82
    0 4 23 5.55 0.69
    0 4 -23 5.5 0.8
    0 4 23 5.99 0.78
    0 4 23 4.78 0.81
    0 4 -23 5.37 0.73
    0 -4 -23 4.98 0.8
    0 -4 23 5.12 0.86
    0 -4 -23 5.71 0.83
    0 4 23 7.61 0.93
    0 -4 23 4.68 0.8
    0 4 23 4.88 0.64
    0 -4 23 6.21 0.87
    0 -4 -23 7.28 0.9
    0 -4 23 5.25 0.74
    0 4 -24 0.33 0.62
    0 4 24 0.38 0.56
    0 4 -24 -0.52 0.63
    0 4 24 -0.31 0.62
    0 4 24 -0.05 0.67
    0 -4 24 0.58 0.69
    0 -4 -24 0.38 0.68
    0 4 -24 0.04 0.61
    0 -4 -24 0.15 0.67
    0 -4 24 -0.34 0.64
    0 4 24 0.9 0.75
    0 -4 24 0.42 0.7
    0 -4 24 1.3 0.61
    0 -4 -24 -1.02 0.77
    0 4 25 0.52 0.57
    0 4 -25 0.92 0.62
    0 4 25 0.05 0.61
    0 4 -25 1.29 0.66
    0 -4 -25 0.46 0.67
    0 -4 -25 0.1 0.65
    0 4 -25 -0.27 0.65
    0 4 25 1.18 0.72
    0 -4 25 0.44 0.67
    0 -4 25 0.51 0.66
    0 4 25 0.05 0.75
    0 -4 25 1.06 0.64
    0 -4 25 0.7 0.73
    0 -4 -25 1.06 0.73
    0 4 26 0.42 0.69
    0 4 26 0.17 0.58
    0 4 -26 -0.46 0.64
    0 4 -26 0.3 0.62
    0 4 -26 -0.19 0.63
    0 4 26 1.01 0.72
    0 -4 26 -0.06 0.72
    0 -4 -26 0.6 0.67
    0 -4 -26 -0.48 0.7
    0 -4 26 -0.11 0.68
    0 4 26 -0.65 0.78
    0 -4 -26 -0.29 0.71
    0 -4 26 1.29 0.75
    0 -4 26 -0.33 0.66
    0 4 27 1.55 0.61
    0 4 -27 0.99 0.66
    0 4 27 0.93 0.69
    0 4 -27 0.53 0.66
    0 4 -27 1.76 0.69
    0 -4 -27 1.95 0.75
    0 4 27 1.94 0.78
    0 -4 27 0.59 0.76
    0 -4 -27 1.03 0.67
    0 -4 27 0.77 0.71
    0 4 27 0.06 0.76
    0 -4 27 1.49 0.71
    0 -4 27 1.68 0.76
    0 -4 -27 0.77 0.73
    0 4 -28 -0.86 0.73
    0 4 -28 0.82 0.7
    0 4 28 0.15 0.66
    0 4 28 0.58 0.65
    0 -4 28 0.06 0.76
    0 4 28 0.06 0.7
    0 -4 -28 -0.42 0.69
    0 4 -28 -0.71 0.68
    0 -4 -28 -0.06 0.7
    0 4 28 -0.75 0.79
    0 -4 28 -0.06 0.71
    0 -4 28 0.24 0.72
    0 -4 -28 0.43 0.77
    0 4 -29 0.39 0.66
    0 4 -29 1.76 0.73
    0 4 29 2.29 0.76
    0 -4 -29 0.97 0.67
    0 4 -29 1.59 0.74
    0 -4 -29 1.56 0.8
    0 -4 29 0.51 0.8
    0 4 29 1.54 0.8
    0 -4 29 0.7 0.79
    0 4 29 1.85 0.83
    0 -4 29 0.49 0.8
    0 -4 -29 0.82 0.81
    0 4 -30 -1.03 0.71
    0 4 -30 -0.76 0.77
    0 4 30 -0.81 0.73
    0 -4 -30 -0.37 0.75
    0 -4 30 -0.07 0.77
    0 4 30 1.04 0.79
    0 4 -30 0.22 0.66
    0 -4 30 -0.36 0.78
    0 4 30 0.31 0.77
    0 -4 -30 0.65 0.76
    0 -4 30 1.2 0.82
    0 4 -31 0.3 0.77
    0 4 31 0.94 0.78
    0 4 -31 -0.24 0.7
    0 -4 -31 0.83 0.76
    0 4 -31 1.54 0.77
    0 -4 31 1.69 0.86
    0 4 31 1.21 0.83
    0 -4 31 0.13 0.71
    0 4 31 1.4 0.87
    0 -4 31 3 0.85
    0 -4 -31 1.27 0.82
    0 4 -32 0.06 0.72
    0 4 32 0.17 0.74
    0 4 -32 0.61 0.73
    0 -4 32 0.49 0.72
    0 4 -32 0.41 0.75
    0 -4 32 0.83 0.87
    0 -4 -32 0.4 0.79
    0 4 32 -0.13 0.83
    0 4 32 0.65 0.86
    0 -4 32 0.9 0.8
    0 -4 -32 -0.41 0.8
    0 -4 32 1.47 0.85
    0 4 -33 0.06 0.73
    0 4 -33 1.41 0.83
    0 4 33 1 0.81
    0 -4 33 0.5 0.78
    0 4 -33 1.35 0.8
    0 4 33 1.62 0.85
    0 -4 -33 -0.07 0.87
    0 -4 33 1.36 0.9
    0 -4 33 1.26 0.78
    0 4 33 -0.4 0.88
    0 -4 33 0.21 0.87
    0 -4 -33 -0.21 0.83
    0 -4 34 0.39 0.8
    0 4 -34 0.99 0.82
    0 4 34 1.8 0.77
    0 4 -34 0.9 0.75
    0 4 34 -0.07 0.84
    0 -4 -34 0.85 0.83
    0 4 -34 0.63 0.78
    0 -4 34 -0.66 0.93
    0 4 34 -0.07 0.86
    0 -4 34 2.72 0.91
    0 -4 34 0.28 0.86
    0 -4 -34 1.31 0.88
    0 4 -35 -0.34 0.8
    0 -4 35 0.47 0.81
    0 4 35 0.74 0.78
    0 -4 -35 1.67 0.86
    0 -4 35 0.83 0.91
    0 4 35 0.36 0.83
    0 4 -35 0.46 0.78
    0 -4 35 0.7 0.89
    0 4 35 0.36 0.9
    0 -4 35 0.94 0.85
    0 -4 -35 0.37 0.86
    0 -4 36 -0.27 0.81
    0 4 -36 1.66 0.85
    0 4 -36 0.94 0.81
    0 4 36 0.59 0.88
    0 -4 -36 1.57 0.89
    0 -4 36 0.7 0.96
    0 -4 36 -0.07 0.86
    0 4 36 0.22 0.9
    0 -4 -36 1.83 0.92
    0 -4 36 0.66 0.83
    0 -5 0 -0.06 0.36
    0 5 0 -0.18 0.43
    0 5 0 -0.3 0.38
    0 5 0 0.04 0.43
    0 -5 0 0.12 0.34
    0 5 0 -0.02 0.4
    0 -5 0 0.31 0.45
    0 5 0 0.04 0.15
    0 -5 0 -0.07 0.32
    0 5 0 -0.09 0.15
    0 -5 0 -0.4 0.24
    0 5 0 -0.18 0.32
    0 5 0 -0.37 0.39
    0 -5 0 -0.44 0.55
    0 -5 0 0.07 0.25
    0 -5 0 -0.35 0.44
    0 5 0 -0.01 0.26
    0 -5 0 -0.06 0.29
    0 5 0 0.33 0.35
    0 -5 0 -0.06 0.29
    0 5 0 0.14 0.37
    0 5 1 18.69 0.91
    0 5 -1 18.74 0.87
    0 -5 -1 16.91 0.79
    0 5 -1 16.05 0.84
    0 5 1 16.84 0.85
    0 5 -1 18.78 0.92
    0 -5 1 19.75 0.86
    0 -5 1 18.87 0.82
    0 -5 -1 18.59 0.85
    0 -5 1 17.19 0.8
    0 5 1 17.98 0.83
    0 -5 -1 17.72 0.81
    0 5 1 16.46 0.62
    0 -5 -1 17.54 0.92
    0 -5 1 18.05 0.87
    0 5 -1 16.61 0.59
    0 5 1 16.94 0.62
    0 5 -1 18.28 0.84
    0 5 1 17.43 0.87
    0 5 -1 17.1 0.59
    0 5 1 16.18 0.71
    0 5 1 1.63 0.66
    0 -5 1 18.33 0.98
    0 -5 -1 0.13 0.57
    0 -5 -1 17.48 0.68
    0 5 -1 17.19 0.87
    0 -5 1 17.39 0.7
    0 -5 -1 17.83 0.81
    0 -5 -1 19.45 1.03
    0 5 1 17.43 0.89
    0 5 -1 17.52 0.75
    0 5 -1 19.78 0.92
    0 -5 1 16.81 0.79
    0 -5 -1 17.73 0.91
    0 5 1 16.91 0.84
    0 5 1 17.15 0.74
    0 -5 1 17.4 0.93
    0 5 -1 17.36 0.69
    0 -5 -1 18.41 0.77
    0 5 -1 17.64 0.86
    0 5 -1 18.74 0.84
    0 5 1 16.35 0.81
    0 -5 -1 18.33 0.78
    0 -5 1 17.08 0.7
    0 -5 -2 0.67 0.34
    0 -5 2 0.47 0.36
    0 5 -2 -0.15 0.47
    0 -5 2 -0.03 0.37
    0 -5 -2 0.51 0.38
    0 5 2 0.29 0.45
    0 5 -2 0.2 0.37
    0 5 2 1.1 0.4
    0 5 -2 0.47 0.43
    0 5 2 0.09 0.39
    0 -5 2 1.51 0.34
    0 -5 -2 0.09 0.32
    0 -5 2 0.41 0.42
    0 -5 -2 0.67 0.2
    0 5 -2 0.29 0.37
    0 -5 -2 0.78 0.5
    0 5 2 0.49 0.2
    0 5 -2 0.22 0.17
    0 5 -2 0.44 0.13
    0 5 2 0.3 0.43
    0 5 -2 -0.02 0.38
    0 -5 -2 0.7 0.25
    0 -5 2 0.34 0.28
    0 -5 2 0.86 0.55
    0 -5 -2 0.19 0.28
    0 -5 -2 0.86 0.35
    0 5 -2 0.46 0.41
    0 -5 -2 1.06 0.59
    0 5 2 0.67 0.29
    0 5 2 0.36 0.41
    0 5 -2 0.21 0.48
    0 -5 2 0.52 0.48
    0 5 2 0.53 0.34
    0 -5 -2 0.81 0.29
    0 5 -2 0.5 0.23
    0 -5 -2 0.86 0.36
    0 -5 2 0.68 0.44
    0 -5 -2 0.67 0.44
    0 5 -2 0.21 0.41
    0 5 -2 0.41 0.37
    0 -5 2 1.18 0.34
    0 -5 2 0.6 0.22
    0 5 2 0.24 0.3
    0 -5 -3 0.28 0.39
    0 -5 3 -0.65 0.41
    0 -5 3 0.26 0.3
    0 -5 3 0.45 0.37
    0 5 3 0.14 0.38
    0 5 -3 0.29 0.4
    0 5 -3 -0.46 0.49
    0 5 3 0.09 0.44
    0 5 -3 0.09 0.42
    0 -5 -3 -0.4 0.34
    0 5 3 0.15 0.35
    0 5 3 -0.31 0.44
    0 -5 -3 0.02 0.33
    0 -5 -3 -0.21 0.52
    0 5 -3 -0.03 0.13
    0 5 3 0.01 0.21
    0 -5 3 -0.05 0.35
    0 -5 -3 -0.13 0.22
    0 5 -3 -0.08 0.38
    0 5 -3 -0.16 0.18
    0 -5 3 -0.35 0.24
    0 5 -3 -0.22 0.46
    0 -5 -3 0.15 0.33
    0 -5 -3 0.2 0.56
    0 -5 3 -0.06 0.31
    0 -5 -3 -0.35 0.3
    0 5 3 -0.29 0.28
    0 -5 -3 0.09 0.23
    0 -5 3 -0.13 0.54
    0 5 3 -0.34 0.43
    0 5 -3 0.02 0.4
    0 -5 -3 -0.29 0.44
    0 5 -3 -0.12 0.2
    0 -5 3 -0.18 0.44
    0 5 -3 -0.3 0.42
    0 -5 3 -0.03 0.5
    0 -5 3 0.21 0.32
    0 -5 3 0.02 0.18
    0 -5 -3 0.17 0.28
    0 -5 -3 0.14 0.36
    0 5 3 0.09 0.34
    0 5 3 -0.1 0.31
    0 5 4 14.59 0.76
    0 5 4 14.3 0.86
    0 -5 4 15.43 0.8
    0 -5 4 15.42 0.77
    0 -5 -4 13.82 0.75
    0 -5 -4 15.38 0.73
    0 5 -4 13.51 0.85
    0 5 -4 13.68 0.85
    0 5 4 14.74 0.8
    0 -5 4 13.68 0.77
    0 -5 -4 14.66 0.8
    0 5 -4 14.2 0.81
    0 -5 4 14.47 0.56
    0 -5 -4 14.19 0.66
    0 -5 -4 15.06 0.93
    0 5 4 15.25 0.87
    0 5 4 13.73 0.65
    0 5 -4 14.18 0.58
    0 -5 4 15.07 0.76
    0 5 -4 14.78 0.74
    0 5 4 15.38 0.86
    0 5 4 14.49 0.66
    0 -5 -4 14.15 0.73
    0 -5 4 15.41 0.93
    0 -5 -4 14.03 0.96
    0 -5 4 6.64 0.64
    0 5 -4 13.59 0.86
    0 5 4 13.94 0.88
    0 5 -4 13.98 0.83
    0 -5 -4 10.31 0.73
    0 -5 4 15.32 0.71
    0 -5 4 14.35 0.76
    0 -5 -4 13.85 0.79
    0 5 -4 13.48 0.57
    0 5 -4 14.06 0.83
    0 5 4 14.75 0.77
    0 -5 4 14.24 0.56
    0 -5 -4 15.24 0.72
    0 -5 -4 13.66 0.79
    0 -5 4 15.3 0.88
    0 5 4 13.2 0.75
    0 5 -5 -0.59 0.65
    0 5 -5 1.06 0.47
    0 5 5 2.06 0.51
    0 -5 -5 1.34 0.41
    0 5 5 0.64 0.38
    0 5 -5 1.27 0.41
    0 -5 -5 1.77 0.35
    0 -5 5 1.31 0.35
    0 -5 5 1.25 0.4
    0 5 5 1.54 0.29
    0 -5 5 1.14 0.36
    0 5 5 1.23 0.4
    0 5 -5 0.86 0.23
    0 -5 5 1.37 0.19
    0 5 5 1.63 0.47
    0 -5 -5 1.22 0.36
    0 -5 -5 1.48 0.57
    0 -5 -5 1.44 0.3
    0 5 -5 -0.01 0.4
    0 -5 -5 1.49 0.3
    0 5 5 1.44 0.49
    0 5 5 1.3 0.45
    0 5 -5 0.13 0.54
    0 5 5 1.34 0.29
    0 -5 -5 1.04 0.38
    0 -5 -5 1.02 0.62
    0 -5 5 1.37 0.52
    0 -5 5 1.23 0.28
    0 5 -5 1.33 0.42
    0 -5 5 1.41 0.35
    0 -5 -5 1.3 0.32
    0 5 5 0.66 0.35
    0 -5 -5 0.99 0.42
    0 -5 -5 1.2 0.41
    0 -5 5 1.12 0.34
    0 -5 5 -0.03 0.53
    0 -5 5 2.06 0.5
    0 5 -5 1.15 0.47
    0 5 5 0.68 0.38
    0 5 -6 -0.05 0.43
    0 5 -6 0.34 0.37
    0 -5 -6 0.06 0.32
    0 5 6 -0.87 0.55
    0 -5 6 0.38 0.34
    0 -5 6 -0.23 0.42
    0 -5 -6 0.64 0.41
    0 5 6 -0.23 0.42
    0 -5 -6 0.48 0.58
    0 5 6 0.62 0.33
    0 5 -6 0.18 0.29
    0 5 -6 1.67 0.51
    0 -5 -6 0.67 0.36
    0 5 6 -0.02 0.41
    0 -5 6 0.11 0.3
    0 -5 6 -0.19 0.22
    0 5 6 0.03 0.27
    0 -5 -6 0.27 0.3
    0 5 -6 1.4 0.67
    0 -5 -6 0.16 0.29
    0 5 6 -0.03 0.27
    0 5 6 -0.17 0.48
    0 -5 6 0.39 0.28
    0 -5 -6 1.43 0.68
    0 -5 6 -0.45 0.51
    0 5 6 -0.23 0.48
    0 5 -6 0.14 0.39
    0 -5 6 -0.49 0.36
    0 -5 6 -0.32 0.48
    0 -5 6 0.43 0.34
    0 5 6 -0.02 0.39
    0 -5 -6 -0.05 0.27
    0 -5 6 -0.03 0.51
    0 -5 -6 -0.13 0.4
    0 -5 -6 -0.27 0.42
    0 5 6 0.05 0.28
    0 5 -6 0.07 0.44
    0 5 -7 36.41 1.39
    0 5 7 32.45 1.3
    0 -5 -7 32 1.21
    0 5 -7 31.96 1.29
    0 -5 7 35.52 1.21
    0 5 7 31.45 1.18
    0 5 7 31.49 1.26
    0 -5 -7 34.72 1.2
    0 5 -7 31.96 1.26
    0 -5 -7 33.19 1.14
    0 -5 7 33.41 1.24
    0 -5 -7 34.39 1.41
    0 -5 -7 30.63 1.13
    0 -5 7 33.78 1.08
    0 5 7 31.59 1.11
    0 5 -7 36.07 1.23
    0 -5 7 31.88 1.01
    0 5 -7 34.5 1.05
    0 -5 7 33.61 1.15
    0 -5 -7 31.29 1.1
    0 -5 -7 33.61 1.42
    0 5 -7 37.17 1.38
    0 -5 7 31.48 1.17
    0 -5 7 32.93 1.29
    0 5 7 33.11 1.31
    0 5 7 32.85 1.31
    0 5 -7 31.32 1.25
    0 5 7 32.02 1.07
    0 -5 -7 32.27 1.12
    0 -5 7 38.31 1.23
    0 5 7 32.24 1.15
    0 -5 -7 32.28 1.29
    0 -5 7 33.89 1.35
    0 5 7 32.44 1.23
    0 -5 -7 30.94 1.16
    0 5 8 14.7 0.87
    0 5 8 13.43 0.81
    0 -5 -8 15.3 0.82
    0 5 -8 16.01 0.92
    0 -5 -8 14.19 0.76
    0 -5 -8 14.88 0.83
    0 5 -8 14.58 0.92
    0 5 -8 14.56 0.89
    0 -5 8 16.59 0.83
    0 -5 8 15.44 0.87
    0 5 8 15.64 0.94
    0 -5 -8 15.09 0.8
    0 5 -8 12.78 0.7
    0 5 -8 14.21 0.7
    0 -5 -8 15.79 1.02
    0 -5 8 15.79 0.69
    0 -5 8 16.58 0.72
    0 5 8 13.45 0.75
    0 -5 8 15.97 0.94
    0 5 -8 15.67 0.9
    0 -5 8 15.59 0.8
    0 5 -8 11.97 0.85
    0 5 8 14.14 0.93
    0 -5 -8 14.71 0.72
    0 -5 8 15.68 0.82
    0 5 8 14.97 0.94
    0 -5 -8 14.12 1.02
    0 5 8 13.15 0.72
    0 -5 -8 14.59 0.75
    0 5 8 14.43 0.78
    0 -5 -8 14.9 0.91
    0 -5 8 15.36 0.95
    0 -5 -8 13.45 0.78
    0 5 8 13.76 0.86
    0 -5 -9 15.99 0.85
    0 5 -9 16 0.91
    0 -5 -9 15.08 0.77
    0 5 9 15.11 0.82
    0 5 9 13.51 0.92
    0 5 -9 14.75 0.94
    0 -5 -9 15.05 0.83
    0 5 -9 16.52 0.96
    0 5 9 14.79 0.89
    0 -5 -9 16.37 1.04
    0 -5 9 14.83 0.71
    0 -5 9 14.34 0.66
    0 -5 -9 13.92 0.81
    0 5 -9 15.21 0.73
    0 5 -9 14.23 0.66
    0 5 9 14.45 0.78
    0 5 9 14.03 0.74
    0 5 -9 14.42 0.85
    0 5 9 15.46 0.96
    0 -5 -9 14.48 1.03
    0 -5 9 14.96 0.87
    0 5 -9 15.27 0.91
    0 -5 -9 15.28 0.73
    0 -5 9 14.35 0.81
    0 5 9 14.07 0.92
    0 5 9 14.44 0.88
    0 -5 -9 14.41 0.79
    0 -5 -9 17.41 0.78
    0 -5 9 15.55 0.99
    0 -5 -9 14.66 0.93
    0 5 9 14.36 0.79
    0 5 -10 7.69 0.71
    0 -5 -10 8.19 0.56
    0 5 -10 8.73 0.69
    0 5 -10 9.49 0.74
    0 5 10 7.84 0.62
    0 5 10 8.06 0.74
    0 5 10 7.54 0.67
    0 -5 -10 8.81 0.83
    0 -5 10 8.18 0.41
    0 -5 -10 7.63 0.61
    0 5 10 7.77 0.57
    0 5 -10 7.23 0.52
    0 -5 10 8.29 0.49
    0 -5 10 8.05 0.72
    0 -5 -10 8.32 0.82
    0 -5 10 7.91 0.63
    0 5 -10 6.59 0.61
    0 5 -10 8.95 0.69
    0 5 10 7.1 0.72
    0 -5 -10 8.28 0.49
    0 5 10 7.66 0.54
    0 -5 10 7.97 0.6
    0 -5 -10 8.76 0.53
    0 -5 10 8.27 0.78
    0 -5 -10 6.59 0.54
    0 5 10 7.94 0.57
    0 -5 10 0.03 0.81
    0 -5 -10 8.54 0.74
    0 5 11 6.07 0.55
    0 5 -11 5.57 0.67
    0 5 -11 5.94 0.65
    0 5 11 5.01 0.65
    0 -5 -11 5.87 0.5
    0 5 11 6.16 0.55
    0 5 -11 6.78 0.5
    0 -5 -11 5.91 0.78
    0 -5 -11 5.61 0.57
    0 -5 11 7.11 0.69
    0 5 11 5.73 0.61
    0 5 11 5.86 0.71
    0 -5 -11 6.77 0.76
    0 5 11 5.96 0.45
    0 -5 11 5.92 0.57
    0 -5 -11 6.19 0.43
    0 5 -11 8.96 0.67
    0 -5 11 6.83 0.55
    0 5 -11 5.76 0.61
    0 5 11 5.39 0.5
    0 -5 11 -0.03 0.78
    0 -5 -11 5.95 0.49
    0 -5 11 7.07 0.74
    0 -5 -11 6.12 0.5
    0 -5 -11 7.73 0.73
    0 5 11 6.27 0.52
    0 -5 -12 0.53 0.35
    0 5 12 0.79 0.43
    0 5 -12 0.9 0.47
    0 5 12 0.86 0.55
    0 5 -12 0.37 0.5
    0 5 -12 0.57 0.34
    0 5 12 0.27 0.48
    0 -5 -12 1.02 0.61
    0 -5 12 -0.36 0.52
    0 -5 -12 0.43 0.42
    0 5 12 0.58 0.4
    0 -5 -12 0.73 0.57
    0 5 -12 0.79 0.44
    0 5 -12 0.04 0.4
    0 5 12 1.6 0.57
    0 5 12 0.43 0.27
    0 -5 12 0.38 0.39
    0 5 12 0.6 0.36
    0 -5 12 1.19 0.56
    0 -5 12 -0.04 0.57
    0 -5 -12 0.43 0.31
    0 -5 -12 0.2 0.51
    0 -5 -13 0.12 0.33
    0 5 -13 -0.32 0.52
    0 5 13 0.23 0.39
    0 5 13 0.31 0.3
    0 5 13 0.39 0.55
    0 5 -13 0.97 0.5
    0 -5 -13 0.33 0.43
    0 5 13 0.23 0.36
    0 -5 -13 0.12 0.59
    0 -5 13 0.03 0.53
    0 5 -13 0.32 0.35
    0 5 13 0.16 0.49
    0 -5 13 0.19 0.35
    0 5 -13 0.52 0.45
    0 5 13 0.37 0.54
    0 5 13 0.14 0.26
    0 -5 -13 0.67 0.55
    0 -5 13 0.29 0.57
    0 -5 -13 0.39 0.53
    0 -5 13 0.26 0.52
    0 -5 -13 0.37 0.31
    0 5 13 0.11 0.36
    0 5 14 1.14 0.45
    0 5 -14 0.44 0.48
    0 5 -14 1.28 0.55
    0 5 14 0.73 0.34
    0 5 14 0.5 0.53
    0 -5 14 0.29 0.53
    0 5 -14 1.04 0.4
    0 -5 -14 0.35 0.47
    0 -5 -14 0.44 0.63
    0 5 14 0.2 0.49
    0 5 14 0.49 0.56
    0 -5 14 0.81 0.36
    0 -5 -14 1.08 0.55
    0 5 -14 1.21 0.48
    0 -5 14 1.37 0.6
    0 -5 -14 1.94 0.6
    0 -5 14 1.29 0.62
    0 5 14 1.38 0.4
    0 -5 -14 0.86 0.33
    0 5 -15 4.13 0.62
    0 5 15 3.63 0.43
    0 5 15 3.99 0.55
    0 5 -15 4.58 0.63
    0 5 15 3.44 0.61
    0 -5 15 4.09 0.69
    0 -5 -15 3.82 0.58
    0 -5 -15 3.25 0.69
    0 5 15 3.39 0.6
    0 5 -15 4.17 0.5
    0 5 -15 4.4 0.6
    0 -5 -15 3.8 0.63
    0 5 15 3.25 0.67
    0 -5 -15 4.83 0.73
    0 -5 15 3.51 0.69
    0 5 15 3.41 0.48
    0 -5 15 4.06 0.69
    0 5 16 1.02 0.44
    0 5 16 -0.91 0.57
    0 5 -16 -0.51 0.53
    0 5 -16 0.11 0.53
    0 5 16 0.43 0.48
    0 -5 -16 0.39 0.62
    0 -5 -16 -0.3 0.47
    0 -5 16 0.59 0.53
    0 5 -16 0.31 0.41
    0 5 -16 0.31 0.47
    0 -5 -16 0.59 0.51
    0 5 16 0.11 0.57
    0 -5 16 -0.08 0.6
    0 -5 -16 0.62 0.61
    0 -5 16 0.42 0.57
    0 5 16 0.26 0.4
    0 5 17 0.14 0.46
    0 5 -17 0.69 0.53
    0 5 -17 -1.19 0.6
    0 5 17 0.11 0.55
    0 5 -17 0.06 0.42
    0 5 17 -0.19 0.54
    0 -5 17 -0.46 0.58
    0 -5 -17 -0.28 0.52
    0 -5 -17 0.18 0.65
    0 5 -17 -0.39 0.5
    0 5 17 0.28 0.61
    0 -5 -17 -1.4 0.57
    0 5 17 0.32 0.37
    0 -5 -17 -0.34 0.6
    0 -5 17 0.5 0.62
    0 -5 17 0.3 0.59
    0 5 18 0.97 0.49
    0 5 -18 -0.04 0.59
    0 5 -18 0.68 0.54
    0 5 18 -0.26 0.57
    0 5 18 -0.39 0.57
    0 5 -18 0.68 0.44
    0 -5 18 -0.04 0.55
    0 -5 -18 0.18 0.61
    0 -5 -18 0.82 0.53
    0 5 18 1.45 0.65
    0 5 -18 0.26 0.49
    0 -5 -18 0.81 0.54
    0 -5 -18 0.72 0.64
    0 5 18 0.39 0.4
    0 -5 18 -0.05 0.62
    0 -5 18 0.85 0.59
    0 5 19 2.59 0.66
    0 5 -19 2.36 0.61
    0 5 -19 1.55 0.6
    0 5 19 2.3 0.52
    0 5 -19 2.06 0.53
    0 -5 -19 1.85 0.58
    0 5 19 2.88 0.64
    0 -5 -19 3.1 0.71
    0 -5 19 1.85 0.66
    0 -5 -19 2.2 0.57
    0 5 19 3.03 0.71
    0 5 -19 1.91 0.57
    0 -5 19 1.31 0.65
    0 5 19 1.33 0.46
    0 -5 19 2.5 0.69
    0 -5 -19 2.72 0.74
    0 5 20 0.45 0.47
    0 5 -20 -0.13 0.56
    0 5 -20 -0.26 0.56
    0 5 20 0.08 0.58
    0 -5 -20 0.04 0.58
    0 5 20 0.69 0.62
    0 -5 -20 -0.14 0.67
    0 -5 20 -0.33 0.62
    0 5 -20 0.88 0.52
    0 -5 20 0.31 0.59
    0 -5 -20 0.39 0.52
    0 5 20 0.85 0.65
    0 5 -20 0.2 0.5
    0 -5 -20 0.15 0.65
    0 5 20 -0.31 0.46
    0 -5 20 0.14 0.63
    0 -5 20 1.17 0.64
    0 5 21 0.53 0.61
    0 5 -21 0.95 0.61
    0 5 21 0.27 0.51
    0 5 -21 -0.18 0.58
    0 5 -21 0.36 0.51
    0 -5 -21 0.64 0.68
    0 -5 -21 0.13 0.6
    0 5 21 1.08 0.65
    0 -5 21 0.44 0.63
    0 -5 21 0.6 0.6
    0 5 21 0.47 0.64
    0 -5 21 0.37 0.64
    0 -5 -21 0.41 0.69
    0 -5 21 0.45 0.67
    0 5 22 0.38 0.62
    0 5 22 0.35 0.52
    0 5 -22 0.47 0.59
    0 5 -22 0.09 0.66
    0 -5 22 -0.2 0.67
    0 -5 -22 0.05 0.7
    0 5 22 -0.66 0.66
    0 5 -22 0.08 0.54
    0 -5 -22 0.78 0.6
    0 5 22 0.49 0.71
    0 -5 22 0.57 0.65
    0 -5 -22 -0.05 0.7
    0 -5 22 -0.28 0.63
    0 -5 22 0.1 0.66
    0 5 23 1.83 0.58
    0 5 -23 2.81 0.7
    0 5 -23 2.53 0.71
    0 5 23 3.23 0.74
    0 5 -23 1.67 0.6
    0 -5 -23 2.01 0.7
    0 -5 -23 1.98 0.79
    0 -5 23 3.01 0.78
    0 5 23 2.29 0.73
    0 -5 23 1.93 0.68
    0 5 23 2.47 0.78
    0 -5 23 2.05 0.77
    0 -5 23 2.14 0.69
    0 -5 -23 2.3 0.78
    0 5 24 0.27 0.58
    0 5 24 0.96 0.66
    0 5 -24 0.75 0.64
    0 5 -24 0.75 0.64
    0 5 24 0.3 0.69
    0 -5 -24 0.85 0.66
    0 5 -24 0.63 0.57
    0 -5 24 1.76 0.74
    0 -5 -24 0.85 0.73
    0 5 24 0.73 0.76
    0 -5 24 1.65 0.71
    0 -5 24 0.79 0.67
    0 -5 24 0.78 0.74
    0 -5 -24 1.76 0.75
    0 5 -25 0.21 0.67
    0 5 -25 0.21 0.61
    0 5 25 1.33 0.68
    0 -5 25 0.06 0.72
    0 5 -25 0.04 0.64
    0 5 25 -0.05 0.7
    0 -5 -25 0.94 0.7
    0 -5 -25 2.13 0.75
    0 -5 25 0.48 0.67
    0 5 25 0.49 0.73
    0 -5 25 1.57 0.67
    0 -5 25 0.4 0.77
    0 -5 -25 0.53 0.76
    0 5 26 -0.1 0.66
    0 5 -26 -0.21 0.64
    0 5 -26 -0.22 0.68
    0 -5 -26 -0.06 0.73
    0 -5 26 0.29 0.74
    0 5 26 0.16 0.67
    0 -5 -26 -0.38 0.71
    0 5 -26 -0.55 0.64
    0 -5 26 -0.11 0.71
    0 5 26 0.95 0.77
    0 -5 26 0.12 0.76
    0 -5 26 -0.78 0.71
    0 -5 -26 0.55 0.75
    0 5 27 2.42 0.79
    0 5 -27 3.3 0.76
    0 5 -27 2.28 0.8
    0 -5 27 2.99 0.87
    0 5 -27 1.72 0.68
    0 -5 -27 1.41 0.72
    0 5 27 3.33 0.84
    0 -5 -27 1.37 0.75
    0 5 27 1.56 0.79
    0 -5 27 1.37 0.74
    0 -5 -27 0.88 0.77
    0 -5 27 2.07 0.76
    0 -5 27 1.28 0.77
    0 5 -28 0.11 0.69
    0 5 28 0.21 0.72
    0 5 -28 -0.06 0.66
    0 -5 -28 -0.17 0.69
    0 -5 -28 1.05 0.75
    0 -5 28 0.63 0.76
    0 5 28 0.35 0.73
    0 -5 28 0.12 0.72
    0 5 28 -0.54 0.81
    0 -5 28 0.44 0.78
    0 -5 -28 -0.13 0.84
    0 -5 28 -0.27 0.69
    0 5 29 0.48 0.73
    0 5 -29 0.64 0.69
    0 5 -29 0.36 0.72
    0 -5 -29 0.89 0.77
    0 -5 29 1.43 0.84
    0 5 29 1.03 0.76
    0 -5 -29 0.97 0.75
    0 -5 29 1.27 0.79
    0 5 29 -0.25 0.82
    0 -5 -29 0.13 0.8
    0 -5 29 -0.45 0.78
    0 5 -30 -0.3 0.74
    0 5 -30 -0.37 0.73
    0 5 30 -0.83 0.8
    0 -5 -30 0.06 0.72
    0 -5 30 0.34 0.81
    0 5 30 1.37 0.76
    0 -5 -30 -0.12 0.73
    0 5 30 -0.38 0.85
    0 -5 30 0.87 0.75
    0 -5 -30 0.2 0.82
    0 -5 30 0.4 0.81
    0 5 -31 0.94 0.81
    0 5 31 0.57 0.77
    0 5 -31 0.12 0.71
    0 -5 -31 -1.1 0.8
    0 -5 31 -0.41 0.82
    0 5 31 0.9 0.82
    0 -5 31 -0.45 0.78
    0 5 31 0.39 0.83
    0 -5 31 -0.68 0.84
    0 -5 -31 0.28 0.8
    0 5 -32 0.97 0.79
    0 5 -32 0.88 0.77
    0 5 32 -0.64 0.79
    0 -5 -32 0.87 0.84
    0 5 32 1.06 0.84
    0 -5 32 1.85 0.9
    0 5 32 1.95 0.9
    0 -5 32 0.33 0.79
    0 -5 -32 1.23 0.87
    0 -5 32 2.24 0.92
    0 5 33 -0.48 0.84
    0 5 -33 -0.65 0.79
    0 5 -33 0.73 0.82
    0 5 33 0.55 0.82
    0 -5 33 1.17 0.87
    0 -5 -33 0.07 0.83
    0 -5 33 -0.07 0.84
    0 5 33 0.28 0.86
    0 -5 33 0.93 0.86
    0 -5 -33 1.63 0.9
    0 5 -34 0.07 0.76
    0 5 34 0.43 0.81
    0 5 -34 0.2 0.73
    0 -5 -34 -0.57 0.79
    0 5 34 0.07 0.83
    0 -5 34 2.77 0.95
    0 -5 34 0.7 0.79
    0 5 34 0.28 0.86
    0 -5 34 -0.73 0.93
    0 -5 -34 -0.53 0.87
    0 5 -35 0.98 0.81
    0 -5 35 0.21 0.83
    0 5 -35 0.95 0.77
    0 -5 -35 2.12 0.88
    0 -5 35 -0.38 0.92
    0 5 35 0.86 0.85
    0 -5 35 1.42 0.9
    0 5 35 1.02 0.9
    0 -5 -35 2.17 0.94
    0 -5 35 0.6 0.87
    0 -6 0 12.62 0.71
    0 6 0 11.53 0.84
    0 -6 0 11.3 0.71
    0 6 0 11.91 0.77
    0 6 0 10.11 0.81
    0 6 0 11.88 0.49
    0 6 0 11.59 0.49
    0 -6 0 11.96 0.81
    0 6 0 11.35 0.76
    0 6 0 11.68 0.81
    0 -6 0 13.24 0.95
    0 -6 0 11.69 0.59
    0 6 0 9.39 0.71
    0 6 0 11.46 0.74
    0 -6 0 11.07 0.83
    0 -6 0 12.91 0.64
    0 6 0 12.44 0.63
    0 -6 0 12.49 0.69
    0 6 0 12.5 0.76
    0 6 -1 2.73 0.47
    0 6 1 2.22 0.57
    0 6 1 2.5 0.46
    0 6 -1 2.06 0.58
    0 6 -1 2.33 0.55
    0 6 1 2.02 0.6
    0 -6 -1 3.37 0.47
    0 -6 1 3.03 0.47
    0 6 -1 2.73 0.48
    0 6 1 3.05 0.23
    0 6 -1 2.47 0.23
    0 -6 1 3.04 0.53
    0 6 1 2.99 0.23
    0 -6 -1 2.8 0.41
    0 6 1 2.72 0.5
    0 6 -1 2.62 0.19
    0 -6 -1 3.09 0.57
    0 -6 1 2.46 0.4
    0 -6 1 3.52 0.35
    0 -6 1 3.19 0.69
    0 6 -1 0.63 0.56
    0 -6 -1 3.21 0.71
    0 -6 -1 3.32 0.43
    0 6 1 1.23 0.48
    0 6 1 3.05 0.53
    0 -6 -1 3.21 0.32
    0 6 -1 3.4 0.52
    0 6 1 2.62 0.38
    0 -6 1 3.2 0.52
    0 -6 -1 2.34 0.57
    0 -6 1 3.4 0.4
    0 -6 1 3.89 0.6
    0 6 1 3.28 0.45
    0 6 1 3.07 0.49
    0 -6 -1 3.02 0.38
    0 6 -1 3.25 0.5
    0 6 -1 2.59 0.34
    0 6 -1 3.6 0.47
    0 -6 1 3.19 0.34
    0 -6 -1 3.44 0.39
    0 6 2 68.5 2.83
    0 6 -2 72.18 2.89
    0 6 -2 70.59 2.85
    0 -6 -2 74.34 2.79
    0 6 2 68.72 2.82
    0 6 2 69.9 2.89
    0 -6 2 72.77 2.77
    0 -6 -2 75.92 2.76
    0 6 -2 71.52 2.84
    0 -6 2 76.15 2.79
    0 6 2 69.16 2.61
    0 6 2 74.36 2.86
    0 -6 -2 76.36 2.93
    0 -6 -2 73.66 2.62
    0 6 -2 76.14 2.81
    0 -6 2 77.04 2.85
    0 6 2 69.6 2.61
    0 -6 -2 70.87 2.99
    0 6 2 67.97 2.68
    0 -6 2 75.19 3
    0 6 2 69.72 2.88
    0 6 -2 66.16 2.72
    0 -6 2 75.89 2.69
    0 -6 -2 77.53 2.79
    0 -6 -2 71.83 2.65
    0 6 -2 73.95 2.88
    0 6 2 68.62 2.8
    0 6 -2 71.85 2.64
    0 -6 -2 73.54 2.76
    0 -6 2 68.86 2.65
    0 -6 2 74.8 2.88
    0 6 -2 81.57 2.86
    0 -6 2 76.39 2.95
    0 -6 -2 74.2 2.88
    0 -6 2 75.88 2.78
    0 -6 -2 74.09 2.76
    0 6 2 71 2.73
    0 6 3 0.58 0.54
    0 -6 3 1.7 0.44
    0 6 3 1.4 0.57
    0 6 -3 2.3 0.54
    0 6 -3 1.1 0.61
    0 -6 -3 1.42 0.38
    0 6 -3 2.26 0.46
    0 6 3 1.84 0.45
    0 -6 3 1.63 0.38
    0 -6 3 1.64 0.47
    0 -6 -3 1.28 0.58
    0 6 -3 0.95 0.42
    0 6 3 1.37 0.49
    0 6 3 1.33 0.25
    0 -6 -3 2.09 0.38
    0 -6 -3 1.73 0.25
    0 -6 3 1.67 0.64
    0 -6 -3 1.44 0.67
    0 6 3 1.7 0.52
    0 6 -3 2.09 0.5
    0 -6 -3 0.9 0.33
    0 -6 -3 1.97 0.29
    0 6 3 1.12 0.37
    0 -6 3 1.51 0.35
    0 -6 3 1.48 0.58
    0 6 3 1.2 0.36
    0 -6 -3 1.64 0.5
    0 -6 3 1.63 0.23
    0 -6 -3 1.46 0.34
    0 -6 -3 1.41 0.4
    0 6 3 1.83 0.4
    0 -6 3 1.39 0.49
    0 6 -3 1.83 0.28
    0 -6 3 1.41 0.36
    0 -6 -4 46.13 1.79
    0 6 -4 44.13 1.89
    0 6 -4 41.11 1.83
    0 -6 4 40.83 1.77
    0 6 4 44.05 1.89
    0 6 4 43.46 1.79
    0 6 -4 41.46 1.88
    0 6 4 41.08 1.82
    0 -6 -4 43.81 1.73
    0 -6 4 44.46 1.8
    0 -6 -4 42.66 1.94
    0 6 -4 43.5 1.75
    0 6 -4 41.08 1.55
    0 6 4 43.03 1.63
    0 -6 -4 40.65 1.64
    0 6 4 43.34 1.88
    0 6 -4 43.29 1.86
    0 6 -4 42.75 1.85
    0 -6 -4 42.25 1.73
    0 -6 4 44.7 1.96
    0 -6 4 44.14 1.7
    0 6 4 41.92 1.65
    0 -6 -4 44.34 2.01
    0 6 4 43.29 1.75
    0 6 4 42.86 1.76
    0 -6 -4 44.43 1.73
    0 -6 -4 43.27 1.85
    0 -6 4 44.36 1.9
    0 -6 -4 44.64 1.79
    0 -6 4 45.33 1.97
    0 -6 4 41.2 1.57
    0 6 -5 20.9 1.12
    0 6 5 18.83 1.03
    0 6 5 18.79 1.1
    0 -6 -5 20.2 0.93
    0 6 5 17.8 1.02
    0 6 -5 21.3 1.15
    0 6 -5 19.26 1.05
    0 -6 5 18.64 0.96
    0 6 -5 18.46 0.96
    0 -6 -5 18.69 0.86
    0 -6 -5 19.92 1.18
    0 6 -5 19.23 0.77
    0 6 5 19.83 0.86
    0 -6 -5 19.6 1.24
    0 -6 5 22.01 1.17
    0 6 -5 19 1.06
    0 -6 -5 20.51 0.95
    0 6 5 19.24 0.87
    0 6 -5 19.11 1.08
    0 -6 5 19.56 0.93
    0 6 5 19.6 1.1
    0 -6 -5 21.42 0.93
    0 6 5 18.31 0.96
    0 -6 -5 17.98 1.03
    0 6 5 18.6 0.96
    0 -6 5 21.61 1.13
    0 -6 -5 19.55 1.04
    0 -6 -6 8.74 0.55
    0 6 6 6.96 0.67
    0 6 6 6.84 0.74
    0 6 6 7.93 0.67
    0 6 -6 6.95 0.65
    0 6 -6 7.87 0.7
    0 6 -6 12.04 0.82
    0 6 -6 7.66 0.4
    0 6 -6 13.09 0.72
    0 -6 -6 8 0.8
    0 -6 -6 7.08 0.5
    0 -6 6 8.37 0.57
    0 6 6 7.19 0.49
    0 6 6 7.63 0.73
    0 6 -6 9.67 0.74
    0 -6 6 6.94 0.58
    0 -6 6 6.27 0.74
    0 6 -6 8.13 0.68
    0 6 6 8.1 0.5
    0 -6 -6 7.64 0.89
    0 -6 -6 7.12 0.53
    0 -6 6 -0.07 0.8
    0 -6 -6 7.92 0.65
    0 -6 -6 7.43 0.61
    0 -6 -6 7.9 0.53
    0 -6 6 8.16 0.72
    0 6 6 7.28 0.61
    0 6 6 6.79 0.56
    0 6 7 2.74 0.57
    0 -6 -7 2.45 0.37
    0 6 7 3.93 0.66
    0 6 -7 0.92 0.54
    0 6 -7 1.77 0.46
    0 6 -7 1.81 0.54
    0 -6 -7 1.85 0.36
    0 6 7 2.06 0.46
    0 6 -7 1.81 0.26
    0 -6 7 2.12 0.37
    0 6 7 2.02 0.35
    0 -6 -7 1.76 0.63
    0 6 -7 1.62 0.57
    0 -6 7 1.71 0.59
    0 -6 -7 0.89 0.65
    0 -6 7 1.17 0.44
    0 6 7 1.91 0.34
    0 6 7 3.09 0.6
    0 6 -7 2.57 0.51
    0 6 7 1.66 0.39
    0 -6 7 2.48 0.56
    0 6 7 2.51 0.47
    0 -6 -7 1.99 0.34
    0 -6 -7 1.4 0.42
    0 -6 7 -0.03 0.62
    0 -6 -7 2.18 0.35
    0 -6 -7 2.42 0.5
    0 6 -8 26.13 1.29
    0 6 -8 24.76 1.25
    0 -6 -8 24.64 1.1
    0 6 8 28.62 1.33
    0 6 -8 24.34 1.26
    0 6 8 22.49 1.22
    0 6 8 21.85 1.17
    0 6 -8 23.33 0.99
    0 -6 -8 25.37 1.38
    0 -6 8 24.36 1.06
    0 -6 -8 23.44 1.1
    0 6 8 23.31 1.08
    0 -6 8 24.95 1.29
    0 -6 8 27.43 1.16
    0 6 8 25.81 1.31
    0 6 -8 24.7 1.25
    0 -6 -8 22.57 1.36
    0 6 8 23.82 1.05
    0 -6 -8 21.89 1.07
    0 6 -8 23.35 1.19
    0 6 8 22.9 1.13
    0 -6 -8 23.41 1.16
    0 -6 -8 24.47 1.1
    0 -6 8 26.68 1.33
    0 -6 -8 25.41 1.27
    0 6 8 25.1 1.2
    0 -6 -9 2.36 0.38
    0 6 -9 3.05 0.54
    0 6 9 3.03 0.48
    0 6 9 3.32 0.6
    0 6 -9 3.11 0.58
    0 6 -9 3.35 0.59
    0 6 -9 1.7 0.3
    0 -6 -9 3.24 0.67
    0 6 9 2.55 0.51
    0 -6 -9 2.6 0.41
    0 6 9 2.05 0.36
    0 -6 9 2.84 0.56
    0 6 -9 2.04 0.5
    0 6 -9 2.31 0.48
    0 -6 9 3.16 0.51
    0 -6 -9 3 0.7
    0 6 9 2.39 0.6
    0 -6 -9 2.63 0.36
    0 -6 -9 3.07 0.47
    0 -6 9 2.86 0.61
    0 -6 -9 2.4 0.34
    0 -6 9 -0.04 0.69
    0 -6 -9 3.36 0.57
    0 6 9 2.69 0.4
    0 6 -10 2.65 0.51
    0 -6 -10 2.49 0.4
    0 6 -10 3.33 0.58
    0 6 10 2.51 0.48
    0 6 10 1.75 0.56
    0 6 -10 3.16 0.59
    0 -6 -10 2.6 0.44
    0 6 -10 2.53 0.34
    0 6 10 2.32 0.49
    0 -6 -10 3.31 0.7
    0 -6 -10 3.65 0.69
    0 -6 10 1.98 0.5
    0 6 10 3.64 0.61
    0 6 -10 3.07 0.52
    0 -6 10 2.82 0.45
    0 6 -10 2.07 0.45
    0 6 10 2.43 0.39
    0 -6 -10 1.49 0.41
    0 -6 10 2.64 0.66
    0 6 10 2.76 0.42
    0 -6 10 2.66 0.61
    0 -6 -10 3.07 0.39
    0 -6 -10 2.91 0.57
    0 6 11 17.23 1.04
    0 6 -11 18.34 1.07
    0 6 11 18.07 0.95
    0 6 -11 16.42 1.06
    0 6 11 16.41 1.05
    0 6 -11 18.09 1.05
    0 -6 11 16.57 1.07
    0 -6 -11 17.91 0.97
    0 -6 -11 17.55 1.18
    0 6 11 16.56 0.87
    0 6 11 18.32 1.12
    0 6 -11 18.65 1.06
    0 -6 -11 16.82 1.16
    0 -6 11 19.37 1.02
    0 6 -11 16.66 0.92
    0 -6 -11 18 1.11
    0 -6 -11 15.74 0.89
    0 -6 11 18.52 1.13
    0 -6 -11 18.16 0.89
    0 6 11 15.34 0.9
    0 -6 11 20.02 1.19
    0 6 -12 0.49 0.52
    0 6 12 0.1 0.51
    0 6 -12 0.2 0.51
    0 6 12 0.68 0.43
    0 -6 -12 0.26 0.4
    0 6 12 0.03 0.47
    0 -6 -12 0.9 0.64
    0 -6 12 0.58 0.54
    0 -6 -12 0.12 0.59
    0 -6 12 0.32 0.4
    0 6 12 0.34 0.35
    0 6 12 -0.18 0.54
    0 6 -12 -0.13 0.46
    0 -6 12 0.24 0.62
    0 -6 -12 0.08 0.35
    0 -6 -12 0.15 0.53
    0 -6 12 0.04 0.56
    0 6 12 -0.19 0.34
    0 6 13 0.3 0.55
    0 6 13 0.43 0.44
    0 6 -13 0.15 0.52
    0 6 -13 0.11 0.53
    0 -6 -13 -0.11 0.43
    0 -6 13 1.29 0.55
    0 -6 -13 1.45 0.66
    0 6 13 0.34 0.45
    0 -6 13 -0.08 0.43
    0 6 13 0.12 0.36
    0 6 13 0.3 0.54
    0 6 -13 0.71 0.48
    0 -6 -13 0.16 0.6
    0 -6 -13 0.34 0.33
    0 6 13 0.39 0.37
    0 -6 13 1.94 0.63
    0 -6 -13 0.5 0.55
    0 -6 13 0.04 0.61
    0 6 14 0.48 0.57
    0 6 -14 0.19 0.51
    0 6 14 0.1 0.42
    0 6 -14 -0.3 0.52
    0 -6 -14 -0.09 0.43
    0 -6 14 0.2 0.53
    0 6 14 0.04 0.48
    0 -6 -14 0.05 0.64
    0 6 14 -0.27 0.55
    0 -6 -14 -0.04 0.58
    0 6 14 -0.19 0.37
    0 6 -14 -0.42 0.47
    0 -6 14 0.34 0.59
    0 -6 -14 0.8 0.57
    0 6 14 -0.1 0.38
    0 -6 14 0.43 0.62
    0 6 15 0.38 0.45
    0 6 -15 0.35 0.51
    0 6 -15 -0.27 0.56
    0 6 15 -0.32 0.58
    0 -6 -15 -0.51 0.64
    0 -6 15 0.78 0.58
    0 -6 -15 0.48 0.46
    0 6 15 0.11 0.52
    0 6 -15 0.47 0.46
    0 6 15 0.08 0.59
    0 -6 -15 -0.08 0.59
    0 -6 15 0.35 0.59
    0 -6 15 0.31 0.61
    0 6 15 0.73 0.37
    0 -6 -15 -0.25 0.58
    0 6 -16 0.2 0.58
    0 6 16 -0.39 0.46
    0 6 -16 0.4 0.53
    0 6 16 -0.11 0.57
    0 -6 -16 -0.34 0.62
    0 6 16 -0.08 0.51
    0 -6 -16 0.31 0.46
    0 -6 16 0.43 0.57
    0 6 -16 -0.15 0.49
    0 6 16 0.17 0.59
    0 -6 -16 -0.12 0.59
    0 -6 -16 0.7 0.59
    0 -6 16 0.27 0.62
    0 -6 16 -0.05 0.64
    0 6 16 0.22 0.36
    0 6 -17 0.42 0.53
    0 6 17 0.18 0.44
    0 6 17 0.54 0.59
    0 6 -17 1.17 0.59
    0 6 17 -0.52 0.59
    0 -6 -17 0.29 0.47
    0 -6 -17 -0.05 0.66
    0 -6 17 0.13 0.6
    0 6 -17 0.43 0.5
    0 -6 -17 0.94 0.58
    0 6 17 -0.39 0.64
    0 6 17 -0.03 0.4
    0 -6 17 -0.19 0.64
    0 -6 -17 -0.09 0.6
    0 -6 17 0.51 0.67
    0 6 18 0.43 0.47
    0 6 18 -0.47 0.62
    0 6 -18 -0.22 0.52
    0 6 -18 -0.09 0.61
    0 -6 -18 0.36 0.68
    0 -6 18 0.09 0.59
    0 -6 -18 0.72 0.55
    0 6 18 0.13 0.58
    0 6 18 0.04 0.66
    0 6 -18 0.04 0.51
    0 -6 -18 0.17 0.59
    0 -6 -18 -0.19 0.61
    0 -6 18 -0.29 0.65
    0 -6 18 -0.19 0.63
    0 6 -19 0.13 0.58
    0 6 -19 0.27 0.64
    0 6 19 0.9 0.67
    0 6 19 1.43 0.49
    0 6 19 0.09 0.6
    0 -6 19 0.14 0.65
    0 -6 -19 0.64 0.54
    0 -6 -19 0.99 0.72
    0 -6 -19 1.29 0.6
    0 6 -19 0.38 0.54
    0 6 19 -0.42 0.73
    0 -6 19 1.27 0.7
    0 -6 19 0.86 0.67
    0 -6 -19 0.4 0.7
    0 6 20 0.66 0.53
    0 6 -20 1.06 0.61
    0 6 20 -0.04 0.68
    0 6 -20 1.54 0.66
    0 -6 20 0.1 0.64
    0 -6 -20 -0.11 0.73
    0 6 20 0.05 0.63
    0 -6 -20 0.89 0.6
    0 6 -20 0.43 0.55
    0 -6 -20 -0.04 0.55
    0 6 20 0.77 0.74
    0 -6 20 -0.42 0.72
    0 -6 -20 1.19 0.73
    0 -6 20 -0.1 0.72
    0 6 21 0.83 0.66
    0 6 -21 0.24 0.64
    0 6 -21 1.05 0.64
    0 -6 21 1.03 0.67
    0 -6 -21 0.31 0.61
    0 6 21 0.05 0.64
    0 -6 -21 0.66 0.69
    0 6 21 1.04 0.76
    0 -6 -21 0.76 0.57
    0 6 -21 1.16 0.58
    0 -6 21 0.27 0.71
    0 -6 21 0.15 0.71
    0 -6 -21 0.38 0.71
    0 6 22 2.2 0.73
    0 6 -22 2.77 0.71
    0 6 -22 1.65 0.7
    0 6 22 3.12 0.73
    0 -6 -22 2.52 0.82
    0 -6 22 2.57 0.77
    0 -6 -22 2.18 0.7
    0 6 22 3.13 0.83
    0 -6 22 3.47 0.74
    0 6 -22 2.69 0.68
    0 -6 22 1.73 0.78
    0 -6 -22 2.62 0.8
    0 -6 22 2.67 0.76
    0 6 -23 1.53 0.69
    0 6 -23 0.82 0.68
    0 6 23 0.7 0.67
    0 -6 -23 -1.55 0.78
    0 -6 23 2.11 0.77
    0 6 23 0.71 0.69
    0 -6 -23 0.34 0.65
    0 6 23 -0.11 0.73
    0 -6 23 0.31 0.68
    0 -6 23 1.34 0.72
    0 -6 23 1.6 0.78
    0 -6 -23 0.75 0.74
    0 6 24 1 0.72
    0 6 -24 1.17 0.68
    0 6 -24 1.97 0.73
    0 6 24 1.52 0.71
    0 -6 -24 1.11 0.77
    0 -6 -24 1.41 0.69
    0 -6 24 0.69 0.79
    0 -6 24 1.94 0.74
    0 6 24 1.15 0.74
    0 -6 24 0.87 0.72
    0 -6 24 2.42 0.84
    0 -6 -24 0.96 0.75
    0 6 -25 -0.49 0.73
    0 6 -25 0.44 0.68
    0 6 25 1.04 0.73
    0 -6 -25 1 0.7
    0 6 25 0.76 0.71
    0 -6 -25 0.72 0.76
    0 -6 25 0.83 0.74
    0 -6 25 0.45 0.67
    0 6 25 1.08 0.83
    0 -6 25 0.73 0.81
    0 -6 25 0.95 0.77
    0 -6 -25 1.05 0.76
    0 6 -26 0.62 0.73
    0 6 -26 0.34 0.66
    0 6 26 0.46 0.72
    0 -6 -26 0.44 0.68
    0 -6 26 0.25 0.73
    0 -6 -26 1.04 0.8
    0 6 26 1.29 0.74
    0 6 26 0.47 0.77
    0 -6 26 1.49 0.74
    0 -6 26 1.65 0.75
    0 -6 -26 1.97 0.86
    0 -6 26 2.25 0.85
    0 6 27 1 0.76
    0 6 -27 -0.12 0.7
    0 6 -27 -0.64 0.7
    0 -6 27 0.7 0.78
    0 -6 -27 0.25 0.75
    0 6 27 0.12 0.74
    0 -6 -27 -0.06 0.71
    0 6 27 -1.03 0.81
    0 -6 27 0.35 0.72
    0 -6 -27 -0.26 0.8
    0 -6 27 1.16 0.75
    0 -6 27 -1.09 0.81
    0 6 -28 1.61 0.77
    0 6 -28 1.44 0.76
    0 6 28 0.32 0.73
    0 -6 -28 -0.06 0.74
    0 -6 28 -0.39 0.83
    0 -6 -28 0.41 0.77
    0 6 28 0.3 0.71
    0 6 28 0.43 0.82
    0 -6 28 0.73 0.75
    0 -6 28 0.46 0.83
    0 -6 28 0.83 0.79
    0 -6 -28 0.41 0.79
    0 6 29 0.11 0.74
    0 6 -29 -0.06 0.72
    0 6 -29 0.37 0.77
    0 -6 -29 0.39 0.78
    0 6 29 0.55 0.74
    0 -6 -29 1.46 0.73
    0 -6 29 -0.87 0.8
    0 6 29 0.89 0.85
    0 -6 29 -0.88 0.77
    0 -6 -29 -0.63 0.86
    0 -6 29 0.54 0.8
    0 -6 29 0.42 0.74
    0 6 30 -0.85 0.78
    0 6 -30 0.19 0.8
    0 6 -30 -0.06 0.69
    0 -6 30 0.07 0.81
    0 -6 -30 -0.33 0.78
    0 6 30 0.51 0.75
    0 -6 -30 0.13 0.74
    0 6 30 0.2 0.86
    0 -6 30 -0.45 0.74
    0 -6 -30 0.29 0.84
    0 -6 30 0.49 0.81
    0 6 -31 -0.83 0.76
    0 6 31 -0.29 0.8
    0 6 -31 0.85 0.76
    0 6 31 -0.26 0.83
    0 -6 -31 -0.52 0.79
    0 -6 -31 0.73 0.8
    0 -6 31 -0.14 0.83
    0 -6 31 0.2 0.77
    0 6 31 -0.13 0.86
    0 -6 31 -0.36 0.85
    0 -6 -31 0.44 0.88
    0 6 -32 -0.13 0.73
    0 6 -32 -0.07 0.78
    0 6 32 0.66 0.79
    0 -6 -32 -0.13 0.81
    0 -6 -32 0.34 0.79
    0 -6 32 -0.37 0.89
    0 6 32 -0.13 0.82
    0 6 32 0.21 0.87
    0 -6 32 0.75 0.81
    0 -6 -32 0.45 0.85
    0 -6 32 0.44 0.85
    0 6 33 -0.12 0.81
    0 6 -33 1.51 0.86
    0 6 -33 0.81 0.77
    0 -6 33 0.82 0.87
    0 6 33 1.38 0.89
    0 -6 -33 0.21 0.82
    0 6 33 0.85 0.88
    0 -6 33 0.35 0.87
    0 -6 33 0.52 0.91
    0 -6 -33 2.01 0.92
    0 6 -34 -0.14 0.83
    0 6 -34 1.1 0.76
    0 6 34 0.07 0.82
    0 -6 -34 -0.28 0.82
    0 -6 34 -1.15 0.93
    0 -6 34 -1.92 0.93
    0 6 34 -1.24 0.91
    0 -6 -34 0.32 0.87
    0 -6 34 1.15 0.99
    0 7 0 -0.14 0.45
    0 7 0 0.29 0.49
    0 7 0 -0.62 0.5
    0 -7 0 -0.22 0.52
    0 7 0 0.47 0.49
    0 7 0 -0.58 0.43
    0 -7 0 -0.32 0.64
    0 7 0 0.47 0.4
    0 -7 0 -0.1 0.5
    0 -7 0 -0.03 0.29
    0 7 1 7.91 0.68
    0 7 -1 7.72 0.74
    0 7 1 8.55 0.76
    0 7 1 7.93 0.73
    0 7 -1 9.02 0.69
    0 7 -1 8.55 0.76
    0 -7 1 8.89 0.73
    0 7 -1 8.7 0.68
    0 -7 -1 8.09 0.77
    0 -7 -1 9.32 0.92
    0 7 -1 8.18 0.6
    0 -7 1 8.17 0.87
    0 7 -1 7.7 0.72
    0 7 1 6.72 0.7
    0 7 1 7.98 0.58
    0 -7 -1 8.69 0.76
    0 7 1 8.13 0.67
    0 -7 -1 8.3 0.57
    0 -7 1 7.68 0.79
    0 -7 1 9.21 0.75
    0 7 -1 8.34 0.68
    0 7 -2 0.55 0.47
    0 7 -2 0.78 0.5
    0 7 2 1.08 0.54
    0 -7 -2 1.22 0.38
    0 7 -2 0.49 0.41
    0 7 2 0.5 0.52
    0 7 2 1.45 0.45
    0 7 -2 0.59 0.43
    0 -7 -2 0.98 0.52
    0 -7 2 0.71 0.47
    0 7 2 0.64 0.37
    0 -7 -2 0.49 0.65
    0 7 -2 1.01 0.47
    0 -7 2 0.47 0.58
    0 7 2 0.74 0.49
    0 -7 2 1.26 0.52
    0 -7 -2 0.63 0.35
    0 -7 -2 1.04 0.51
    0 -7 2 1.19 0.56
    0 7 2 0.48 0.38
    0 7 -3 0.22 0.47
    0 7 -3 0.64 0.42
    0 7 3 -0.17 0.49
    0 7 -3 -0.2 0.49
    0 7 3 -0.06 0.52
    0 7 3 0.14 0.41
    0 -7 -3 -0.02 0.35
    0 7 -3 0.34 0.41
    0 -7 -3 0.21 0.5
    0 -7 3 -0.24 0.4
    0 7 3 0.16 0.47
    0 -7 3 0.04 0.61
    0 7 3 0.19 0.35
    0 7 -3 0.57 0.44
    0 -7 -3 -0.21 0.64
    0 -7 3 0.36 0.57
    0 7 3 0.17 0.39
    0 -7 -3 -0.25 0.49
    0 -7 -3 0.11 0.37
    0 -7 3 0.63 0.49
    0 7 4 2.02 0.47
    0 -7 -4 1.6 0.4
    0 7 -4 1.39 0.52
    0 7 4 1.12 0.47
    0 7 -4 1.69 0.5
    0 7 -4 1.62 0.48
    0 7 4 1.95 0.56
    0 -7 4 1.83 0.44
    0 -7 -4 1.94 0.59
    0 7 4 1.58 0.34
    0 7 4 1.81 0.54
    0 -7 4 2.11 0.62
    0 -7 -4 1.3 0.68
    0 7 -4 1.15 0.49
    0 -7 -4 2.39 0.51
    0 7 4 1.01 0.39
    0 -7 -4 1.54 0.43
    0 -7 4 1.55 0.6
    0 -7 4 1.31 0.53
    0 -7 -5 0.42 0.35
    0 7 -5 0.36 0.44
    0 7 5 0.68 0.43
    0 7 5 -0.1 0.44
    0 7 -5 0.23 0.51
    0 7 5 0.65 0.54
    0 7 -5 0.24 0.49
    0 -7 -5 0.04 0.59
    0 -7 5 0.58 0.39
    0 -7 5 0.07 0.55
    0 -7 -5 0.89 0.66
    0 7 5 0.1 0.5
    0 7 -5 0.29 0.46
    0 7 5 0.27 0.33
    0 -7 5 0.57 0.58
    0 -7 -5 0.08 0.41
    0 -7 5 0.14 0.49
    0 -7 -5 0.17 0.5
    0 7 -6 5.12 0.59
    0 7 6 4.79 0.58
    0 7 6 4.75 0.59
    0 7 6 4.64 0.68
    0 7 -6 5.81 0.68
    0 7 -6 5.44 0.66
    0 -7 -6 5.91 0.77
    0 -7 6 6.03 0.53
    0 -7 -6 5.82 0.79
    0 -7 6 5.24 0.72
    0 7 -6 5.48 0.63
    0 7 6 4.68 0.66
    0 -7 6 6.09 0.77
    0 -7 -6 4.84 0.59
    0 -7 -6 5.12 0.6
    0 7 6 5.6 0.53
    0 -7 6 5.73 0.68
    0 7 6 4.84 0.51
    0 7 7 0.09 0.43
    0 7 -7 0.6 0.49
    0 7 7 0.33 0.51
    0 7 -7 0.35 0.44
    0 7 -7 -0.28 0.5
    0 7 7 0.32 0.44
    0 -7 -7 0.41 0.6
    0 -7 -7 0.04 0.66
    0 7 7 0.8 0.55
    0 -7 7 0.65 0.54
    0 7 -7 0.76 0.46
    0 7 7 0.74 0.4
    0 -7 -7 0.3 0.45
    0 -7 -7 0.03 0.47
    0 -7 7 0.48 0.6
    0 -7 7 0.25 0.53
    0 -7 -7 0.26 0.3
    0 7 8 15.74 1.03
    0 7 8 16.52 0.97
    0 7 -8 17.58 1.06
    0 7 -8 16.42 1.1
    0 7 8 17.94 1.1
    0 7 -8 16.69 1.04
    0 -7 -8 18.05 1.2
    0 7 8 16.51 1.1
    0 -7 8 19.77 1.14
    0 -7 -8 19.34 1.23
    0 7 -8 17.98 1.08
    0 -7 8 18.3 1.21
    0 -7 -8 17.37 0.99
    0 7 8 16.56 0.94
    0 -7 -8 18.54 1.06
    0 -7 8 19.82 1.17
    0 7 9 3.71 0.64
    0 7 -9 5.32 0.65
    0 7 -9 4.96 0.67
    0 7 9 4.59 0.55
    0 7 -9 5.4 0.63
    0 7 9 3.89 0.6
    0 -7 -9 4.88 0.77
    0 7 9 4.77 0.68
    0 -7 -9 3.71 0.79
    0 7 -9 5.13 0.62
    0 -7 9 4.35 0.66
    0 7 9 4.2 0.49
    0 -7 9 5.08 0.78
    0 -7 9 4.65 0.67
    0 -7 -9 4.79 0.58
    0 -7 -9 4.92 0.66
    0 7 10 8.85 0.85
    0 7 -10 9.51 0.85
    0 7 -10 10.93 0.84
    0 7 10 8.8 0.72
    0 7 -10 9.99 0.8
    0 -7 -10 9.22 0.94
    0 7 10 8.12 0.77
    0 -7 -10 9.72 0.96
    0 7 -10 10.86 0.82
    0 7 10 10.73 0.89
    0 -7 10 8.95 0.77
    0 -7 10 10.04 0.95
    0 -7 -10 9 0.69
    0 7 10 8.09 0.67
    0 -7 10 9.07 0.87
    0 -7 -10 9.55 0.81
    0 7 11 1.02 0.48
    0 7 -11 1.31 0.56
    0 7 -11 2.11 0.59
    0 7 11 1.68 0.59
    0 7 -11 1.71 0.54
    0 7 11 1.74 0.53
    0 -7 -11 1.21 0.7
    0 -7 -11 1.89 0.72
    0 7 11 1.4 0.59
    0 7 -11 2.16 0.56
    0 -7 11 1.17 0.55
    0 7 11 1.41 0.43
    0 -7 -11 1.6 0.6
    0 -7 11 1.03 0.66
    0 -7 -11 0.93 0.42
    0 -7 11 1.41 0.61
    0 7 -12 4.14 0.68
    0 7 -12 4.43 0.63
    0 7 12 3.97 0.56
    0 7 12 3.88 0.68
    0 7 -12 5.02 0.7
    0 7 12 5.32 0.65
    0 -7 12 3.42 0.67
    0 -7 -12 4.01 0.79
    0 -7 12 4.53 0.59
    0 7 -12 3.87 0.62
    0 -7 -12 3.68 0.75
    0 7 12 3.48 0.67
    0 -7 12 4.47 0.74
    0 -7 -12 4.74 0.72
    0 7 12 3.23 0.49
    0 -7 12 4.25 0.78
    0 7 13 -0.23 0.6
    0 7 -13 -0.12 0.57
    0 7 -13 -0.24 0.53
    0 7 13 0.36 0.49
    0 7 13 -0.3 0.52
    0 -7 13 0.29 0.56
    0 -7 -13 -0.25 0.67
    0 -7 13 -0.29 0.46
    0 7 13 0.33 0.6
    0 -7 -13 0.23 0.66
    0 7 -13 -0.04 0.5
    0 -7 -13 -0.12 0.57
    0 7 13 0.27 0.36
    0 -7 13 -0.33 0.66
    0 -7 13 -0.04 0.6
    0 7 14 2.23 0.64
    0 7 -14 2.15 0.63
    0 7 -14 2 0.61
    0 7 14 1.86 0.5
    0 -7 -14 1.79 0.51
    0 -7 -14 2.27 0.73
    0 -7 14 2.42 0.63
    0 7 14 1.81 0.56
    0 7 14 1.02 0.63
    0 -7 -14 1.2 0.71
    0 7 -14 1.67 0.55
    0 -7 14 2.44 0.7
    0 -7 -14 2.54 0.66
    0 -7 14 2.16 0.76
    0 7 -15 0.82 0.59
    0 7 -15 0.08 0.59
    0 7 15 -0.32 0.61
    0 7 15 -0.61 0.49
    0 7 15 -0.4 0.57
    0 -7 15 -0.58 0.6
    0 -7 -15 -0.52 0.67
    0 -7 -15 0.06 0.46
    0 7 15 0.18 0.63
    0 -7 -15 -0.51 0.73
    0 7 -15 -0.2 0.51
    0 -7 15 -0.49 0.7
    0 -7 -15 -0.13 0.64
    0 -7 15 -0.14 0.67
    0 7 16 2.48 0.72
    0 7 -16 1.9 0.63
    0 7 16 2.01 0.56
    0 7 -16 2.26 0.67
    0 -7 -16 1.44 0.73
    0 -7 -16 1.24 0.54
    0 -7 16 1.53 0.68
    0 7 16 1.2 0.62
    0 -7 -16 3.15 0.78
    0 7 -16 1.28 0.55
    0 7 16 1.31 0.7
    0 -7 -16 1.97 0.67
    0 -7 16 2.97 0.73
    0 -7 16 1.82 0.71
    0 7 -17 -0.36 0.63
    0 7 -17 0.59 0.6
    0 7 17 0.58 0.71
    0 -7 -17 0.38 0.73
    0 7 17 -0.43 0.57
    0 -7 17 -0.34 0.62
    0 -7 -17 0.25 0.49
    0 -7 -17 -0.14 0.66
    0 7 17 0.61 0.72
    0 7 -17 0.81 0.56
    0 -7 17 0.05 0.69
    0 -7 17 -0.05 0.66
    0 -7 -17 -0.15 0.64
    0 7 -18 0.23 0.6
    0 7 -18 0.19 0.6
    0 7 18 -0.39 0.71
    0 7 18 -0.66 0.59
    0 -7 -18 -0.17 0.76
    0 -7 18 -0.05 0.62
    0 -7 -18 -0.23 0.53
    0 -7 -18 -0.05 0.67
    0 7 -18 0.35 0.56
    0 7 18 -0.58 0.71
    0 -7 18 0.32 0.71
    0 -7 18 0.37 0.72
    0 -7 -18 -0.05 0.68
    0 7 -19 0.39 0.6
    0 7 19 0.4 0.68
    0 7 -19 -0.14 0.64
    0 7 19 0.27 0.64
    0 -7 -19 0.36 0.53
    0 -7 -19 -0.06 0.73
    0 -7 19 -0.62 0.66
    0 -7 -19 0.48 0.64
    0 7 -19 0.09 0.55
    0 7 19 0.1 0.72
    0 -7 19 -0.33 0.7
    0 -7 -19 0.74 0.67
    0 -7 19 -0.16 0.7
    0 7 -20 -0.15 0.62
    0 7 20 0.91 0.73
    0 7 -20 0.4 0.65
    0 -7 -20 -0.72 0.61
    0 -7 -20 0.23 0.74
    0 -7 20 -0.27 0.69
    0 7 20 -0.95 0.69
    0 7 -20 0.28 0.56
    0 7 20 1.23 0.74
    0 -7 -20 -0.58 0.69
    0 -7 20 -0.56 0.71
    0 -7 -20 -0.27 0.67
    0 -7 20 -0.5 0.71
    0 7 -21 1.33 0.69
    0 7 -21 0.98 0.67
    0 7 21 0.93 0.7
    0 -7 -21 1.07 0.6
    0 -7 -21 1.2 0.81
    0 7 21 0.54 0.64
    0 -7 21 1.15 0.72
    0 7 21 1.38 0.76
    0 7 -21 0.57 0.59
    0 -7 -21 0.53 0.68
    0 -7 -21 1.02 0.72
    0 -7 21 1.16 0.78
    0 -7 21 -0.06 0.71
    0 7 -22 3.61 0.76
    0 7 -22 3.45 0.74
    0 7 22 2.4 0.79
    0 -7 22 2.43 0.82
    0 -7 -22 2.89 0.71
    0 7 22 4.21 0.79
    0 -7 -22 2.51 0.85
    0 7 -22 4.43 0.76
    0 7 22 3.33 0.85
    0 -7 22 3.39 0.87
    0 -7 22 3.04 0.9
    0 -7 -22 4.05 0.85
    0 7 23 0.05 0.74
    0 7 -23 1.25 0.69
    0 7 -23 1.21 0.7
    0 7 23 1.21 0.7
    0 -7 -23 1.17 0.7
    0 -7 23 1.46 0.78
    0 -7 -23 0.81 0.82
    0 7 -23 0.35 0.62
    0 7 23 1.8 0.83
    0 -7 23 1.1 0.7
    0 -7 23 1.29 0.84
    0 -7 -23 -0.67 0.77
    0 -7 23 2.05 0.83
    0 7 24 10.48 1.06
    0 7 -24 11.41 1.11
    0 7 -24 8.81 1.01
    0 -7 -24 9.49 1.01
    0 7 24 9.83 1.03
    0 -7 24 8.41 1.09
    0 -7 -24 8.95 1.13
    0 -7 24 9.58 1.05
    0 7 24 6.9 1.04
    0 7 -24 8.2 0.94
    0 -7 24 10.85 1.15
    0 -7 -24 9.15 1.09
    0 -7 24 8 1.1
    0 7 -25 0.93 0.72
    0 7 -25 0.17 0.69
    0 7 25 -0.05 0.73
    0 -7 25 0.25 0.77
    0 -7 -25 0.33 0.82
    0 7 25 -0.39 0.76
    0 -7 -25 -0.05 0.7
    0 -7 25 -0.23 0.73
    0 7 25 0.89 0.81
    0 -7 -25 -1.94 0.88
    0 -7 25 -0.24 0.74
    0 -7 25 0.58 0.8
    0 7 26 0.8 0.77
    0 7 -26 0.18 0.71
    0 7 -26 0.78 0.75
    0 -7 -26 1.1 0.71
    0 7 26 1.33 0.76
    0 -7 -26 1.26 0.86
    0 -7 26 2.69 0.88
    0 -7 26 1.68 0.81
    0 7 26 1.04 0.81
    0 -7 26 1.98 0.85
    0 -7 26 1.53 0.86
    0 -7 -26 0.2 0.84
    0 7 -27 3.43 0.86
    0 7 -27 1.53 0.75
    0 7 27 1.97 0.77
    0 7 27 1.79 0.81
    0 -7 27 2.37 0.88
    0 -7 -27 2.44 0.85
    0 -7 -27 2.51 0.74
    0 7 27 2.52 0.91
    0 -7 27 1.73 0.82
    0 -7 27 2.31 0.95
    0 -7 -27 2.4 0.94
    0 -7 27 0.88 0.81
    0 7 28 1.85 0.82
    0 7 -28 0.88 0.79
    0 7 -28 1.75 0.77
    0 -7 -28 1.83 0.76
    0 -7 28 1.76 0.87
    0 7 28 2.51 0.81
    0 -7 -28 0.89 0.84
    0 7 28 2.91 0.89
    0 -7 28 1.59 0.8
    0 -7 -28 1.7 0.89
    0 -7 28 2.17 0.84
    0 -7 28 0.14 0.82
    0 7 29 0.34 0.74
    0 7 -29 -0.06 0.72
    0 7 -29 2.01 0.86
    0 -7 -29 0.37 0.77
    0 7 29 0.95 0.76
    0 -7 29 0.77 0.82
    0 -7 -29 0.35 0.81
    0 7 29 1.13 0.85
    0 -7 29 1.17 0.85
    0 -7 -29 0.36 0.85
    0 -7 29 -0.06 0.78
    0 -7 29 -0.5 0.89
    0 7 -30 0.86 0.79
    0 7 30 0.94 0.82
    0 7 -30 0.72 0.74
    0 -7 30 2.43 0.89
    0 7 30 -0.19 0.78
    0 -7 -30 0.5 0.82
    0 -7 -30 0.38 0.76
    0 -7 30 0.07 0.82
    0 7 30 0.34 0.86
    0 -7 -30 0.15 0.86
    0 -7 30 -0.07 0.87
    0 -7 30 -0.2 0.79
    0 7 -31 0.27 0.76
    0 7 -31 0.81 0.77
    0 7 31 0.36 0.8
    0 -7 31 0.88 0.86
    0 -7 -31 0.94 0.83
    0 -7 -31 -0.13 0.77
    0 7 31 0.87 0.82
    0 7 31 0.07 0.9
    0 -7 31 0.07 0.82
    0 -7 -31 -0.08 0.85
    0 -7 31 1.87 0.9
    0 -7 31 0.73 0.82
    0 7 -32 0.14 0.8
    0 7 -32 -0.07 0.75
    0 -7 32 -0.15 0.87
    0 -7 -32 0.22 0.83
    0 -7 -32 0.4 0.76
    0 7 32 -0.07 0.81
    0 -7 32 1.12 0.81
    0 7 32 -0.07 0.93
    0 -7 -32 -0.31 0.85
    0 -7 32 -0.61 0.89
    0 8 0 2.41 0.57
    0 8 0 3.38 0.55
    0 8 0 3.51 0.64
    0 -8 0 3.25 0.59
    0 -8 0 4.74 0.79
    0 8 0 3.73 0.61
    0 8 0 3.25 0.53
    0 -8 0 2.69 0.63
    0 -8 0 3.26 0.62
    0 8 -1 6.05 0.69
    0 8 -1 5.94 0.71
    0 8 1 5.31 0.71
    0 8 1 4.39 0.6
    0 8 -1 5.3 0.63
    0 8 1 5.86 0.65
    0 -8 -1 5.9 0.7
    0 -8 1 5.75 0.66
    0 8 -1 5.32 0.68
    0 -8 1 6.15 0.83
    0 -8 -1 4.66 0.82
    0 8 1 5.73 0.69
    0 -8 1 5.04 0.71
    0 -8 -1 4.27 0.71
    0 8 1 5.87 0.6
    0 -8 1 5.61 0.66
    0 8 2 0.23 0.54
    0 8 -2 0.62 0.52
    0 8 -2 -0.37 0.56
    0 8 2 1.02 0.48
    0 8 2 0.59 0.55
    0 8 -2 0.4 0.45
    0 -8 -2 0.19 0.57
    0 -8 2 0.3 0.49
    0 -8 -2 0.75 0.69
    0 -8 2 1.35 0.67
    0 8 -2 0.98 0.51
    0 8 2 -0.3 0.54
    0 -8 2 0.48 0.6
    0 8 2 0.64 0.41
    0 -8 -2 0.88 0.58
    0 -8 2 0.53 0.51
    0 8 3 0.66 0.57
    0 8 -3 0.22 0.5
    0 8 -3 0.91 0.46
    0 8 3 1.03 0.57
    0 8 -3 0.9 0.51
    0 8 3 0.17 0.44
    0 -8 3 1.13 0.49
    0 -8 -3 0.68 0.57
    0 8 -3 0.84 0.5
    0 8 3 0.56 0.53
    0 -8 3 0.71 0.68
    0 -8 -3 0.9 0.68
    0 -8 3 0.4 0.48
    0 8 3 0.9 0.42
    0 -8 -3 0.75 0.52
    0 -8 3 0.95 0.59
    0 8 -4 9.22 0.8
    0 8 4 10.13 0.87
    0 8 -4 9.3 0.86
    0 8 4 9.91 0.8
    0 8 -4 10.34 0.83
    0 8 4 10.57 0.8
    0 -8 -4 9.64 0.91
    0 -8 4 9.45 0.76
    0 -8 4 10.18 0.94
    0 8 4 8.78 0.83
    0 8 -4 8.65 0.8
    0 -8 -4 10.78 1.03
    0 -8 -4 10.43 0.85
    0 -8 4 10.16 0.87
    0 8 4 8.39 0.71
    0 -8 4 10.61 0.93
    0 8 -5 0.66 0.46
    0 8 5 0.37 0.46
    0 8 -5 0.81 0.55
    0 8 -5 0.85 0.51
    0 8 5 0.73 0.53
    0 8 5 0.45 0.58
    0 -8 -5 0.56 0.61
    0 8 5 0.5 0.52
    0 -8 5 0.39 0.66
    0 -8 -5 -0.05 0.73
    0 8 -5 0.41 0.53
    0 -8 5 0.17 0.62
    0 8 5 0.42 0.42
    0 -8 -5 0.48 0.49
    0 -8 5 0.27 0.54
    0 -8 -5 0.23 0.4
    0 8 6 -0.19 0.57
    0 8 -6 -0.28 0.47
    0 8 6 0.17 0.52
    0 8 6 0.55 0.46
    0 8 -6 -0.03 0.52
    0 8 -6 -0.39 0.57
    0 -8 -6 -0.22 0.62
    0 8 -6 0.45 0.49
    0 -8 -6 0.34 0.69
    0 8 6 0.04 0.53
    0 -8 6 0.6 0.61
    0 -8 6 0.35 0.62
    0 -8 -6 0.13 0.5
    0 8 6 0.42 0.42
    0 -8 -6 -0.12 0.44
    0 -8 6 1.14 0.57
    0 8 7 0.3 0.56
    0 8 -7 0.18 0.5
    0 8 -7 -0.04 0.54
    0 8 7 0.46 0.47
    0 8 -7 0.43 0.53
    0 8 7 -0.06 0.48
    0 -8 -7 0.78 0.65
    0 -8 7 -0.42 0.59
    0 8 -7 0.04 0.51
    0 8 7 0.08 0.59
    0 -8 -7 0.69 0.68
    0 8 7 0.11 0.4
    0 -8 7 -0.05 0.62
    0 -8 7 0.37 0.56
    0 -8 -7 0.45 0.48
    0 -8 -7 0.88 0.51
    0 8 8 4.08 0.7
    0 8 -8 5.14 0.72
    0 8 -8 4.14 0.69
    0 8 -8 3.77 0.6
    0 8 8 4.39 0.57
    0 8 8 3.22 0.59
    0 -8 -8 4.61 0.8
    0 -8 8 3.77 0.73
    0 -8 -8 3.65 0.84
    0 8 8 4.34 0.71
    0 8 -8 4.42 0.65
    0 -8 -8 4.62 0.63
    0 -8 8 3.63 0.74
    0 -8 -8 4.34 0.6
    0 8 8 4.4 0.54
    0 -8 8 4.61 0.74
    0 8 -9 2.27 0.61
    0 8 -9 2.52 0.56
    0 8 -9 1.93 0.6
    0 8 9 2.27 0.57
    0 8 9 2.73 0.67
    0 8 9 1.98 0.5
    0 -8 -9 2.62 0.72
    0 8 -9 1.83 0.55
    0 -8 9 1.84 0.65
    0 8 9 1.28 0.62
    0 -8 -9 1.97 0.74
    0 -8 -9 1.95 0.52
    0 -8 9 3 0.76
    0 8 9 2.3 0.5
    0 -8 -9 2.44 0.6
    0 -8 9 2.07 0.65
    0 8 -10 15.01 1.11
    0 8 -10 16.8 1.12
    0 8 10 15.04 1.05
    0 8 10 17.09 1.14
    0 8 -10 16.75 1.08
    0 8 10 15.13 0.97
    0 -8 -10 17.57 1.23
    0 8 -10 17.96 1.11
    0 -8 -10 15.81 1.29
    0 8 10 14.54 1.1
    0 -8 10 16.82 1.13
    0 8 10 15.36 0.94
    0 -8 10 16.24 1.23
    0 -8 -10 16.79 1.1
    0 -8 10 18.11 1.19
    0 -8 -10 15.59 0.97
    0 8 -11 0.12 0.51
    0 8 11 0.4 0.62
    0 8 -11 0.48 0.58
    0 8 11 -0.17 0.53
    0 8 -11 -0.04 0.57
    0 -8 -11 -0.1 0.72
    0 8 11 -0.12 0.5
    0 8 11 0.04 0.58
    0 -8 11 0.32 0.59
    0 -8 -11 0.72 0.81
    0 8 -11 -0.4 0.52
    0 -8 11 -0.05 0.6
    0 -8 11 1.15 0.71
    0 -8 -11 0.2 0.56
    0 8 -12 0.22 0.58
    0 8 -12 0.73 0.55
    0 8 12 0.74 0.65
    0 8 -12 0.58 0.63
    0 8 12 0.77 0.55
    0 -8 -12 0.79 0.75
    0 -8 12 0.62 0.59
    0 8 12 0.71 0.51
    0 -8 -12 1.14 0.83
    0 8 -12 1.24 0.54
    0 8 12 0.49 0.62
    0 -8 12 0.97 0.58
    0 -8 12 0.99 0.64
    0 -8 -12 0.71 0.58
    0 -8 12 1.73 0.77
    0 8 -13 0.17 0.6
    0 8 -13 -0.04 0.52
    0 8 13 0.67 0.71
    0 8 -13 -0.36 0.6
    0 -8 -13 0.54 0.71
    0 8 13 0.33 0.55
    0 -8 13 1.05 0.62
    0 -8 -13 -0.94 0.81
    0 8 13 0.91 0.66
    0 8 -13 0.29 0.53
    0 -8 13 0.78 0.74
    0 -8 13 0.73 0.65
    0 -8 -13 0.04 0.6
    0 8 14 -0.38 0.67
    0 8 -14 0.05 0.58
    0 8 -14 0.57 0.63
    0 8 14 0.25 0.55
    0 -8 -14 0.67 0.73
    0 -8 14 0.71 0.6
    0 -8 -14 0.26 0.72
    0 8 14 0.37 0.64
    0 8 -14 0.56 0.58
    0 -8 -14 -0.27 0.66
    0 -8 14 0.15 0.67
    0 -8 14 -0.37 0.74
    0 8 15 4.75 0.84
    0 8 -15 6.77 0.83
    0 8 -15 6.38 0.83
    0 -8 -15 6.73 0.96
    0 8 15 5.82 0.79
    0 -8 15 5.34 0.83
    0 8 15 6.74 0.9
    0 -8 -15 5.82 0.9
    0 8 -15 6.07 0.78
    0 -8 -15 6.48 0.86
    0 -8 15 5.88 0.93
    0 -8 15 5.75 0.86
    0 8 -16 2.73 0.71
    0 8 -16 3.2 0.7
    0 8 16 2.98 0.76
    0 -8 16 2.85 0.73
    0 8 16 2.22 0.64
    0 -8 -16 2.81 0.86
    0 8 16 2.67 0.77
    0 -8 -16 3.04 0.86
    0 8 -16 3.12 0.69
    0 -8 16 1.55 0.76
    0 -8 -16 2.78 0.76
    0 -8 16 2.11 0.8
    0 8 -17 0.95 0.65
    0 8 17 1.41 0.78
    0 8 -17 2.04 0.7
    0 8 17 1.79 0.64
    0 -8 17 1.65 0.72
    0 -8 -17 2.51 0.86
    0 8 -17 1.57 0.63
    0 8 17 0.76 0.7
    0 -8 -17 1.5 0.78
    0 -8 -17 2.27 0.78
    0 -8 17 2.1 0.83
    0 -8 17 1.65 0.79
    0 8 18 0.47 0.69
    0 8 -18 0.82 0.66
    0 8 -18 0.05 0.67
    0 8 18 0.52 0.64
    0 -8 18 0.9 0.71
    0 -8 -18 0.06 0.77
    0 -8 -18 -0.05 0.69
    0 8 -18 -0.33 0.6
    0 8 18 0.63 0.71
    0 -8 18 0.4 0.72
    0 -8 18 0.06 0.75
    0 -8 -18 0.38 0.72
    0 8 -19 0.79 0.65
    0 8 -19 2.01 0.74
    0 8 19 0.43 0.75
    0 -8 19 -0.05 0.73
    0 8 19 0.78 0.65
    0 -8 -19 1 0.88
    0 8 -19 0.34 0.59
    0 -8 -19 1.9 0.79
    0 8 19 0.38 0.74
    0 -8 19 1.48 0.84
    0 -8 -19 0.56 0.75
    0 -8 19 0.87 0.77
    0 8 -20 15.22 1.2
    0 8 20 13.18 1.15
    0 8 20 14.36 1.25
    0 8 -20 16.35 1.24
    0 -8 -20 16.9 1.36
    0 -8 20 17.64 1.29
    0 -8 -20 14.21 1.24
    0 8 20 12.29 1.25
    0 8 -20 12.26 1.11
    0 -8 20 13.56 1.26
    0 -8 20 14.7 1.31
    0 -8 -20 16.52 1.29
    0 8 21 -0.3 0.79
    0 8 -21 0.16 0.68
    0 8 -21 -0.22 0.67
    0 8 21 -0.05 0.66
    0 -8 21 -0.23 0.71
    0 -8 -21 -0.07 0.78
    0 -8 -21 -0.22 0.7
    0 8 -21 0.51 0.64
    0 8 21 0.51 0.81
    0 -8 21 0.43 0.77
    0 -8 -21 -0.06 0.77
    0 -8 21 0.62 0.8
    0 8 22 1.33 0.78
    0 8 -22 1.86 0.74
    0 8 -22 1.08 0.72
    0 -8 22 1.01 0.77
    0 -8 -22 0.33 0.81
    0 8 22 0.37 0.66
    0 -8 -22 1.2 0.71
    0 8 22 0.41 0.8
    0 8 -22 0.05 0.65
    0 -8 -22 1.23 0.79
    0 -8 22 0.63 0.84
    0 -8 22 0.06 0.77
    0 8 23 2.41 0.86
    0 8 -23 2.67 0.85
    0 8 -23 3.66 0.82
    0 8 23 3.73 0.83
    0 -8 23 4.67 0.91
    0 -8 -23 2.44 0.9
    0 8 -23 3.88 0.79
    0 8 23 4 0.94
    0 -8 23 1.78 0.85
    0 -8 -23 3.68 0.9
    0 -8 23 4.43 0.93
    0 8 -24 1.19 0.72
    0 8 -24 0.72 0.78
    0 8 24 0.05 0.79
    0 -8 -24 -0.14 0.83
    0 -8 24 -0.32 0.78
    0 8 24 1.07 0.72
    0 8 -24 1.27 0.68
    0 8 24 2.02 0.83
    0 -8 -24 1.18 0.82
    0 -8 24 0.71 0.81
    0 -8 24 -0.13 0.82
    0 8 -25 -0.43 0.74
    0 8 -25 0.43 0.71
    0 8 25 0.11 0.76
    0 -8 -25 1.27 0.86
    0 8 25 0.35 0.71
    0 -8 25 -0.19 0.79
    0 -8 25 1.35 0.79
    0 8 -25 0.96 0.68
    0 8 25 -0.31 0.85
    0 -8 25 -0.48 0.84
    0 -8 -25 0.27 0.86
    0 -8 25 -0.26 0.85
    0 8 26 -0.56 0.78
    0 8 -26 0.56 0.76
    0 8 -26 0.88 0.78
    0 8 26 -0.42 0.75
    0 -8 -26 -0.22 0.85
    0 -8 26 -0.53 0.82
    0 8 -26 -0.06 0.65
    0 -8 26 -0.19 0.78
    0 8 26 0.26 0.82
    0 -8 -26 -0.14 0.81
    0 -8 26 -0.63 0.84
    0 -8 26 -0.07 0.8
    0 8 27 0.17 0.82
    0 8 -27 -0.84 0.79
    0 8 -27 0.97 0.75
    0 8 27 1.6 0.76
    0 -8 27 -0.21 0.78
    0 -8 -27 0.07 0.9
    0 8 27 1.12 0.86
    0 -8 27 -0.26 0.76
    0 -8 -27 1.07 0.87
    0 -8 27 -1.36 0.87
    0 -8 27 0.57 0.83
    0 8 -28 0.07 0.77
    0 8 -28 0.33 0.77
    0 8 28 0.47 0.79
    0 8 28 0.32 0.73
    0 -8 -28 0.3 0.88
    0 -8 28 0.63 0.8
    0 8 28 -0.2 0.87
    0 -8 28 -0.13 0.74
    0 -8 -28 0.66 0.89
    0 -8 28 0.07 0.83
    0 -8 28 0.66 0.88
    0 8 29 0.78 0.83
    0 8 -29 -0.68 0.8
    0 8 -29 -0.34 0.77
    0 -8 -29 -0.3 0.85
    0 -8 29 0.29 0.8
    0 8 29 0.91 0.8
    0 8 29 0.07 0.84
    0 -8 29 -1.02 0.81
    0 -8 29 1.96 0.86
    0 -8 29 -0.15 0.89
    0 -8 -29 -1.58 0.91
    0 8 -30 1.79 0.82
    0 8 30 0.06 0.8
    0 8 -30 1.53 0.83
    0 8 30 -0.66 0.78
    0 -8 30 -0.15 0.86
    0 -8 -30 -0.46 0.88
    0 -8 30 0.28 0.86
    0 8 30 0.5 0.83
    0 -8 -30 0.39 0.87
    0 -8 30 -0.46 0.87
    0 -8 30 0.14 0.86
    0 8 -31 -1.35 0.89
    0 8 -31 0.21 0.79
    0 -8 -31 0.39 0.87
    0 -8 31 0.08 0.85
    0 8 31 -0.48 0.76
    0 -8 31 1.21 0.87
    0 8 31 0.15 0.9
    0 -8 -31 -0.4 0.93
    0 -8 31 -0.39 0.91
    0 -8 31 0.5 0.86
    0 9 0 -0.98 0.91
    0 9 0 0.11 0.49
    0 9 0 0.38 0.66
    0 -9 0 -0.97 0.61
    0 -9 0 0.47 0.75
    0 9 0 -0.33 0.53
    0 -9 0 -0.17 0.62
    0 -9 0 0.38 0.5
    0 9 1 2.19 0.77
    0 9 1 0.03 0.9
    0 9 -1 1.7 0.67
    0 9 -1 1.69 0.5
    0 9 -1 1 0.88
    0 9 1 0.3 0.5
    0 -9 1 0.62 0.59
    0 -9 -1 0.46 0.61
    0 9 -1 0.5 0.51
    0 -9 1 0.31 0.73
    0 -9 -1 0.95 0.76
    0 9 1 0.63 0.58
    0 -9 -1 1.24 0.61
    0 9 1 1.02 0.49
    0 -9 1 0.66 0.53
    0 -9 -1 0.75 0.54
    0 -9 1 0.62 0.63
    0 9 -2 2.6 0.91
    0 9 -2 0.3 0.48
    0 9 2 0.49 0.47
    0 9 -2 -0.34 0.64
    0 9 2 0.07 0.91
    0 9 2 -0.25 0.7
    0 -9 -2 0.43 0.58
    0 -9 2 0.19 0.5
    0 -9 -2 0.11 0.71
    0 9 -2 0.54 0.55
    0 -9 2 -0.46 0.73
    0 9 2 -0.08 0.59
    0 -9 -2 -0.04 0.58
    0 -9 2 -0.28 0.55
    0 9 2 0.3 0.46
    0 -9 2 0.55 0.63
    0 9 3 0.53 0.49
    0 9 3 0.91 0.89
    0 9 -3 0.08 0.47
    0 9 3 1.6 0.78
    0 9 -3 1.03 0.64
    0 -9 -3 -0.36 0.61
    0 9 3 -0.17 0.54
    0 9 -3 0.29 0.55
    0 -9 -3 -0.16 0.76
    0 -9 3 0.05 0.72
    0 -9 -3 -0.57 0.63
    0 9 3 -0.33 0.46
    0 -9 3 0.04 0.56
    0 -9 3 0.33 0.67
    0 9 -4 2.94 0.79
    0 9 4 -0.61 0.52
    0 9 4 1.6 0.78
    0 9 -4 1.07 0.5
    0 9 -4 0.35 0.59
    0 9 4 3.11 1.03
    0 -9 -4 -0.09 0.63
    0 -9 4 -0.05 0.72
    0 -9 -4 0.6 0.81
    0 9 4 0.17 0.53
    0 9 -4 0.8 0.55
    0 -9 4 -0.24 0.65
    0 -9 -4 -0.16 0.57
    0 -9 4 0.17 0.58
    0 9 4 -0.26 0.43
    0 9 -5 -0.12 0.5
    0 9 5 0.27 0.5
    0 9 5 2.08 0.84
    0 9 -5 0.87 0.74
    0 9 -5 -0.39 0.6
    0 -9 -5 -0.43 0.66
    0 9 -5 -0.17 0.54
    0 -9 5 1.09 0.73
    0 -9 -5 1.32 0.84
    0 9 5 0.17 0.57
    0 9 5 0.45 0.42
    0 -9 5 -1.46 0.76
    0 -9 5 -0.51 0.59
    0 -9 -5 0.23 0.58
    0 9 6 4.99 0.71
    0 9 -6 6.33 0.81
    0 9 -6 4.71 0.79
    0 9 6 9.12 0.97
    0 9 6 6.93 0.97
    0 9 -6 4.06 0.65
    0 -9 -6 5.02 0.83
    0 9 -6 4.92 0.73
    0 9 6 6.83 0.82
    0 -9 -6 5.67 0.97
    0 -9 6 6.25 0.85
    0 9 6 4.91 0.59
    0 -9 -6 5.16 0.71
    0 -9 6 4.73 0.83
    0 -9 6 5.33 0.75
    0 9 7 0.12 0.52
    0 9 -7 0.24 0.6
    0 9 -7 -0.49 0.66
    0 9 -7 0.04 0.52
    0 9 7 -0.7 0.81
    0 9 7 0.04 0.75
    0 -9 -7 -0.05 0.71
    0 -9 7 -0.43 0.7
    0 -9 -7 -0.39 0.86
    0 9 7 0.63 0.65
    0 9 -7 0.6 0.55
    0 -9 -7 -0.64 0.56
    0 -9 7 -0.51 0.7
    0 -9 7 -0.23 0.64
    0 9 8 13.12 0.98
    0 9 8 12.41 0.98
    0 9 8 14.03 1.12
    0 9 -8 14.46 1.06
    0 9 -8 12.74 1.01
    0 9 -8 13.71 1.08
    0 -9 -8 13.65 1.17
    0 9 8 13.37 1.08
    0 9 -8 12.25 1
    0 -9 -8 11.76 1.21
    0 -9 8 13.42 1.12
    0 -9 8 14.31 1.09
    0 -9 8 15.32 1.22
    0 -9 -8 13.85 0.98
    0 9 9 0.04 0.71
    0 9 -9 0.97 0.63
    0 9 -9 1.46 0.57
    0 9 -9 0.58 0.63
    0 9 9 0.97 0.56
    0 -9 -9 1.29 0.78
    0 9 9 1.76 0.67
    0 -9 -9 0.86 0.83
    0 9 -9 0.92 0.58
    0 -9 9 1.08 0.7
    0 -9 9 1.29 0.67
    0 -9 9 1.27 0.77
    0 9 -10 14.34 1.1
    0 9 -10 13.41 1.01
    0 9 -10 13.48 1.05
    0 9 10 11.56 1
    0 9 10 11.5 1.06
    0 -9 -10 12.7 1.16
    0 9 -10 11.68 1.01
    0 9 10 11.8 1.07
    0 -9 -10 12.36 1.23
    0 -9 10 15.76 1.12
    0 -9 10 15.18 1.13
    0 -9 -10 12.78 1.01
    0 -9 10 13.98 1.2
    0 9 -11 -0.22 0.52
    0 9 -11 0.31 0.64
    0 9 -11 -0.05 0.65
    0 9 11 0.76 0.57
    0 9 11 -0.36 0.65
    0 -9 -11 0.79 0.72
    0 -9 -11 0.93 0.77
    0 -9 11 -0.73 0.6
    0 9 11 0.05 0.63
    0 9 -11 -0.04 0.54
    0 -9 11 -0.25 0.69
    0 -9 -11 -0.25 0.57
    0 -9 11 0.88 0.77
    0 9 -12 0.73 0.62
    0 9 12 1.05 0.69
    0 9 -12 0.4 0.56
    0 9 -12 1.09 0.66
    0 9 12 0.87 0.57
    0 -9 -12 -0.23 0.69
    0 9 -12 0.27 0.54
    0 -9 -12 1.63 0.84
    0 9 12 -1.03 0.73
    0 -9 12 0.31 0.68
    0 -9 -12 -0.09 0.61
    0 -9 12 0.06 0.75
    0 9 13 1.67 0.7
    0 9 -13 1.56 0.59
    0 9 -13 1.96 0.68
    0 9 -13 1.05 0.66
    0 -9 -13 -0.06 0.78
    0 -9 13 2.19 0.66
    0 9 13 0.93 0.61
    0 -9 -13 1.41 0.81
    0 9 -13 1.53 0.61
    0 9 13 1.51 0.74
    0 -9 13 1.81 0.74
    0 -9 13 1.15 0.78
    0 -9 -13 1.2 0.64
    0 9 14 2.17 0.77
    0 9 -14 0.1 0.62
    0 9 -14 -0.67 0.7
    0 -9 -14 0.43 0.75
    0 -9 14 -0.26 0.66
    0 9 14 -0.32 0.58
    0 9 14 0.92 0.71
    0 -9 -14 0.18 0.77
    0 9 -14 0.28 0.58
    0 -9 14 -0.06 0.73
    0 -9 14 -0.6 0.76
    0 -9 -14 -0.39 0.65
    0 9 -15 0.1 0.64
    0 9 15 -0.05 0.73
    0 9 -15 0.39 0.69
    0 9 15 0.37 0.56
    0 -9 15 0.84 0.68
    0 -9 -15 -0.06 0.81
    0 -9 -15 0.83 0.84
    0 9 -15 -0.39 0.62
    0 9 15 0.68 0.69
    0 -9 15 -0.42 0.82
    0 -9 -15 -0.05 0.66
    0 -9 15 0.45 0.76
    0 9 -16 0.64 0.65
    0 9 -16 -0.3 0.7
    0 9 16 -0.05 0.78
    0 -9 -16 -0.83 0.85
    0 -9 16 -0.11 0.67
    0 9 16 0.48 0.6
    0 9 16 0.27 0.74
    0 9 -16 0.49 0.57
    0 -9 -16 0.48 0.78
    0 -9 -16 -0.21 0.65
    0 -9 16 -0.67 0.8
    0 -9 16 0.69 0.76
    0 9 -17 0.38 0.68
    0 9 17 2.28 0.9
    0 9 -17 0.94 0.65
    0 9 17 -0.24 0.59
    0 -9 -17 0.07 0.79
    0 -9 17 0.06 0.69
    0 -9 -17 0.6 0.75
    0 9 -17 0.1 0.62
    0 9 17 0.22 0.71
    0 -9 -17 0.33 0.69
    0 -9 17 -0.31 0.84
    0 -9 17 -0.36 0.8
    0 9 18 2.89 0.87
    0 9 -18 4.72 0.85
    0 9 -18 3.66 0.81
    0 9 18 3.47 0.76
    0 -9 18 2.96 0.82
    0 -9 -18 4.78 0.98
    0 -9 -18 2.48 0.87
    0 9 -18 4.15 0.78
    0 9 18 3.89 0.87
    0 -9 -18 4.11 0.83
    0 -9 18 5.29 0.94
    0 -9 18 5.13 0.96
    0 9 19 0.72 0.79
    0 9 -19 0.96 0.7
    0 9 -19 1.77 0.75
    0 -9 19 0.06 0.68
    0 9 19 0.78 0.7
    0 -9 -19 0.07 0.87
    0 -9 -19 0.3 0.81
    0 9 -19 1.89 0.69
    0 9 19 1.5 0.8
    0 -9 -19 1.23 0.78
    0 -9 19 1.81 0.84
    0 -9 19 1.42 0.82
    0 9 20 7.48 0.98
    0 9 -20 8.57 0.99
    0 9 -20 6.03 0.94
    0 -9 20 8.44 1.06
    0 9 20 6.79 0.92
    0 -9 -20 7.33 1.13
    0 9 -20 6.63 0.88
    0 -9 -20 8.21 1.06
    0 9 20 5.32 0.99
    0 -9 20 7.47 1.09
    0 -9 -20 8.75 1.1
    0 -9 20 7.11 1.08
    0 9 -21 0.12 0.74
    0 9 21 -0.64 0.76
    0 9 -21 0.41 0.73
    0 9 21 2.18 0.73
    0 -9 21 1.23 0.78
    0 -9 -21 1.06 0.88
    0 9 -21 2.24 0.71
    0 -9 -21 1.22 0.8
    0 9 21 0.97 0.84
    0 -9 21 0.33 0.79
    0 -9 21 0.93 0.88
    0 -9 -21 0.69 0.79
    0 9 -22 0.91 0.74
    0 9 -22 0.96 0.77
    0 9 22 0.99 0.81
    0 -9 -22 0.5 0.9
    0 -9 22 -0.19 0.79
    0 9 22 -0.39 0.69
    0 -9 -22 -0.37 0.82
    0 9 22 0.68 0.82
    0 9 -22 0.5 0.65
    0 -9 -22 0.64 0.77
    0 -9 22 0.07 0.81
    0 -9 22 0.07 0.84
    0 9 -23 0.37 0.72
    0 9 -23 2.27 0.83
    0 9 23 1.28 0.81
    0 -9 23 0.97 0.83
    0 9 23 0.52 0.74
    0 -9 -23 2.2 0.92
    0 9 23 0.82 0.79
    0 9 -23 0.86 0.66
    0 -9 -23 1.39 0.8
    0 -9 23 1.03 0.84
    0 -9 23 0.69 0.85
    0 9 -24 0.38 0.74
    0 9 24 -0.11 0.79
    0 9 -24 0.69 0.73
    0 9 24 -0.88 0.73
    0 -9 24 1.53 0.82
    0 -9 -24 1.27 0.88
    0 9 24 0.13 0.8
    0 9 -24 0.06 0.69
    0 -9 24 0.07 0.85
    0 -9 24 0.78 0.83
    0 -9 -24 0.96 0.84
    0 9 -25 1.82 0.81
    0 9 -25 0.9 0.79
    0 9 25 2.32 0.84
    0 -9 25 1.36 0.83
    0 -9 -25 1.36 0.95
    0 9 25 1.03 0.77
    0 9 -25 0.54 0.72
    0 9 25 2.06 0.89
    0 -9 25 1.99 0.92
    0 -9 25 0.07 0.85
    0 -9 -25 1.19 0.89
    0 9 26 1.01 0.88
    0 9 -26 0.66 0.77
    0 9 -26 0.4 0.83
    0 -9 26 0.49 0.8
    0 -9 -26 -0.23 0.88
    0 9 26 -0.68 0.76
    0 9 26 0.54 0.86
    0 -9 26 1.13 0.75
    0 9 -26 0.43 0.68
    0 -9 26 -1.1 0.96
    0 -9 -26 0.65 0.85
    0 -9 26 0.36 0.86
    0 9 -27 0.88 0.81
    0 9 -27 -0.27 0.75
    0 9 27 0.12 0.82
    0 -9 -27 1.25 0.88
    0 9 27 0.57 0.75
    0 -9 27 0.14 0.84
    0 9 -27 0.37 0.73
    0 -9 27 -0.07 0.81
    0 9 27 -0.21 0.85
    0 -9 -27 0.82 0.86
    0 -9 27 0.53 0.89
    0 -9 27 -0.37 0.9
    0 9 28 0.31 0.88
    0 9 -28 -0.21 0.82
    0 9 -28 0.91 0.8
    0 9 28 -0.26 0.73
    0 -9 -28 0.24 0.89
    0 -9 28 1.97 0.9
    0 -9 28 1.52 0.82
    0 9 28 0.43 0.89
    0 -9 28 1.08 0.92
    0 -9 -28 0.99 0.89
    0 -9 28 -0.22 0.87
    0 10 0 -0.46 0.5
    0 10 0 -0.04 0.71
    0 10 0 0.05 0.68
    0 -10 0 -0.22 0.62
    0 10 0 -0.33 0.6
    0 -10 0 0.76 0.84
    0 -10 0 0.17 0.59
    0 -10 0 -0.05 0.67
    0 10 -1 0.5 0.68
    0 10 1 0.37 0.71
    0 10 1 1.21 0.57
    0 10 -1 0.25 0.52
    0 10 1 -0.62 0.69
    0 10 -1 -0.05 0.64
    0 -10 -1 0.6 0.65
    0 10 -1 0.37 0.6
    0 -10 -1 -0.06 0.79
    0 10 1 0.47 0.59
    0 -10 1 0.64 0.8
    0 -10 1 0.35 0.55
    0 -10 -1 0.17 0.55
    0 -10 1 0.55 0.65
    0 -10 -1 0.62 0.71
    0 10 -2 3.02 0.74
    0 10 2 1.84 0.57
    0 10 2 2.99 0.77
    0 10 -2 2.53 0.59
    0 10 2 2.54 0.79
    0 10 -2 2.12 0.71
    0 -10 -2 3.11 0.75
    0 -10 -2 2.52 0.89
    0 -10 2 5.99 0.93
    0 10 2 2.32 0.67
    0 10 -2 3.37 0.67
    0 10 2 1.75 0.54
    0 -10 -2 3.35 0.66
    0 -10 -2 1.93 0.69
    0 -10 2 2.71 0.7
    0 -10 2 2.65 0.81
    0 10 -3 2.8 0.73
    0 10 3 2.18 0.61
    0 10 3 1.93 0.76
    0 10 -3 2.5 0.64
    0 10 3 3.13 0.78
    0 10 -3 3.38 0.76
    0 -10 -3 1.98 0.71
    0 -10 3 3.54 0.88
    0 10 3 2.05 0.69
    0 10 -3 2.67 0.7
    0 -10 -3 2.24 0.89
    0 -10 3 3.5 0.72
    0 -10 -3 3.17 0.67
    0 10 3 2.24 0.56
    0 -10 -3 2.25 0.72
    0 -10 3 2.39 0.81
    0 10 -4 0.83 0.64
    0 10 4 1.61 0.58
    0 10 -4 0.51 0.56
    0 10 -4 1.31 0.69
    0 10 4 0.67 0.73
    0 -10 -4 0.2 0.7
    0 10 4 0.67 0.62
    0 -10 4 1.02 0.74
    0 -10 -4 0.43 0.85
    0 10 -4 -0.09 0.62
    0 -10 -4 0.77 0.65
    0 -10 4 0.53 0.74
    0 -10 4 0.93 0.66
    0 10 5 2.68 0.63
    0 10 -5 2.84 0.75
    0 10 5 2.72 0.79
    0 10 -5 3.46 0.78
    0 10 -5 2.99 0.66
    0 -10 -5 2.37 0.74
    0 -10 -5 1.97 0.92
    0 -10 5 3.85 0.85
    0 10 5 3.21 0.75
    0 10 -5 4.15 0.71
    0 -10 5 2.76 0.74
    0 -10 5 4.27 0.84
    0 -10 -5 1.68 0.67
    0 10 -6 7.84 0.9
    0 10 -6 7.58 0.93
    0 10 6 5.71 0.8
    0 10 -6 7.63 0.8
    0 10 6 8.14 0.97
    0 -10 -6 8.33 0.96
    0 -10 -6 7.75 1.09
    0 10 6 7.78 0.9
    0 10 -6 7.3 0.86
    0 -10 6 5.62 0.95
    0 -10 6 7.49 0.86
    0 -10 6 8.44 1.02
    0 -10 -6 6.48 0.8
    0 10 -7 0.04 0.57
    0 10 7 0.72 0.78
    0 10 -7 0.4 0.66
    0 10 7 1 0.59
    0 10 -7 0.83 0.69
    0 -10 -7 -0.33 0.73
    0 10 7 0.5 0.64
    0 -10 7 0.22 0.71
    0 -10 -7 0.56 0.86
    0 10 -7 1.58 0.65
    0 -10 7 0.96 0.78
    0 -10 7 0.05 0.67
    0 10 -8 8.02 0.94
    0 10 8 7.49 0.86
    0 10 -8 7.36 0.82
    0 10 8 7.63 1
    0 10 -8 5.94 0.96
    0 -10 -8 9.08 1.02
    0 10 8 8.14 0.92
    0 -10 8 9.46 1
    0 10 -8 7.33 0.87
    0 -10 -8 7.31 1.12
    0 -10 8 8.67 0.99
    0 -10 8 7.57 1.01
    0 10 9 -1.12 0.87
    0 10 -9 0.14 0.54
    0 10 -9 0.14 0.76
    0 10 9 0.27 0.56
    0 10 -9 0.1 0.64
    0 -10 -9 -0.94 0.78
    0 -10 -9 -0.63 0.89
    0 10 -9 0.44 0.6
    0 10 9 0.21 0.67
    0 -10 9 -0.58 0.77
    0 -10 9 -0.42 0.69
    0 -10 9 0.23 0.75
    0 10 -10 0.65 0.58
    0 10 10 -0.05 0.56
    0 10 -10 -0.42 0.66
    0 10 -10 2.48 0.78
    0 10 10 -1.23 0.93
    0 -10 -10 -0.72 0.73
    0 -10 -10 1.21 0.9
    0 -10 10 -0.21 0.66
    0 10 10 0.73 0.7
    0 10 -10 0.69 0.6
    0 -10 10 -0.3 0.77
    0 -10 10 -0.75 0.71
    0 10 11 1.8 0.66
    0 10 -11 1.54 0.74
    0 10 11 6.44 1.06
    0 10 -11 0.62 0.77
    0 10 -11 1.15 0.64
    0 -10 -11 2.4 0.84
    0 10 -11 2.29 0.7
    0 -10 -11 2.77 0.92
    0 10 11 2.01 0.75
    0 -10 11 2.91 0.77
    0 -10 11 1.09 0.79
    0 10 -12 -0.89 0.75
    0 10 -12 -0.05 0.67
    0 10 -12 1.37 0.64
    0 10 12 2.82 0.92
    0 10 12 -0.09 0.57
    0 -10 -12 -0.44 0.82
    0 10 12 0.16 0.69
    0 10 -12 0.3 0.6
    0 -10 -12 0.19 0.84
    0 -10 12 -0.73 0.72
    0 -10 12 -0.06 0.79
    0 10 -13 -0.9 0.63
    0 10 13 -0.24 0.6
    0 10 -13 0.49 0.67
    0 10 13 -0.72 0.83
    0 10 -13 0.81 0.68
    0 -10 -13 0.26 0.79
    0 -10 13 -0.11 0.68
    0 10 13 -0.71 0.77
    0 -10 -13 -0.13 0.85
    0 10 -13 -0.76 0.68
    0 -10 13 -0.52 0.71
    0 -10 13 0.19 0.82
    0 10 -14 1.71 0.72
    0 10 14 0.78 0.64
    0 10 14 0.93 0.76
    0 10 -14 0.78 0.71
    0 -10 14 2.27 0.73
    0 -10 -14 1.84 0.86
    0 10 -14 0.47 0.63
    0 10 14 1.23 0.75
    0 -10 -14 0.13 0.87
    0 -10 14 1.36 0.77
    0 -10 14 0.45 0.82
    0 10 -15 1.7 0.74
    0 10 15 1.42 0.79
    0 10 -15 0.62 0.68
    0 -10 15 0.74 0.73
    0 -10 -15 0.74 0.81
    0 10 15 0.9 0.66
    0 -10 -15 0.99 0.83
    0 10 15 0.91 0.77
    0 10 -15 0.95 0.69
    0 -10 15 0.48 0.74
    0 -10 15 1.63 0.88
    0 10 16 -0.05 0.72
    0 10 -16 -0.05 0.67
    0 10 -16 0.92 0.68
    0 10 16 1.28 0.65
    0 -10 -16 1.24 0.85
    0 -10 16 -0.17 0.67
    0 10 -16 -0.11 0.64
    0 10 16 0.47 0.76
    0 -10 -16 -0.66 0.82
    0 -10 16 0.25 0.76
    0 -10 16 0.73 0.85
    0 -10 -16 -0.44 0.73
    0 10 -17 1.59 0.73
    0 10 17 1.51 0.82
    0 10 -17 0.39 0.7
    0 -10 -17 0.84 0.84
    0 10 17 0.63 0.67
    0 -10 17 0.42 0.73
    0 10 17 0.36 0.76
    0 -10 -17 0.93 0.83
    0 10 -17 1.85 0.66
    0 -10 17 0.51 0.76
    0 -10 -17 0.91 0.76
    0 -10 17 0.07 0.88
    0 10 18 0.88 0.79
    0 10 -18 -0.3 0.74
    0 10 -18 0.97 0.73
    0 10 18 0.27 0.67
    0 -10 18 0.91 0.79
    0 -10 -18 0.79 0.87
    0 10 -18 0.39 0.67
    0 -10 -18 0.27 0.84
    0 10 18 0.49 0.76
    0 -10 18 0.13 0.8
    0 -10 18 1.31 0.88
    0 -10 -18 0.65 0.74
    0 10 19 -0.06 0.75
    0 10 -19 0.06 0.74
    0 10 -19 0.18 0.71
    0 -10 -19 0.58 0.84
    0 -10 19 1.31 0.74
    0 10 19 -0.88 0.72
    0 -10 -19 -0.47 0.81
    0 10 -19 0.28 0.66
    0 10 19 -0.31 0.8
    0 -10 19 0.33 0.81
    0 -10 19 0.07 0.84
    0 -10 -19 -0.24 0.71
    0 10 -20 1.21 0.77
    0 10 -20 0.31 0.76
    0 10 20 0.74 0.76
    0 -10 20 -0.32 0.79
    0 10 20 0.73 0.66
    0 -10 -20 -0.52 0.86
    0 10 -20 1.21 0.68
    0 10 20 -0.19 0.76
    0 -10 -20 0.54 0.81
    0 -10 20 -0.41 0.86
    0 -10 -20 0.5 0.77
    0 -10 20 0.5 0.91
    0 10 -21 6.3 0.96
    0 10 -21 6.11 0.98
    0 10 21 5.29 0.97
    0 -10 -21 4.24 1.08
    0 -10 21 7.68 1
    0 10 21 3.84 0.83
    0 10 21 6.07 1.02
    0 -10 -21 5.18 1
    0 10 -21 4.68 0.87
    0 -10 21 5.79 1.04
    0 -10 21 5.32 1.04
    0 -10 -21 7.18 1.01
    0 10 -22 0.97 0.8
    0 10 22 0.18 0.81
    0 10 -22 2.34 0.83
    0 -10 -22 1.08 0.93
    0 -10 22 0.93 0.82
    0 10 22 0.76 0.68
    0 10 -22 0.06 0.69
    0 -10 -22 0.4 0.84
    0 10 22 -0.07 0.81
    0 -10 22 1 0.89
    0 -10 -22 1.27 0.83
    0 -10 22 1.53 0.94
    0 10 -23 0.33 0.75
    0 10 -23 -0.06 0.76
    0 10 23 1.55 0.86
    0 -10 -23 0.55 0.86
    0 10 23 1.2 0.75
    0 -10 23 1.16 0.81
    0 10 -23 1.7 0.77
    0 10 23 1.28 0.87
    0 -10 23 0.07 0.87
    0 -10 23 0.44 0.89
    0 -10 -23 0.27 0.81
    0 10 -24 -0.86 0.85
    0 10 -24 0.81 0.79
    0 10 24 0.18 0.83
    0 -10 24 0.42 0.82
    0 -10 -24 -0.8 0.92
    0 10 24 -0.25 0.78
    0 10 -24 -0.37 0.71
    0 10 24 0.69 0.85
    0 -10 24 -0.3 0.87
    0 -10 24 1.04 0.87
    0 -10 -24 -0.28 0.81
    0 10 -25 0.61 0.81
    0 10 25 1.11 0.83
    0 10 -25 0.21 0.79
    0 -10 -25 0.48 0.88
    0 -10 25 0.07 0.8
    0 10 25 1.2 0.75
    0 10 -25 0.13 0.71
    0 10 25 0.91 0.85
    0 -10 25 0.84 0.93
    0 -10 -25 1.02 0.89
    0 -10 25 0.08 0.89
    0 10 -26 -0.07 0.84
    0 10 -26 -1.39 0.9
    0 10 26 0.31 0.84
    0 -10 -26 -0.66 0.88
    0 10 26 0.64 0.78
    0 -10 26 -1.24 0.92
    0 10 26 0.36 0.86
    0 10 -26 0.06 0.69
    0 -10 -26 1.27 0.89
    0 -10 26 0.54 0.95
    0 -10 26 1.32 0.91
    0 11 0 0.95 0.74
    0 11 0 -0.69 0.56
    0 11 0 0.37 0.65
    0 -11 0 -1.04 0.88
    0 -11 0 0.16 0.74
    0 -11 0 -0.47 0.62
    0 11 1 4.92 0.92
    0 11 -1 6.98 0.82
    0 11 -1 6.16 0.94
    0 11 1 6.07 0.79
    0 -11 1 7.05 1.04
    0 -11 -1 7.25 1.15
    0 11 1 6.03 0.89
    0 11 -1 7.04 0.88
    0 -11 -1 5.9 0.85
    0 -11 -1 5.31 0.88
    0 -11 1 6.12 0.91
    0 -11 1 5.97 0.85
    0 11 2 1.94 0.62
    0 11 -2 1.51 0.89
    0 11 -2 3.41 0.7
    0 11 2 2.96 0.87
    0 11 -2 2.77 0.81
    0 -11 2 3.53 0.94
    0 -11 -2 2.59 0.99
    0 11 -2 3.28 0.74
    0 11 2 3.11 0.76
    0 -11 2 2.7 0.85
    0 -11 2 2.65 0.75
    0 -11 -2 2.91 0.81
    0 11 -3 5.35 0.78
    0 11 3 3.39 0.69
    0 11 -3 3.49 0.84
    0 11 3 4.38 0.96
    0 11 -3 5.11 1
    0 -11 -3 3.3 0.83
    0 11 3 3.34 0.77
    0 11 -3 3.91 0.8
    0 -11 -3 5.16 1.04
    0 -11 3 4.88 0.97
    0 -11 3 4.15 0.81
    0 -11 3 4.81 0.9
    0 -11 -3 3.73 0.81
    0 11 -4 3.81 0.93
    0 11 -4 0.16 0.7
    0 11 -4 1.56 0.66
    0 11 4 1.38 0.93
    0 11 4 1.45 0.6
    0 -11 -4 0.33 0.7
    0 -11 4 0.38 0.85
    0 11 4 1.18 0.68
    0 -11 -4 0.61 0.92
    0 11 -4 0.05 0.67
    0 -11 4 0.31 0.67
    0 -11 -4 0.8 0.69
    0 -11 4 0.53 0.79
    0 11 -5 7.77 1.05
    0 11 5 5.43 0.78
    0 11 -5 5.72 0.79
    0 11 -5 5.99 0.89
    0 11 5 6.15 1.08
    0 -11 -5 5.21 0.92
    0 -11 -5 5.99 1.08
    0 -11 5 5.22 0.98
    0 11 5 4.1 0.83
    0 11 -5 7.02 0.88
    0 -11 5 4.76 0.92
    0 -11 5 4.38 0.82
    0 11 -6 0.75 0.83
    0 11 -6 0.05 0.66
    0 11 6 0.05 0.58
    0 11 -6 0.05 0.58
    0 -11 -6 0.53 0.73
    0 11 -6 0.16 0.62
    0 -11 -6 0.14 0.89
    0 11 6 0.05 0.66
    0 -11 6 -0.18 0.77
    0 -11 6 -0.55 0.8
    0 -11 6 -0.74 0.71
    0 11 7 1.48 0.66
    0 11 -7 2.27 0.75
    0 11 7 2.41 1.02
    0 11 -7 1.71 0.61
    0 11 -7 2.24 0.79
    0 -11 -7 1.63 0.77
    0 -11 -7 2.63 0.93
    0 11 -7 2.7 0.74
    0 11 7 0.99 0.71
    0 -11 7 2.3 0.87
    0 -11 7 0.82 0.74
    0 -11 7 2.59 0.88
    0 11 -8 -0.73 0.74
    0 11 -8 -0.05 0.58
    0 11 8 -1.23 0.95
    0 11 -8 -0.19 0.71
    0 11 8 0.29 0.55
    0 -11 -8 0.12 0.79
    0 11 -8 -0.27 0.63
    0 11 8 0.78 0.67
    0 -11 -8 0.42 0.82
    0 -11 8 -0.12 0.76
    0 -11 8 0.17 0.69
    0 -11 8 -0.44 0.8
    0 11 -9 0.74 0.71
    0 11 9 -1.84 0.96
    0 11 9 -0.05 0.58
    0 11 -9 0.65 0.58
    0 11 -9 -0.05 0.69
    0 -11 -9 -0.89 0.78
    0 -11 -9 0.77 0.86
    0 -11 9 0.83 0.72
    0 11 9 0.45 0.71
    0 11 -9 -0.43 0.68
    0 -11 9 0.13 0.78
    0 -11 9 0.79 0.72
    0 11 10 1.09 0.6
    0 11 -10 0.25 0.61
    0 11 10 -1.09 0.81
    0 11 -10 -0.23 0.69
    0 11 -10 -0.2 0.7
    0 -11 -10 0.71 0.76
    0 -11 10 -0.29 0.74
    0 11 -10 0.43 0.68
    0 -11 -10 0.7 0.87
    0 11 10 -0.57 0.71
    0 -11 10 -0.58 0.78
    0 -11 10 0.78 0.84
    0 11 -11 -1.11 0.7
    0 11 -11 0.26 0.67
    0 11 11 -0.66 0.87
    0 11 11 -0.2 0.6
    0 11 -11 0.1 0.59
    0 -11 -11 1 0.83
    0 11 -11 0.27 0.65
    0 11 11 0.29 0.7
    0 -11 -11 -0.35 0.86
    0 -11 11 -0.2 0.81
    0 -11 11 1.36 0.77
    0 11 -12 0.83 0.71
    0 11 -12 1.54 0.75
    0 11 12 0.44 0.81
    0 11 12 1.22 0.62
    0 11 -12 1.27 0.64
    0 -11 -12 1.02 0.8
    0 -11 -12 0.71 0.91
    0 11 12 0.82 0.79
    0 11 -12 -0.39 0.63
    0 -11 12 0.48 0.75
    0 -11 12 1.48 0.9
    0 11 13 0.16 0.61
    0 11 -13 -0.84 0.79
    0 11 13 0.84 0.78
    0 11 -13 0.33 0.69
    0 11 -13 0.05 0.62
    0 -11 13 -0.23 0.69
    0 -11 -13 -0.49 0.83
    0 11 -13 0.28 0.66
    0 11 13 -0.24 0.72
    0 -11 -13 -0.43 0.9
    0 -11 13 0.06 0.72
    0 -11 13 -0.07 0.89
    0 11 -14 -0.44 0.63
    0 11 -14 0.36 0.72
    0 11 14 0.79 0.81
    0 11 14 0.11 0.62
    0 11 -14 0.33 0.7
    0 -11 -14 -0.35 0.82
    0 -11 14 0.06 0.69
    0 11 14 0.43 0.76
    0 -11 -14 0.94 0.91
    0 11 -14 0.39 0.65
    0 -11 14 -0.57 0.83
    0 -11 14 -0.62 0.87
    0 11 -15 -0.17 0.7
    0 11 15 0.48 0.65
    0 11 15 0.4 0.77
    0 11 -15 1.42 0.8
    0 -11 15 0.91 0.74
    0 -11 -15 0.07 0.82
    0 11 15 1.05 0.79
    0 11 -15 0.34 0.7
    0 -11 -15 0.51 0.86
    0 -11 15 0.14 0.86
    0 -11 15 0.19 0.76
    0 11 16 0.11 0.62
    0 11 -16 -0.25 0.71
    0 11 16 -0.46 0.81
    0 11 -16 1.11 0.76
    0 -11 16 -0.43 0.8
    0 -11 -16 0.22 0.85
    0 -11 -16 0.95 0.9
    0 11 -16 0.69 0.68
    0 11 16 -0.57 0.8
    0 -11 16 -0.07 0.79
    0 -11 16 -0.65 0.88
    0 11 17 1.39 0.71
    0 11 17 1.4 0.82
    0 11 -17 0.51 0.76
    0 11 -17 0.3 0.75
    0 -11 17 0.76 0.77
    0 -11 -17 0.68 0.86
    0 -11 -17 -0.22 0.89
    0 11 17 1.47 0.8
    0 11 -17 0.35 0.68
    0 -11 17 0.15 0.92
    0 -11 17 0.34 0.81
    0 11 -18 0.13 0.74
    0 11 -18 -0.61 0.78
    0 11 18 0.89 0.83
    0 -11 18 0.19 0.76
    0 11 18 0.11 0.63
    0 -11 -18 1 0.91
    0 11 18 0.59 0.85
    0 11 -18 1.19 0.73
    0 -11 -18 1.02 0.91
    0 -11 18 1.92 0.92
    0 -11 18 0.9 0.83
    0 11 -19 1.25 0.79
    0 11 19 1.26 0.84
    0 11 -19 1.12 0.79
    0 11 19 0.29 0.71
    0 -11 -19 0.94 0.97
    0 -11 19 0.07 0.81
    0 -11 -19 1.17 0.88
    0 11 19 0.99 0.87
    0 11 -19 1.27 0.71
    0 -11 19 1.35 0.94
    0 -11 19 0.78 0.86
    0 11 20 0.12 0.79
    0 11 -20 0.38 0.78
    0 11 -20 -0.54 0.83
    0 -11 -20 -0.79 0.9
    0 -11 20 1.55 0.83
    0 -11 -20 -0.73 0.91
    0 11 20 1.22 0.8
    0 11 -20 -0.68 0.69
    0 -11 20 0.65 0.85
    0 -11 20 1.22 0.9
    0 11 21 2.52 0.85
    0 11 -21 0.46 0.77
    0 11 -21 0.27 0.78
    0 -11 21 1.03 0.8
    0 -11 -21 1.21 0.94
    0 -11 -21 0.81 0.89
    0 11 -21 0.75 0.7
    0 11 21 0.76 0.86
    0 -11 21 0.15 0.86
    0 -11 21 0.93 0.91
    0 11 22 -0.81 0.87
    0 11 -22 -0.35 0.79
    0 11 -22 0.6 0.76
    0 -11 22 0.14 0.84
    0 -11 -22 -0.98 0.97
    0 11 22 1.4 0.86
    0 -11 -22 0.29 0.82
    0 11 -22 0.7 0.75
    0 -11 -22 0.69 0.83
    0 -11 22 -0.6 0.92
    0 -11 22 0.08 0.92
    0 11 -23 -0.34 0.8
    0 11 -23 -0.35 0.82
    0 11 23 0.38 0.87
    0 -11 23 1.07 0.84
    0 -11 -23 0.5 0.94
    0 11 23 -0.21 0.93
    0 11 -23 0.9 0.72
    0 -11 23 1.35 0.97
    0 -11 23 0.54 0.91
    0 -11 -23 1.7 0.84
    0 12 0 -0.66 0.63
    0 12 0 0.12 0.76
    0 -12 0 0.93 0.87
    0 12 0 0.29 0.71
    0 -12 0 0.06 0.76
    0 12 1 0.06 0.74
    0 12 -1 -0.64 0.77
    0 12 -1 0.87 0.63
    0 12 1 0.96 0.68
    0 -12 -1 -0.72 0.89
    0 12 -1 -0.4 0.68
    0 -12 1 0.14 0.89
    0 12 1 2.08 0.76
    0 -12 -1 0.06 0.79
    0 -12 1 1.99 0.82
    0 12 -2 0.2 0.62
    0 12 -2 0.41 0.76
    0 12 2 -0.29 0.76
    0 12 2 0.15 0.6
    0 12 -2 -0.46 0.67
    0 12 2 -0.35 0.69
    0 -12 -2 -2.7 0.94
    0 -12 2 -0.49 0.84
    0 -12 -2 -0.17 0.76
    0 -12 2 0.31 0.82
    0 12 3 -0.05 0.61
    0 12 3 0.17 0.75
    0 12 -3 0.83 0.74
    0 12 -3 0.51 0.61
    0 12 -3 1.32 0.72
    0 -12 3 0.91 0.87
    0 -12 -3 1.1 0.94
    0 12 3 -0.06 0.71
    0 -12 3 -0.63 0.89
    0 12 -4 0.05 0.62
    0 12 4 -0.47 0.78
    0 12 4 -0.25 0.62
    0 12 -4 0.71 0.75
    0 -12 4 0.83 0.82
    0 -12 -4 0.59 0.85
    0 12 -4 -0.17 0.71
    0 12 4 1.94 0.73
    0 -12 4 0.28 0.65
    0 -12 4 0.19 0.78
    0 12 -5 0.6 0.75
    0 12 -5 -0.05 0.66
    0 12 5 1.38 0.63
    0 12 5 0.52 0.75
    0 -12 -5 0.37 0.74
    0 -12 5 0.61 0.81
    0 12 -5 0.4 0.7
    0 -12 -5 0.15 0.92
    0 12 5 0.95 0.71
    0 -12 5 0.4 0.74
    0 -12 5 -0.13 0.89
    0 12 6 1.23 0.77
    0 12 -6 2.11 0.76
    0 12 -6 1.16 0.64
    0 12 6 2.06 0.68
    0 -12 -6 0.76 0.75
    0 -12 -6 0.08 0.91
    0 -12 6 0.47 0.84
    0 12 -6 1.39 0.76
    0 12 6 0.89 0.76
    0 -12 6 2.31 0.88
    0 -12 6 1.56 0.78
    0 12 -7 -0.11 0.61
    0 12 -7 -0.15 0.7
    0 12 7 0.06 0.78
    0 12 7 -0.05 0.63
    0 12 -7 0.18 0.72
    0 -12 -7 -0.26 0.78
    0 12 7 0.96 0.74
    0 -12 7 2.27 0.86
    0 12 -7 0.41 0.68
    0 -12 -7 0.61 0.91
    0 -12 7 -0.74 0.85
    0 -12 7 0.47 0.73
    0 12 -8 0.74 0.73
    0 12 -8 -0.11 0.61
    0 12 -8 -0.47 0.71
    0 12 8 -0.21 0.6
    0 12 8 0.94 0.81
    0 -12 -8 0.67 0.81
    0 -12 -8 0.61 0.89
    0 -12 8 0.92 0.8
    0 12 8 1.4 0.77
    0 12 -8 -0.47 0.64
    0 -12 8 -0.82 0.91
    0 -12 8 0.78 0.74
    0 12 -9 0.64 0.73
    0 12 9 1.24 0.81
    0 12 -9 -0.22 0.65
    0 12 -9 1.67 0.77
    0 12 9 -0.26 0.65
    0 -12 -9 -0.75 0.83
    0 12 -9 0.82 0.73
    0 -12 9 0.78 0.83
    0 12 9 -0.68 0.73
    0 -12 -9 0.15 0.88
    0 -12 9 0.61 0.75
    0 -12 9 -0.42 0.85
    0 12 -10 0.87 0.72
    0 12 10 0.59 0.81
    0 12 -10 1.2 0.75
    0 12 -10 0.55 0.62
    0 -12 -10 0.56 0.86
    0 -12 -10 0.15 0.86
    0 12 10 -0.31 0.75
    0 12 -10 0.95 0.66
    0 -12 10 0.07 0.86
    0 -12 10 1.5 0.81
    0 12 -11 -0.39 0.76
    0 12 11 -0.54 0.86
    0 12 -11 -1.01 0.83
    0 12 -11 0.06 0.68
    0 -12 -11 1.57 0.87
    0 -12 -11 0.7 0.93
    0 12 11 0.13 0.75
    0 12 -11 -0.36 0.69
    0 -12 11 0.93 0.88
    0 -12 11 0.25 0.77
    0 12 -12 -0.11 0.65
    0 12 -12 -0.45 0.78
    0 12 -12 0.51 0.71
    0 12 12 -0.54 0.89
    0 -12 -12 1.09 0.85
    0 -12 -12 1.09 0.93
    0 12 -12 0.6 0.67
    0 12 12 -0.06 0.75
    0 -12 12 -0.06 0.76
    0 -12 12 -0.22 0.87
    0 12 -13 1.67 0.69
    0 12 13 -0.06 0.85
    0 12 -13 0.06 0.75
    0 12 -13 -0.41 0.74
    0 -12 13 -0.44 0.75
    0 -12 -13 0.07 0.82
    0 -12 -13 -0.08 0.89
    0 12 -13 0.79 0.69
    0 12 13 1.1 0.8
    0 -12 13 0.86 0.81
    0 -12 13 2.65 0.97
    0 12 -14 0.06 0.72
    0 12 -14 0.92 0.77
    0 12 14 1.65 0.95
    0 -12 14 0.32 0.79
    0 -12 -14 0.98 0.88
    0 -12 -14 1.57 0.95
    0 12 14 -0.39 0.81
    0 12 -14 -0.06 0.7
    0 -12 14 -0.22 0.87
    0 -12 14 0.07 0.81
    0 12 15 0.25 0.86
    0 12 -15 -0.12 0.76
    0 12 -15 0.93 0.78
    0 -12 -15 0.15 0.89
    0 -12 15 0.91 0.76
    0 -12 -15 1.02 0.94
    0 12 15 -0.47 0.79
    0 12 -15 -0.12 0.68
    0 -12 15 2.12 0.92
    0 -12 15 0.07 0.79
    0 12 -16 -0.06 0.77
    0 12 16 0.19 0.85
    0 12 -16 1.28 0.8
    0 -12 16 1.19 0.81
    0 -12 -16 1.89 0.92
    0 -12 -16 -0.47 0.94
    0 12 -16 0.31 0.7
    0 12 16 0.07 0.82
    0 -12 16 2.46 0.93
    0 -12 16 -0.23 0.89
    0 12 -17 0.57 0.77
    0 12 -17 0.41 0.79
    0 12 17 0.69 0.88
    0 -12 17 -0.13 0.78
    0 -12 -17 -0.16 0.89
    0 12 17 0.27 0.83
    0 12 -17 0.25 0.7
    0 -12 -17 -1.42 1.04
    0 -12 17 0.08 0.95
    0 -12 17 -0.43 0.88
    0 12 18 0.64 0.88
    0 12 -18 0.45 0.77
    0 12 -18 1.11 0.81
    0 -12 18 -0.27 0.76
    0 -12 -18 -0.49 0.92
    0 12 18 0.07 0.8
    0 -12 -18 -0.4 0.95
    0 12 -18 1.79 0.76
    0 -12 18 1.17 0.89
    0 -12 18 -0.08 0.96
    0 13 0 1.21 0.81
    0 13 0 -0.25 0.73
    0 -13 0 0.86 0.88
    0 -13 0 -0.06 0.79
    0 13 1 0.06 0.78
    0 13 -1 0.83 0.74
    0 13 -1 -0.13 0.72
    0 -13 -1 0.55 0.9
    0 13 1 -0.63 0.7
    0 -13 1 -0.31 0.89
    0 -13 1 -0.26 0.79
    0 13 -2 -0.32 0.8
    0 13 2 -0.06 0.79
    0 -13 2 -0.08 0.9
    0 13 -2 0.25 0.73
    0 -13 -2 -0.55 0.93
    0 13 2 -0.95 0.74
    0 -13 2 0.73 0.87
    0 13 3 3.87 0.91
    0 13 -3 2.77 0.85
    0 -13 -3 2.31 1.03
    0 13 3 2.92 0.86
    0 -13 3 3.34 0.99
    0 13 -3 2.25 0.82
    0 -13 3 1.76 0.92
    0 13 -4 -0.13 0.73
    0 13 4 0.06 0.78
    0 -13 4 0.08 0.85
    0 -13 -4 -0.32 0.93
    0 13 4 -0.45 0.79
    0 13 -4 0.88 0.72
    0 -13 4 -0.62 0.88
    0 13 5 -0.7 0.84
    0 13 -5 0.91 0.77
    0 13 5 0.06 0.72
    0 -13 -5 0.65 1
    0 -13 5 -0.15 0.85
    0 13 -5 1.19 0.76
    0 -13 5 2.09 0.93
    0 13 -6 -0.79 0.77
    0 13 6 0.51 0.81
    0 -13 -6 1.14 0.99
    0 13 -6 -0.19 0.68
    0 -13 6 -0.07 0.83
    0 13 6 1.81 0.81
    0 -13 6 0.28 0.83
    0 13 -7 -0.06 0.69
    0 13 -7 0.99 0.78
    0 13 7 0.19 0.85
    0 -13 -7 0.33 0.99
    0 13 7 -0.39 0.81
    0 13 -7 -0.32 0.71
    0 -13 7 1.02 0.88
    0 -13 7 0.86 0.83
    0 13 -8 -0.07 0.75
    0 13 8 0.96 0.84
    0 13 -8 -0.23 0.65
    0 -13 -8 1.49 0.82
    0 -13 8 1.44 0.86
    0 13 -8 -0.63 0.75
    0 13 8 0.13 0.78
    0 -13 -8 -0.91 0.93
    0 -13 8 -0.44 0.87
    0 -13 8 1.09 0.82
    0 13 -9 -0.4 0.78
    0 13 -9 0.53 0.69
    0 13 9 -0.13 0.82
    0 -13 -9 -1.16 0.87
    0 13 -9 -0.51 0.72
    0 13 9 1.06 0.77
    0 -13 -9 0.25 0.93
    0 -13 9 0.13 0.75
    0 -13 9 0.89 0.93
    0 13 -10 0.07 0.77
    0 13 -10 0.47 0.66
    0 13 10 -0.58 0.83
    0 -13 -10 1.55 0.9
    0 -13 -10 0.67 0.94
    0 13 10 -0.34 0.77
    0 13 -10 0.32 0.69
    0 -13 10 0.3 0.93
    0 -13 10 0.66 0.78
    0 13 -11 -0.55 0.81
    0 13 -11 0.18 0.68
    0 13 11 0.71 0.85
    0 -13 -11 2.04 0.91
    0 13 11 0.34 0.77
    0 -13 -11 -1.34 1.05
    0 13 -11 0.32 0.71
    0 -13 11 1.42 0.84
    0 -13 11 -0.31 0.89
    0 13 12 0.59 0.92
    0 13 -12 -0.79 0.7
    0 13 -12 0.21 0.77
    0 -13 -12 -0.08 0.89
    0 -13 12 0.26 0.76
    0 -13 -12 -0.84 0.98
    0 13 12 -0.21 0.77
    0 13 -12 0.78 0.71
    0 -13 12 0.54 0.96
    0 -13 12 -0.28 0.85
    1 0 0 0.08 0.15
    -1 0 0 0.05 0.12
    1 0 0 -0.04 0.09
    1 0 0 -0.14 0.14
    -1 0 0 -0.04 0.17
    -1 0 0 -0.08 0.16
    -1 0 0 -0.13 0.15
    1 0 0 -0.16 0.13
    -1 0 0 -0.14 0.14
    1 0 0 -0.02 0.13
    1 0 0 0.1 0.09
    -1 0 0 -0.11 0.11
    -1 0 -1 20.53 0.46
    -1 0 -1 25.43 0.45
    1 0 1 16.34 0.44
    -1 0 -1 30.71 0.57
    -1 0 1 22.14 0.51
    1 0 1 26.52 0.5
    1 0 -1 28.64 0.52
    -1 0 -1 30.13 0.56
    -1 0 1 18.98 0.45
    -1 0 1 22.45 0.52
    1 0 1 23.57 0.48
    -1 0 -1 32.04 0.5
    1 0 -1 22.61 0.46
    -1 0 1 27 0.54
    -1 0 1 29.72 0.52
    1 0 -1 30.91 0.55
    -1 0 -1 30.41 0.56
    1 0 2 10.18 0.33
    -1 0 -2 10.93 0.35
    -1 0 -2 10.45 0.3
    -1 0 2 10.57 0.33
    -1 0 -2 10.73 0.36
    1 0 2 10.13 0.35
    1 0 -2 7.88 0.28
    -1 0 2 10.51 0.3
    -1 0 -2 11.26 0.38
    -1 0 -2 10.07 0.38
    1 0 2 5.96 0.27
    1 0 -2 10.7 0.36
    1 0 -2 10.12 0.38
    1 0 -2 2.41 0.27
    -1 0 2 1.73 0.28
    1 0 -2 10.87 0.37
    1 0 2 8.46 0.31
    1 0 2 2.85 0.27
    -1 0 2 9.86 0.37
    -1 0 -2 10.5 0.38
    1 0 -2 10.59 0.37
    1 0 -2 10.94 0.34
    -1 0 -2 10.53 0.31
    -1 0 -2 10.42 0.34
    -1 0 2 10.18 0.35
    1 0 -2 5.75 0.32
    -1 0 -2 9.43 0.38
    -1 0 2 10.86 0.39
    1 0 -2 11.02 0.38
    -1 0 2 11.03 0.37
    1 0 3 361.78 11.79
    -1 0 -3 362.71 11.79
    1 0 -3 352.46 11.76
    1 0 3 359.24 11.8
    -1 0 -3 366.72 11.8
    -1 0 3 346.69 11.75
    1 0 3 373.6 11.8
    1 0 -3 353.13 11.79
    1 0 -3 357.88 11.8
    1 0 3 350.34 11.77
    1 0 3 343.5 11.79
    1 0 3 360.32 11.8
    -1 0 -3 354.62 11.77
    -1 0 -3 345.93 11.8
    -1 0 3 284.36 11.77
    1 0 -3 332.59 11.78
    -1 0 3 365.79 11.79
    -1 0 -3 365.79 11.8
    1 0 3 362.76 11.79
    1 0 3 299.6 11.77
    -1 0 -3 361.34 11.75
    -1 0 3 343.08 11.79
    1 0 3 247.78 11.73
    -1 0 -3 351.83 11.79
    -1 0 3 349.46 11.78
    1 0 -3 318.36 11.74
    1 0 -3 356.18 11.78
    -1 0 3 341.43 11.75
    1 0 -3 354.88 11.78
    -1 0 -3 352.94 11.79
    1 0 3 248.82 11.73
    1 0 -3 351.31 11.8
    -1 0 3 366.02 11.82
    -1 0 3 368.9 11.81
    -1 0 -3 361.4 11.81
    1 0 3 351.45 11.79
    -1 0 3 350.73 11.79
    1 0 3 346.75 11.76
    -1 0 4 83.03 2.94
    -1 0 4 81.94 2.92
    1 0 -4 81.74 2.93
    -1 0 -4 83.95 2.99
    1 0 4 85.17 3
    -1 0 -4 71.63 2.97
    1 0 4 86.39 2.99
    1 0 -4 80.72 2.95
    1 0 -4 85.59 2.98
    1 0 4 87.42 2.99
    1 0 -4 82.55 2.97
    -1 0 4 82.4 2.97
    -1 0 4 87 2.99
    -1 0 -4 81.28 2.99
    -1 0 -4 87.05 3
    1 0 4 86.56 2.98
    1 0 4 81.33 2.97
    -1 0 -4 84.39 2.97
    1 0 -4 80.5 2.99
    -1 0 -4 81.35 2.92
    1 0 4 81.03 2.96
    1 0 4 83.39 2.99
    1 0 -4 84.53 2.96
    1 0 -4 83.18 2.95
    -1 0 4 80.86 2.97
    -1 0 -4 81.31 2.96
    -1 0 -4 83.26 2.98
    1 0 4 82.5 2.92
    -1 0 4 82.15 2.95
    -1 0 4 83.23 2.97
    -1 0 -4 84.8 3
    1 0 4 81.92 2.94
    1 0 -4 82.29 2.99
    -1 0 4 85.32 2.98
    1 0 4 88.38 2.99
    -1 0 4 84.57 3
    -1 0 4 83.87 3.01
    -1 0 -4 82.54 2.94
    1 0 -4 77.26 2.98
    1 0 5 175.26 6.21
    -1 0 -5 176.18 6.21
    1 0 -5 174.1 6.16
    -1 0 5 172.59 6.14
    -1 0 5 170.13 6.15
    1 0 5 183.57 6.21
    1 0 -5 174.93 6.15
    1 0 -5 172.97 6.21
    -1 0 5 177 6.21
    -1 0 -5 175.83 6.21
    1 0 5 170.92 6.19
    1 0 -5 169.53 6.2
    1 0 5 176.7 6.19
    1 0 5 176.87 6.2
    -1 0 5 173.8 6.18
    -1 0 -5 170.87 6.19
    -1 0 -5 172.29 6.2
    -1 0 -5 179.61 6.2
    -1 0 5 182.24 6.17
    1 0 5 176.35 6.13
    1 0 5 168.9 6.15
    1 0 -5 168.15 6.17
    1 0 -5 175.64 6.16
    1 0 5 177.63 6.21
    -1 0 -5 170.33 6.16
    -1 0 5 174.83 6.16
    -1 0 -5 182.15 6.21
    1 0 -5 185.33 6.21
    -1 0 5 183.2 6.23
    -1 0 -5 174.01 6.16
    -1 0 5 182.61 6.22
    1 0 -5 176.54 6.2
    -1 0 5 182.23 6.2
    1 0 5 175.08 6.13
    1 0 5 168.14 6.16
    1 0 5 178.54 6.2
    1 0 6 80 3.04
    1 0 -6 81.7 2.99
    -1 0 6 81.13 2.98
    -1 0 -6 84.84 3.05
    -1 0 6 84.45 2.97
    1 0 -6 83.55 2.98
    1 0 -6 84.33 3
    -1 0 6 82.59 2.99
    1 0 6 82.92 3.01
    1 0 6 84.96 3.03
    -1 0 -6 81.92 3.02
    1 0 -6 83.7 3.05
    -1 0 -6 83.87 3.05
    1 0 -6 81.97 3.04
    -1 0 -6 88.32 3.03
    -1 0 6 84.43 3.06
    1 0 6 83.75 3.03
    1 0 6 81.07 2.97
    1 0 6 78.85 3.04
    -1 0 6 77.71 3
    -1 0 -6 80.87 2.97
    1 0 -6 84.18 3
    1 0 -6 86.93 2.97
    -1 0 -6 76.87 3.02
    -1 0 6 82 2.97
    -1 0 6 83.83 3.04
    -1 0 -6 83.71 2.99
    1 0 6 81.29 2.99
    -1 0 -6 85.63 3.04
    -1 0 -6 84.44 2.95
    1 0 6 82.19 2.95
    -1 0 6 82.56 3.02
    1 0 6 84.92 3.03
    -1 0 6 84.01 3.06
    1 0 -6 85.79 3.04
    1 0 -6 82.79 3.03
    -1 0 7 24.33 0.93
    1 0 7 21.44 1.01
    -1 0 -7 24.19 1.01
    1 0 -7 22.38 0.95
    1 0 -7 22.78 0.93
    -1 0 7 23.74 0.95
    -1 0 7 25.03 1.04
    1 0 7 23.67 1.01
    1 0 7 24.05 0.96
    1 0 7 24.91 1
    1 0 -7 25.71 1.01
    -1 0 -7 23.49 0.99
    -1 0 7 24 0.95
    1 0 -7 24.68 1.05
    -1 0 -7 22.94 0.97
    -1 0 -7 23.28 1.02
    1 0 -7 21.72 0.96
    -1 0 -7 22.87 0.9
    1 0 7 24.36 1.04
    -1 0 -7 8.5 0.88
    -1 0 7 24.3 0.9
    1 0 -7 23.96 0.9
    -1 0 7 23.98 0.98
    1 0 7 22.7 0.9
    1 0 -7 23 0.95
    1 0 -7 24.32 1.04
    -1 0 7 24.83 1
    1 0 7 22.87 0.89
    -1 0 -7 23.07 0.95
    -1 0 -7 23.78 0.89
    -1 0 7 24.93 1.05
    1 0 7 25.1 0.98
    1 0 -7 23.42 0.98
    -1 0 7 23.42 1
    1 0 7 22.72 0.96
    -1 0 -7 23.14 1.01
    -1 0 8 307.23 10.92
    1 0 8 293.41 10.98
    1 0 -8 296.15 10.93
    -1 0 -8 304.11 10.98
    1 0 -8 318.2 10.93
    -1 0 8 313.32 10.92
    -1 0 8 333.58 11.01
    1 0 8 321.14 10.93
    1 0 -8 311.66 10.99
    1 0 8 303.69 10.98
    -1 0 8 307.37 10.91
    -1 0 -8 313.26 10.95
    1 0 -8 307.04 10.92
    1 0 -8 331.25 10.98
    1 0 8 318.96 10.97
    -1 0 -8 313.13 10.99
    -1 0 -8 317.3 10.97
    1 0 -8 316.57 10.88
    1 0 8 322.51 11
    1 0 8 307.29 10.87
    1 0 -8 308.8 10.88
    1 0 -8 324.66 10.95
    -1 0 8 293.28 10.95
    -1 0 -8 306.85 10.88
    -1 0 -8 305.93 10.98
    -1 0 8 324.87 10.97
    1 0 -8 307.88 10.97
    1 0 8 318.94 10.96
    -1 0 8 328.9 11.01
    1 0 -8 308.44 10.96
    -1 0 -8 305.99 10.87
    1 0 8 295.05 10.88
    -1 0 -8 317.78 10.93
    1 0 8 305.33 10.94
    -1 0 8 315.62 10.96
    -1 0 -9 45.06 1.16
    1 0 -9 44.87 1.06
    1 0 -9 44.76 1.04
    -1 0 9 44.62 1.02
    -1 0 9 42.23 1.01
    1 0 9 41.26 1.16
    1 0 9 42.53 1.14
    -1 0 9 46.26 1.02
    1 0 -9 45.55 1.14
    -1 0 -9 41.64 1.05
    -1 0 -9 42.42 1.16
    1 0 -9 42.68 1.03
    1 0 9 46.05 1.12
    1 0 9 45.54 1.02
    1 0 -9 41.89 1.17
    -1 0 9 46.19 1.19
    -1 0 -9 45.81 1.12
    -1 0 9 42.63 1.11
    1 0 -9 44.6 0.91
    1 0 9 42.58 0.9
    1 0 9 43.77 1.18
    1 0 -9 42.56 0.92
    1 0 -9 45.19 1.08
    -1 0 -9 42.07 0.91
    1 0 9 44.14 1.08
    1 0 -9 43.19 1.15
    -1 0 -9 42.79 1.04
    -1 0 9 43.33 1.12
    -1 0 -9 45.7 0.93
    1 0 9 42.85 0.93
    -1 0 9 42.41 1.11
    -1 0 9 43.76 1.19
    1 0 -9 45.26 1.09
    1 0 9 42.59 1.05
    -1 0 -9 44.91 1.15
    1 0 -10 28.09 1.17
    -1 0 -10 31.09 1.25
    1 0 -10 29.77 1.18
    -1 0 10 29.08 1.16
    -1 0 10 29.23 1.15
    1 0 10 27.8 1.24
    1 0 10 30.92 1.14
    -1 0 10 28.62 1.13
    1 0 10 28.54 1.25
    1 0 -10 29.29 1.27
    -1 0 -10 30.67 1.22
    -1 0 -10 29.47 1.26
    1 0 10 29.45 1.21
    1 0 -10 30.19 1.17
    -1 0 -10 27.66 1.17
    -1 0 10 29.92 1.28
    1 0 -10 31.85 1.24
    -1 0 -10 29.19 1.06
    -1 0 10 27.85 1.22
    1 0 10 29.01 1.05
    1 0 -10 30.18 1.06
    1 0 -10 28.75 1.18
    1 0 -10 28.74 1.07
    1 0 10 29.79 1.27
    -1 0 10 30.97 1.22
    -1 0 -10 30.98 1.24
    1 0 -10 30.66 1.25
    1 0 10 29.66 1.19
    -1 0 10 29.56 1.21
    -1 0 10 30.93 1.28
    1 0 10 30.25 1.1
    1 0 10 32 1.19
    -1 0 -10 31.07 1.17
    -1 0 -10 28.82 1.08
    1 0 -10 29.11 1.2
    1 0 -10 3.7 1.01
    -1 0 -11 5.79 0.54
    1 0 -11 5.76 0.49
    -1 0 11 5.67 0.48
    1 0 -11 6.02 0.45
    -1 0 11 5.41 0.44
    -1 0 11 5.37 0.44
    1 0 11 5.42 0.58
    1 0 11 -0.17 0.28
    1 0 -11 6.09 0.59
    1 0 11 5.4 0.4
    -1 0 -11 6.07 0.59
    -1 0 -11 5.76 0.48
    1 0 -11 6.49 0.55
    1 0 -11 5.18 0.46
    -1 0 11 5.43 0.59
    1 0 11 5.84 0.51
    1 0 11 5.57 0.55
    -1 0 -11 5.78 0.52
    -1 0 11 5.76 0.43
    -1 0 -11 5.49 0.33
    1 0 11 5.04 0.57
    1 0 -11 5.78 0.49
    1 0 -11 5.77 0.33
    -1 0 11 5.28 0.51
    1 0 -11 5.7 0.34
    1 0 11 5.52 0.31
    -1 0 -11 5.66 0.36
    1 0 -11 6.51 0.49
    -1 0 11 5.66 0.52
    -1 0 11 6.99 0.62
    1 0 -11 5.24 0.56
    1 0 -11 2.64 0.38
    1 0 11 5.36 0.5
    -1 0 -11 5.31 0.55
    -1 0 -11 6.43 0.46
    1 0 11 5.54 0.38
    1 0 11 5.91 0.45
    -1 0 11 5.5 0.52
    1 0 -12 10.4 0.59
    1 0 12 -0.42 0.35
    1 0 12 3.32 0.67
    -1 0 12 9.78 0.59
    -1 0 -12 9.34 0.67
    1 0 -12 9.08 0.58
    -1 0 12 9.22 0.55
    -1 0 12 10.17 0.55
    1 0 12 2.18 0.44
    -1 0 -12 11.74 0.72
    1 0 12 9.91 0.68
    1 0 -12 10.1 0.63
    -1 0 12 10.22 0.7
    1 0 -12 10.73 0.71
    -1 0 -12 9.9 0.58
    1 0 12 9.96 0.61
    1 0 -12 9.92 0.57
    -1 0 12 9.47 0.52
    1 0 12 8.94 0.5
    -1 0 -12 10.43 0.63
    1 0 -12 9.32 0.41
    -1 0 -12 9.59 0.41
    1 0 12 1.59 0.69
    1 0 12 8.65 0.38
    -1 0 12 8.93 0.63
    1 0 -12 8.99 0.58
    1 0 -12 9.53 0.42
    1 0 12 9.7 0.56
    -1 0 12 9.72 0.63
    1 0 12 9.16 0.48
    1 0 -12 9.16 0.67
    1 0 -12 9.25 0.58
    1 0 12 10.55 0.64
    -1 0 12 8.88 0.59
    -1 0 -12 10.25 0.47
    -1 0 12 9.31 0.7
    -1 0 -12 8.95 0.56
    -1 0 -12 10.52 0.66
    1 0 -12 9.71 0.58
    -1 0 13 23.9 1.11
    -1 0 13 27.24 1.09
    1 0 13 2 0.88
    -1 0 13 27.83 1.09
    1 0 -13 28.42 1.13
    -1 0 -13 26.87 1.2
    1 0 -13 25.89 1.12
    1 0 -13 25.83 1.21
    1 0 -13 26.24 1.17
    1 0 13 25.59 1.2
    -1 0 -13 27.52 1.22
    1 0 -13 25.69 1.07
    -1 0 13 26.18 1.23
    -1 0 -13 25.87 1.09
    1 0 13 26.43 1.04
    -1 0 -13 26.52 1.15
    -1 0 13 24.94 1.03
    1 0 13 25.72 1.14
    -1 0 13 26.82 1.18
    1 0 13 25.09 0.92
    -1 0 -13 25.47 0.93
    1 0 -13 26.36 0.95
    1 0 -13 26.32 1.13
    1 0 -13 26.61 0.94
    -1 0 13 26.7 1.22
    -1 0 13 24.71 1.13
    1 0 -13 28.24 1.16
    -1 0 -13 26.86 1.11
    1 0 -13 27.02 1.1
    1 0 -13 25.43 1.18
    1 0 13 24.49 1.01
    -1 0 13 25.75 1.12
    1 0 13 27.59 1.12
    -1 0 -13 25.87 1.18
    -1 0 -13 26.4 1
    1 0 13 25.76 1.13
    1 0 -14 25.87 1
    -1 0 14 24.24 0.98
    -1 0 14 25.47 0.94
    -1 0 14 26.14 0.94
    -1 0 -14 25.79 1.07
    -1 0 -14 25.79 1.09
    -1 0 14 25.83 1.02
    -1 0 14 25.81 0.89
    -1 0 -14 25.41 0.93
    1 0 14 26.51 0.9
    -1 0 -14 25.22 1.01
    1 0 14 25.35 1.1
    -1 0 14 24.29 1.12
    1 0 -14 23.53 1.1
    1 0 14 25.33 1
    1 0 -14 23.54 0.94
    1 0 -14 27.37 1.06
    1 0 14 24.48 0.72
    1 0 -14 26 0.75
    -1 0 14 26.25 1.07
    -1 0 -14 25.26 0.74
    1 0 -14 23.57 0.76
    1 0 -14 24.2 0.98
    -1 0 -14 24.17 0.83
    -1 0 14 25.81 1
    -1 0 -14 24.92 1.03
    1 0 14 23.67 0.85
    1 0 14 24.67 1
    1 0 -14 26.01 1.09
    -1 0 14 26.13 1
    -1 0 14 26.82 1.13
    -1 0 -14 25.44 0.97
    1 0 -14 25.46 0.97
    1 0 -14 24.03 0.99
    1 0 14 26.37 0.98
    1 0 15 2.83 0.62
    1 0 -15 21.98 0.93
    -1 0 15 22.09 0.94
    -1 0 15 21.5 0.88
    -1 0 15 21.39 0.87
    -1 0 -15 22.55 1.02
    -1 0 -15 22.33 1.04
    1 0 -15 23.69 1.11
    1 0 15 22.57 1.08
    -1 0 15 19.95 0.98
    -1 0 -15 23 0.96
    1 0 15 21.41 0.82
    1 0 -15 25.67 0.97
    -1 0 15 20.66 0.83
    -1 0 15 22.72 1.09
    1 0 15 23.22 0.95
    1 0 -15 23 0.98
    -1 0 -15 23.3 0.9
    -1 0 15 22.24 1.01
    1 0 15 21.7 0.64
    1 0 -15 22.46 0.73
    1 0 -15 22.5 0.67
    -1 0 -15 21.25 0.65
    1 0 -15 22.46 0.92
    1 0 15 21.15 0.94
    1 0 15 22.25 0.81
    -1 0 -15 21.93 0.91
    -1 0 15 21.19 0.96
    -1 0 15 20.52 1.04
    1 0 15 21.29 0.9
    -1 0 -15 21.89 0.77
    1 0 -15 22.98 0.9
    1 0 -15 24.33 1.1
    -1 0 15 20.33 0.93
    1 0 -15 24.58 0.98
    -1 0 -15 22.04 0.98
    -1 0 16 39.95 1.74
    -1 0 16 38.75 1.68
    1 0 -16 38.8 1.73
    -1 0 -16 40.13 1.8
    -1 0 16 39.88 1.67
    -1 0 -16 41.81 1.83
    1 0 -16 40.67 1.83
    -1 0 -16 40.56 1.69
    1 0 16 38.55 1.63
    -1 0 16 39.43 1.63
    1 0 -16 41.29 1.68
    -1 0 16 40.21 1.86
    1 0 16 41.05 1.84
    -1 0 -16 39.04 1.49
    1 0 -16 41.74 1.5
    1 0 -16 38.14 1.5
    1 0 -16 39.75 1.72
    -1 0 16 43.45 1.8
    -1 0 -16 43.2 1.79
    -1 0 16 40.67 1.74
    1 0 -16 41.38 1.79
    -1 0 16 41.01 1.83
    1 0 16 39.99 1.61
    1 0 16 38.7 1.71
    -1 0 -16 40.57 1.71
    1 0 -16 41.45 1.68
    1 0 16 41.54 1.77
    -1 0 16 40.71 1.74
    -1 0 -16 38.77 1.58
    1 0 -17 36.52 1.6
    -1 0 17 32.82 1.6
    -1 0 17 35.45 1.53
    -1 0 -17 35.06 1.65
    -1 0 17 36.14 1.53
    -1 0 -17 35.72 1.54
    1 0 -17 37.82 1.7
    1 0 17 36.21 1.48
    -1 0 17 36.94 1.72
    1 0 -17 36.94 1.54
    1 0 17 34.24 1.69
    -1 0 -17 36.86 1.69
    -1 0 -17 34.65 1.32
    -1 0 17 34.41 1.64
    1 0 -17 35.07 1.35
    -1 0 17 35.95 1.57
    1 0 -17 36.99 1.66
    1 0 -17 35.02 1.52
    -1 0 -17 35.4 1.54
    1 0 17 35.53 1.57
    1 0 17 36.03 1.63
    -1 0 -17 35.82 1.64
    -1 0 17 36 1.7
    1 0 17 33.8 1.46
    -1 0 -17 34.11 1.44
    -1 0 17 35.33 1.58
    -1 0 18 15.66 0.95
    1 0 -18 15.2 0.94
    1 0 18 14.84 1.02
    -1 0 -18 16.13 1.01
    -1 0 -18 15.61 1.03
    1 0 -18 15.06 1.04
    1 0 -18 16.48 0.88
    1 0 18 16.72 1.08
    -1 0 -18 15.73 0.87
    -1 0 18 15.6 1.08
    -1 0 18 15.51 1
    1 0 18 15.29 0.81
    1 0 -18 17.2 1.02
    -1 0 18 14.66 1.02
    -1 0 18 14.72 0.91
    1 0 -18 16.36 0.86
    -1 0 -18 16.15 0.99
    -1 0 -18 17.04 0.91
    1 0 18 16 0.97
    -1 0 19 4.56 0.61
    1 0 19 4.5 0.65
    -1 0 -19 4.44 0.64
    1 0 -19 4.61 0.6
    -1 0 -19 4.6 0.51
    -1 0 -19 5.51 0.7
    1 0 -19 4.83 0.69
    -1 0 19 5.6 0.74
    1 0 -19 5.37 0.55
    1 0 19 5.24 0.69
    -1 0 19 4.84 0.66
    1 0 19 0.07 0.67
    -1 0 -19 4.99 0.63
    1 0 19 4.62 0.61
    1 0 -19 4.46 0.66
    -1 0 19 5.24 0.67
    -1 0 19 4.33 0.55
    1 0 19 5.07 0.46
    1 0 -19 4.68 0.48
    -1 0 -20 0.71 0.53
    1 0 20 0.33 0.55
    -1 0 20 0.66 0.51
    1 0 -20 0.5 0.48
    -1 0 -20 -0.02 0.39
    -1 0 -20 -0.04 0.57
    -1 0 20 -0.24 0.61
    1 0 20 0.58 0.57
    1 0 -20 0.76 0.59
    1 0 -20 0.65 0.39
    -1 0 20 0.75 0.56
    1 0 20 0.19 0.57
    1 0 -20 0.03 0.51
    -1 0 20 0.45 0.43
    -1 0 20 0.56 0.6
    -1 0 -20 0.21 0.49
    1 0 -20 0.26 0.36
    1 0 20 0.55 0.51
    -1 0 -21 4.21 0.66
    1 0 -21 2.96 0.57
    -1 0 21 3.18 0.57
    1 0 21 3.59 0.67
    -1 0 -21 2.82 0.66
    -1 0 -21 3.11 0.48
    1 0 -21 2.58 0.65
    1 0 21 2.94 0.68
    1 0 -21 3.1 0.47
    -1 0 21 2.8 0.7
    -1 0 21 3.6 0.64
    1 0 21 2.79 0.66
    1 0 21 4.76 0.64
    1 0 -21 3.83 0.63
    -1 0 21 3.22 0.52
    -1 0 -21 4.4 0.66
    -1 0 21 2.45 0.66
    -1 0 22 0.14 0.48
    -1 0 -22 0.23 0.54
    1 0 22 1.09 0.6
    1 0 -22 0.17 0.5
    -1 0 22 0.36 0.62
    -1 0 -22 0.81 0.58
    1 0 22 1.07 0.62
    1 0 -22 0.38 0.63
    -1 0 22 0.52 0.55
    1 0 22 0.35 0.61
    -1 0 22 -0.3 0.42
    1 0 -22 -0.08 0.55
    1 0 22 -0.04 0.5
    -1 0 -22 -0.08 0.54
    -1 0 22 0.33 0.6
    -1 0 -23 0.94 0.55
    1 0 -23 0.8 0.52
    -1 0 23 1.58 0.57
    1 0 23 0.25 0.59
    1 0 -23 1.15 0.65
    1 0 23 1.53 0.65
    -1 0 23 0.98 0.63
    -1 0 -23 1.47 0.61
    1 0 23 0.18 0.63
    -1 0 23 0.96 0.61
    1 0 -23 0.16 0.6
    -1 0 23 1.16 0.49
    -1 0 23 1.12 0.65
    -1 0 -23 0.28 0.55
    1 0 23 0.64 0.55
    -1 0 -24 -0.04 0.55
    -1 0 24 0.04 0.54
    1 0 24 0.04 0.59
    1 0 -24 -0.19 0.52
    1 0 -24 -0.23 0.66
    1 0 24 0.38 0.68
    -1 0 -24 -0.61 0.65
    -1 0 24 0.64 0.67
    -1 0 24 -0.35 0.61
    1 0 24 0.9 0.66
    1 0 -24 0.33 0.58
    1 0 24 0.04 0.52
    -1 0 -24 -0.58 0.59
    -1 0 24 0.59 0.65
    -1 0 25 2.22 0.65
    -1 0 -25 1.29 0.65
    1 0 -25 1.28 0.59
    1 0 25 0.87 0.68
    1 0 25 0.94 0.69
    -1 0 25 1.99 0.73
    1 0 -25 1.56 0.7
    -1 0 -25 1.03 0.71
    1 0 25 0.89 0.71
    -1 0 25 1.1 0.65
    1 0 25 1.98 0.61
    -1 0 -25 1.39 0.64
    1 0 -25 1.43 0.65
    -1 0 25 1.46 0.68
    1 0 26 8.01 0.95
    -1 0 26 9.12 0.9
    1 0 -26 10.19 0.92
    -1 0 -26 9.61 0.92
    1 0 -26 9.55 1.02
    -1 0 26 10.1 1.06
    1 0 26 8.67 0.99
    -1 0 -26 10.2 1.01
    1 0 26 9.95 1.04
    -1 0 26 9.43 0.98
    -1 0 26 9.57 1
    -1 0 -26 11.05 0.99
    1 0 -26 8.87 0.94
    1 0 26 9.72 0.89
    1 0 -27 0.52 0.59
    1 0 27 -0.1 0.69
    -1 0 27 -0.31 0.62
    -1 0 -27 0.05 0.64
    -1 0 27 0.11 0.74
    1 0 27 0.91 0.73
    -1 0 -27 0.32 0.73
    1 0 -27 1.27 0.75
    1 0 27 0.75 0.71
    -1 0 27 -0.75 0.69
    -1 0 -27 0.05 0.67
    1 0 27 1.03 0.62
    1 0 -27 0.05 0.67
    -1 0 27 1.06 0.69
    -1 0 28 4.43 0.79
    1 0 -28 4.08 0.72
    1 0 28 3.1 0.79
    -1 0 -28 4.61 0.8
    1 0 28 4.87 0.91
    -1 0 28 3.51 0.92
    1 0 -28 5.23 0.9
    -1 0 -28 4.53 0.87
    -1 0 28 4.05 0.85
    1 0 28 4.11 0.85
    1 0 -28 4.03 0.76
    -1 0 -28 3.63 0.79
    -1 0 28 5.15 0.86
    1 0 28 3.99 0.78
    -1 0 29 5.8 0.84
    1 0 -29 5.75 0.82
    -1 0 -29 4.78 0.87
    1 0 29 5.9 0.92
    -1 0 29 5.32 0.98
    1 0 29 5.63 0.95
    1 0 -29 6.06 0.96
    -1 0 -29 7.58 0.98
    1 0 29 4.66 0.95
    -1 0 29 5.51 0.89
    1 0 29 5.29 0.85
    -1 0 -29 5.59 0.91
    -1 0 29 5.44 0.92
    1 0 -29 6.54 0.86
    1 0 30 15.21 1.26
    -1 0 -30 16.25 1.26
    1 0 -30 16.64 1.23
    -1 0 30 14.4 1.2
    -1 0 30 14.92 1.36
    1 0 -30 16.48 1.33
    -1 0 -30 14.59 1.3
    1 0 30 15.79 1.35
    -1 0 30 16.2 1.3
    1 0 30 16.35 1.38
    1 0 30 17.54 1.25
    -1 0 30 16.31 1.31
    -1 0 -30 16.18 1.25
    1 0 -30 16.52 1.25
    1 0 31 0.4 0.78
    1 0 -31 -0.05 0.66
    -1 0 31 1.07 0.69
    -1 0 -31 0.61 0.69
    -1 0 31 0.32 0.83
    1 0 -31 0.06 0.8
    -1 0 -31 0.8 0.79
    1 0 31 1.37 0.85
    -1 0 31 0.52 0.79
    1 0 31 0.92 0.79
    -1 0 -31 1.25 0.75
    -1 0 31 1.68 0.8
    1 0 -31 0.22 0.69
    1 0 32 3.42 0.9
    -1 0 32 2.96 0.81
    -1 0 -32 4.08 0.86
    1 0 -32 5.61 0.84
    -1 0 -32 3.83 0.92
    1 0 -32 5.09 0.96
    1 0 32 3.55 0.91
    -1 0 32 3.64 0.94
    1 0 32 2.35 0.89
    -1 0 32 5.47 0.97
    -1 0 -32 3.64 0.84
    1 0 -32 4.67 0.86
    -1 0 32 3.64 0.92
    1 0 -33 5.58 0.85
    1 0 33 7.05 1.04
    -1 0 -33 7.99 0.98
    -1 0 33 5.16 0.89
    1 0 -33 4.86 1
    1 0 33 4.8 1.02
    -1 0 -33 6.39 1.02
    -1 0 33 5.4 1.01
    -1 0 33 6.67 1.01
    1 0 33 6.5 1.07
    -1 0 33 5.58 0.96
    -1 0 -33 7.44 0.95
    1 0 -33 6.13 0.99
    1 0 -34 1.34 0.75
    1 0 34 0.13 0.79
    -1 0 -34 2.26 0.82
    -1 0 34 0.39 0.68
    1 0 34 2.4 0.93
    1 0 -34 -0.68 0.85
    -1 0 34 -0.14 0.85
    -1 0 -34 0.27 0.79
    1 0 34 0.95 0.87
    -1 0 34 0.51 0.83
    -1 0 34 0.82 0.77
    -1 0 -35 0.44 0.77
    1 0 35 -0.19 0.79
    1 0 -35 -0.29 0.75
    1 0 -35 -0.07 0.8
    1 0 35 -0.14 0.86
    -1 0 -35 0.98 0.84
    -1 0 35 0.29 0.89
    1 0 35 -0.42 0.85
    -1 0 35 0.98 0.83
    -1 0 35 0.65 0.76
    1 0 36 0.46 0.8
    -1 0 -36 -0.13 0.78
    -1 0 -36 -0.07 0.84
    -1 0 36 0.3 0.9
    1 0 -36 0.14 0.86
    1 0 36 0.44 0.87
    -1 0 36 0.07 0.84
    1 0 36 1.29 0.9
    -1 0 36 -0.13 0.77
    1 0 37 0.07 0.82
    -1 0 -37 -0.13 0.76
    -1 0 37 -0.31 0.89
    1 0 -37 0.96 0.85
    1 0 37 0.52 0.9
    -1 0 -37 -0.22 0.88
    1 0 37 -0.59 0.89
    -1 0 37 1.18 0.88
    -1 0 37 0.81 0.83
    1 1 -37 0.63 0.74
    -1 -1 -37 1.5 0.74
    1 -1 37 0.82 0.9
    1 -1 37 0.83 0.83
    1 1 -37 -0.88 0.85
    -1 -1 -37 1.2 0.9
    -1 1 37 0.08 0.91
    1 -1 37 -0.15 0.89
    -1 1 37 0.35 0.83
    1 1 -36 1.35 0.76
    -1 -1 -36 0.63 0.74
    1 -1 36 1.34 0.83
    -1 -1 -36 0.44 0.83
    -1 1 36 1.18 0.93
    1 1 -36 1.28 0.89
    1 -1 36 1.18 0.91
    -1 1 36 0.75 0.83
    1 -1 36 -0.07 0.87
    -1 1 36 0.64 0.79
    -1 -1 -36 0.99 0.8
    1 -1 35 0.72 0.8
    1 1 -35 -0.6 0.75
    -1 -1 -35 0.56 0.79
    1 1 -35 -0.28 0.8
    -1 -1 -35 -0.93 0.92
    1 -1 35 1.36 0.89
    -1 1 35 0.72 0.89
    1 -1 35 1.26 0.85
    -1 1 35 -0.92 0.85
    -1 1 35 -0.19 0.75
    -1 -1 -35 -0.13 0.77
    -1 -1 -34 0.66 0.75
    1 -1 34 0.51 0.8
    1 1 -34 0.87 0.69
    -1 -1 -34 0.48 0.89
    1 -1 34 1.95 0.91
    1 1 -34 -0.07 0.83
    -1 1 34 0.91 0.91
    -1 1 34 0.96 0.83
    1 -1 34 1.02 0.84
    -1 -1 -34 1.2 0.79
    -1 1 34 0.06 0.77
    -1 1 33 1.07 0.73
    -1 -1 -33 1.16 0.71
    1 1 -33 0.62 0.69
    1 -1 33 0.49 0.77
    1 1 -33 0.84 0.81
    -1 1 33 0.95 0.89
    1 -1 33 0.34 0.77
    -1 -1 -33 0.27 0.84
    1 -1 33 1.05 0.82
    -1 1 33 0.75 0.81
    -1 -1 -33 0.12 0.77
    1 -1 33 1.78 0.79
    -1 1 33 0.65 0.72
    1 -1 32 1.55 0.79
    -1 -1 -32 2.15 0.72
    -1 1 32 1.51 0.74
    1 1 -32 2.23 0.74
    1 1 -32 1.32 0.83
    -1 -1 -32 2.2 0.88
    -1 1 32 0.99 0.85
    1 -1 32 1.83 0.89
    1 -1 32 1.15 0.8
    -1 1 32 1.51 0.79
    -1 -1 -32 1.67 0.79
    -1 1 32 1.62 0.74
    1 -1 32 1.68 0.78
    1 -1 31 1.8 0.77
    -1 -1 -31 3.55 0.79
    1 1 -31 2.26 0.75
    -1 1 31 2.53 0.72
    -1 1 31 0.83 0.82
    -1 -1 -31 2.38 0.85
    1 1 -31 3.28 0.85
    1 -1 31 1.71 0.83
    1 -1 31 3.02 0.89
    -1 1 31 2.51 0.87
    -1 1 31 2.92 0.8
    -1 -1 -31 2.43 0.79
    1 -1 31 3.1 0.79
    1 1 -30 3.25 0.76
    -1 1 30 3.9 0.78
    -1 -1 -30 3.17 0.78
    1 -1 30 5.05 0.93
    1 -1 30 4.34 0.98
    1 1 -30 3.57 0.89
    -1 -1 -30 3.93 0.88
    -1 1 30 5.06 0.99
    -1 1 30 2.71 0.84
    1 -1 30 4.97 0.92
    -1 1 30 5.16 0.88
    1 -1 30 4.37 0.81
    -1 -1 -30 4.77 0.84
    1 1 -29 7.74 0.9
    1 -1 29 8.94 1
    -1 -1 -29 7.46 0.94
    -1 1 29 8.04 0.9
    -1 1 29 8.93 1.08
    1 -1 29 8.31 1.04
    1 1 -29 9.15 1.05
    -1 -1 -29 8.05 1.01
    -1 1 29 6.1 0.97
    1 -1 29 8.72 1.03
    1 -1 29 7.38 0.97
    1 1 -29 7.98 0.91
    -1 1 29 7.88 0.95
    -1 -1 -29 7.55 0.96
    1 1 -28 -0.05 0.61
    -1 1 28 1.09 0.68
    -1 -1 -28 0.74 0.71
    1 -1 28 1.15 0.73
    -1 1 28 1.09 0.77
    -1 -1 -28 0.39 0.75
    1 -1 28 1.19 0.77
    1 1 -28 0.38 0.76
    1 -1 28 0.84 0.74
    -1 1 28 0.73 0.73
    -1 1 28 0.46 0.67
    1 -1 28 1.18 0.7
    -1 -1 -28 0.26 0.69
    1 1 -28 0.45 0.65
    -1 -1 -27 7.83 0.91
    -1 1 27 5.91 0.86
    1 1 -27 7.58 0.89
    1 -1 27 7.86 0.99
    -1 -1 -27 9.57 1.01
    1 -1 27 9.62 1.05
    1 1 -27 8.47 0.99
    -1 1 27 9.17 1.05
    -1 1 27 8.26 0.98
    1 -1 27 8.79 1.02
    1 1 -27 9.52 0.9
    -1 1 27 7.46 0.9
    1 -1 27 8.28 0.92
    -1 -1 -27 8.59 0.96
    1 -1 26 11.98 1.07
    -1 1 26 10.04 0.97
    1 1 -26 10.34 0.94
    -1 -1 -26 10.13 0.97
    -1 -1 -26 12.68 1.13
    -1 1 26 10.61 1.08
    1 1 -26 13.71 1.1
    1 -1 26 11.07 1.07
    1 -1 26 10.19 1.05
    -1 1 26 10.25 1.04
    -1 1 26 11.4 1.04
    1 1 -26 12.86 0.98
    1 -1 26 11.05 1
    -1 -1 -26 10.95 1.04
    -1 -1 -25 7.36 0.85
    1 -1 25 7.33 0.89
    -1 1 25 6.98 0.81
    1 1 -25 6.9 0.8
    -1 1 25 6.16 0.92
    1 -1 25 8.65 0.95
    1 1 -25 7.62 0.91
    -1 -1 -25 6.48 0.92
    1 -1 25 7.21 0.92
    -1 1 25 7.37 0.89
    -1 -1 -25 9.6 0.91
    1 -1 25 7.38 0.87
    1 1 -25 7.04 0.82
    -1 1 25 6.69 0.84
    1 1 -24 5.26 0.71
    1 -1 24 4.39 0.75
    -1 -1 -24 4.41 0.74
    -1 1 24 3.96 0.7
    1 1 -24 4.86 0.81
    1 -1 24 5.15 0.84
    -1 -1 -24 4.96 0.8
    -1 1 24 4.19 0.8
    1 -1 24 5.5 0.82
    -1 1 24 5.41 0.8
    1 1 -24 5.44 0.71
    1 -1 24 4.1 0.73
    -1 -1 -24 4.1 0.73
    -1 1 24 4.76 0.76
    -1 -1 -23 1.33 0.59
    -1 1 23 1.16 0.53
    1 1 -23 1.03 0.59
    1 -1 23 0.39 0.6
    1 -1 23 0.83 0.65
    -1 -1 -23 0.91 0.65
    1 1 -23 1.23 0.65
    -1 -1 -23 0.91 0.5
    -1 1 23 1.21 0.68
    -1 1 23 1.48 0.63
    1 -1 23 1.36 0.66
    -1 -1 -23 0.95 0.62
    -1 1 23 0.21 0.61
    1 -1 23 -0.04 0.58
    1 1 -23 0.84 0.55
    1 -1 22 15.54 1.09
    1 1 -22 15.04 1
    -1 -1 -22 12.87 1
    -1 1 22 15.24 0.98
    1 1 -22 14.97 1
    1 -1 22 13.76 1.08
    1 1 -22 15.45 1.09
    -1 -1 -22 12.72 0.9
    -1 1 22 14.76 1.12
    -1 -1 -22 14.49 1.09
    1 -1 22 11.69 1.04
    -1 1 22 16.04 1.09
    -1 1 22 14.38 0.9
    -1 1 22 14.97 1.05
    -1 -1 -22 16.21 1.08
    1 -1 22 14.69 1.03
    1 1 -22 15.22 0.98
    -1 1 21 3.06 0.58
    -1 -1 -21 2.64 0.62
    1 1 -21 3.82 0.57
    1 -1 21 4.81 0.69
    1 1 -21 3.42 0.61
    1 -1 21 3.56 0.68
    1 1 -21 3.49 0.69
    -1 -1 -21 3.35 0.55
    -1 -1 -21 3.07 0.69
    -1 1 21 3.3 0.71
    1 -1 21 2.89 0.68
    -1 1 21 2.22 0.66
    1 -1 21 2.58 0.49
    -1 1 21 3.29 0.52
    1 -1 21 2.95 0.62
    1 1 -21 4.67 0.66
    -1 -1 -21 4.35 0.7
    -1 1 21 2.64 0.63
    -1 1 20 6.34 0.69
    1 -1 20 6.01 0.76
    -1 -1 -20 7.29 0.75
    1 1 -20 7.23 0.7
    1 1 -20 7.87 0.72
    1 1 -20 7.52 0.8
    -1 -1 -20 6.81 0.78
    1 -1 20 7.74 0.81
    -1 -1 -20 7.59 0.69
    -1 1 20 7.76 0.82
    1 -1 20 6.9 0.79
    -1 1 20 6.54 0.75
    -1 1 20 6.75 0.59
    1 -1 20 5.96 0.73
    -1 1 20 7.13 0.76
    1 -1 20 7.71 0.61
    1 1 -20 7.9 0.74
    -1 -1 -20 7.46 0.76
    1 -1 19 11.8 0.94
    -1 -1 -19 14.17 0.94
    1 1 -19 13.4 0.89
    -1 1 19 13.04 0.89
    1 1 -19 14.35 0.93
    1 -1 19 14.14 1.01
    -1 -1 -19 13.83 0.9
    1 1 -19 14.37 1.01
    -1 1 19 14.56 1.05
    -1 -1 -19 14.37 1
    1 1 -19 14.09 0.74
    -1 1 19 13.61 0.96
    1 -1 19 13.76 1
    1 -1 19 13.57 0.94
    1 1 -19 15.36 0.92
    -1 -1 -19 13.81 0.99
    -1 -1 -19 13.7 0.82
    1 -1 19 13.03 0.8
    -1 1 19 14.11 0.83
    -1 1 19 12.94 0.96
    1 1 -18 15.09 0.91
    -1 1 18 14.32 0.79
    -1 1 18 14.02 0.79
    1 1 -18 13.78 0.88
    -1 -1 -18 15.02 0.94
    -1 1 18 12.58 0.88
    1 -1 18 4.73 0.95
    1 1 -18 15.21 0.99
    -1 -1 -18 15.21 0.99
    -1 -1 -18 14.51 0.9
    1 1 -18 14.94 0.74
    -1 1 18 12.86 0.99
    1 -1 18 2.42 1
    -1 1 18 17.29 0.96
    1 -1 18 2.19 0.99
    -1 -1 -18 13.75 0.67
    -1 1 18 16.82 1
    -1 1 18 15.42 0.99
    -1 -1 -18 13.94 0.97
    -1 -1 -18 15.46 0.82
    1 1 -18 14.88 0.9
    -1 1 18 14.16 0.83
    1 -1 18 15.13 0.82
    1 -1 18 14.23 0.95
    1 1 -18 14.11 0.82
    1 -1 18 14.19 0.81
    -1 1 17 9.59 0.72
    1 -1 17 3.49 0.81
    -1 1 17 10.67 0.66
    1 1 -17 10.26 0.75
    -1 1 17 10.05 0.64
    1 1 -17 9.76 0.74
    -1 -1 -17 10.25 0.78
    1 -1 17 1.37 0.85
    -1 1 17 9.56 0.72
    1 1 -17 11.22 0.62
    -1 -1 -17 10.98 0.85
    -1 -1 -17 10.07 0.74
    1 1 -17 12.63 0.89
    -1 1 17 9.48 0.83
    -1 -1 -17 9.29 0.53
    1 -1 17 2.16 0.81
    -1 1 17 11.36 0.81
    1 -1 17 11.36 0.67
    -1 1 17 9.8 0.8
    1 -1 17 10.33 0.79
    -1 -1 -17 11.17 0.82
    -1 -1 -17 10.08 0.66
    1 1 -17 10.58 0.7
    1 -1 17 10.39 0.67
    -1 1 17 9.09 0.67
    1 1 -17 10.64 0.8
    1 -1 16 0.36 0.53
    -1 1 16 1.82 0.39
    -1 1 16 1.38 0.37
    1 1 -16 1.97 0.48
    -1 -1 -16 2.46 0.54
    -1 1 16 1.68 0.47
    1 1 -16 2.07 0.47
    -1 1 16 1.63 0.6
    1 1 -16 2.05 0.36
    -1 -1 -16 2.3 0.48
    1 -1 16 2.48 0.3
    -1 -1 -16 2.16 0.59
    1 1 -16 1.9 0.56
    -1 1 16 -0.34 0.66
    1 -1 16 0.44 0.58
    1 1 -16 2.28 0.44
    1 -1 16 0.38 0.61
    -1 -1 -16 1.68 0.3
    1 1 -16 1.99 0.19
    -1 1 16 2.88 0.56
    1 1 -16 2.29 0.18
    1 -1 16 2.32 0.43
    -1 1 16 2.06 0.42
    -1 -1 -16 3.05 0.57
    1 1 -16 1.82 0.51
    1 -1 16 1.86 0.37
    1 1 -16 2.39 0.45
    -1 1 16 1.75 0.52
    -1 -1 -16 1.92 0.4
    1 -1 16 1.8 0.51
    -1 -1 -16 1.64 0.28
    1 1 -15 8.27 0.65
    -1 1 15 8.05 0.65
    -1 -1 -15 8.31 0.69
    -1 1 15 8.3 0.58
    1 1 -15 7.38 0.65
    -1 1 15 8.59 0.58
    1 1 -15 7.73 0.8
    1 -1 15 8.98 0.49
    1 -1 15 7.96 0.63
    -1 1 15 9.3 0.78
    1 1 -15 9.81 0.7
    1 -1 15 1.5 0.75
    -1 -1 -15 7.14 0.66
    -1 -1 -15 8.15 0.75
    1 1 -15 7.08 0.54
    -1 -1 -15 9.5 0.68
    -1 1 15 11.61 0.83
    1 1 -15 8.67 0.38
    -1 1 15 8.92 0.49
    1 1 -15 8.31 0.38
    1 1 -15 8.48 0.63
    1 -1 15 1.79 0.77
    -1 -1 -15 8.58 0.5
    -1 1 15 8.39 0.73
    -1 -1 -15 8.39 0.58
    -1 1 15 7.42 0.76
    -1 1 15 7.7 0.74
    1 -1 15 8.61 0.61
    -1 -1 -15 8.73 0.75
    1 1 -15 8.93 0.63
    -1 -1 -15 8.17 0.45
    1 1 -15 8.13 0.72
    -1 1 15 8.6 0.61
    1 -1 15 8.82 0.58
    1 -1 15 9.01 0.73
    -1 1 14 4.34 0.5
    -1 -1 -14 3.67 0.5
    1 1 -14 4.64 0.53
    1 -1 14 2.95 0.41
    -1 1 14 4.34 0.43
    1 1 -14 4.21 0.54
    -1 1 14 4.17 0.42
    -1 -1 -14 6.11 0.6
    1 1 -14 3.68 0.43
    -1 1 14 2.51 0.45
    1 -1 14 4.91 0.36
    1 1 -14 5.02 0.53
    -1 -1 -14 5.25 0.62
    -1 1 14 4.68 0.49
    1 1 -14 3.02 0.65
    1 -1 14 4.82 0.49
    -1 1 14 5.05 0.63
    -1 -1 -14 5.54 0.52
    1 -1 14 0.6 0.6
    -1 -1 -14 5.85 0.55
    1 -1 14 0.77 0.6
    1 1 -14 4.59 0.26
    1 1 -14 4.99 0.5
    -1 1 14 4.88 0.37
    -1 -1 -14 4.56 0.36
    1 1 -14 4.92 0.27
    -1 1 14 4.53 0.57
    -1 -1 -14 4.77 0.45
    1 -1 14 5.05 0.43
    -1 -1 -14 4.18 0.6
    1 1 -14 3.77 0.6
    1 1 -14 -0.31 0.31
    1 1 -14 5.04 0.52
    1 -1 14 4.66 0.46
    -1 -1 -14 4.59 0.32
    -1 1 14 4.38 0.57
    -1 1 14 4.76 0.47
    1 -1 14 4.75 0.58
    -1 1 14 3.97 0.54
    1 1 -13 0.38 0.39
    -1 1 13 0.4 0.31
    1 1 -13 0.55 0.44
    -1 -1 -13 0.57 0.44
    -1 -1 -13 0.62 0.39
    1 -1 13 0.72 0.34
    -1 1 13 0.59 0.41
    -1 1 13 0.23 0.31
    -1 -1 -13 0.05 0.48
    -1 1 13 0.31 0.34
    1 1 -13 0.66 0.4
    -1 1 13 0.03 0.5
    1 1 -13 0.71 0.29
    1 -1 13 0.2 0.33
    1 1 -13 0.31 0.5
    1 -1 13 0.23 0.48
    1 -1 13 0.67 0.23
    -1 1 13 0.3 0.37
    -1 -1 -13 0.96 0.43
    -1 -1 -13 -0.12 0.41
    1 1 -13 0.24 0.18
    -1 1 13 0.24 0.26
    1 1 -13 0.06 0.36
    1 -1 13 0.15 0.46
    -1 1 13 0.18 0.45
    1 1 -13 0.2 0.17
    1 -1 13 0.25 0.14
    1 -1 13 0.16 0.14
    -1 -1 -13 -0.02 0.27
    -1 1 13 -0.29 0.44
    -1 1 13 0.17 0.45
    1 1 -13 0.18 0.42
    1 -1 13 0.39 0.28
    -1 1 13 0.16 0.35
    -1 -1 -13 0.2 0.46
    1 -1 13 0.45 0.43
    -1 -1 -13 0.19 0.2
    1 -1 13 0.45 0.34
    -1 -1 -13 0.3 0.35
    1 1 -13 0.45 0.4
    1 1 -13 0.38 0.3
    -1 -1 -12 17.58 0.86
    -1 1 12 16.98 0.75
    -1 1 12 17.07 0.78
    -1 -1 -12 15.45 0.8
    -1 1 12 17.01 0.74
    1 1 -12 17.85 0.83
    1 1 -12 17.89 0.85
    -1 1 12 -0.23 0.56
    -1 -1 -12 17.5 0.9
    1 1 -12 16.41 0.84
    -1 -1 -12 17.92 0.83
    1 1 -12 15.82 0.88
    -1 1 12 17.1 0.92
    -1 1 12 16.65 0.8
    1 -1 12 18.6 0.81
    1 -1 12 17.58 0.68
    1 1 -12 16.58 0.68
    -1 -1 -12 16.81 0.86
    1 -1 12 16.63 0.57
    -1 1 12 16.05 0.68
    1 -1 12 16.6 0.57
    1 1 -12 17.06 0.79
    -1 1 12 16.69 0.88
    -1 -1 -12 16.74 0.71
    1 1 -12 16.46 0.6
    1 1 -12 17.13 0.84
    -1 -1 -12 17.11 0.76
    1 -1 12 16.07 0.77
    -1 -1 -12 15.72 0.6
    -1 -1 -12 17.05 0.91
    -1 1 12 17.03 0.86
    1 -1 12 16.09 0.86
    -1 1 12 16.42 0.77
    1 -1 12 17.85 0.76
    -1 1 12 17.13 0.88
    1 1 -12 4.1 0.66
    1 1 -12 17.11 0.82
    -1 1 11 2.92 0.37
    -1 1 11 3.33 0.43
    -1 -1 -11 2.84 0.45
    1 1 -11 3.26 0.44
    1 1 -11 4.34 0.49
    -1 1 11 3.66 0.4
    -1 -1 -11 3.98 0.49
    1 1 -11 3.52 0.53
    1 -1 11 4.33 0.41
    -1 -1 -11 3.99 0.55
    -1 -1 -11 3.56 0.45
    1 -1 11 2.98 0.51
    1 1 -11 3.58 0.48
    -1 1 11 3.88 0.55
    -1 1 11 3.33 0.43
    -1 -1 -11 3.65 0.49
    1 1 -11 3.91 0.33
    1 -1 11 3.11 0.31
    -1 1 11 3.25 0.35
    1 -1 11 3.86 0.25
    -1 1 11 3.08 0.49
    1 1 -11 4.04 0.42
    -1 -1 -11 0.8 0.34
    1 -1 11 3.45 0.23
    -1 -1 -11 3.26 0.37
    1 1 -11 2.99 0.25
    1 -1 11 0.17 0.51
    -1 -1 -11 3.63 0.25
    -1 -1 -11 2.71 0.39
    -1 1 11 3.67 0.39
    1 -1 11 3.39 0.42
    1 1 -11 4.02 0.48
    1 1 -11 3.31 0.43
    1 -1 11 3.99 0.48
    -1 1 11 3.57 0.5
    -1 1 11 3.15 0.5
    -1 -1 -11 3.49 0.53
    1 -1 11 3.32 0.35
    -1 1 10 116.98 2.4
    -1 1 10 117.79 2.46
    1 1 -10 126.08 2.52
    -1 -1 -10 116.88 2.54
    -1 1 10 118.46 2.43
    -1 -1 -10 117.63 2.57
    1 1 -10 118.03 2.54
    1 1 -10 120.06 2.58
    1 -1 10 122.12 2.36
    -1 1 10 120.22 2.5
    1 1 -10 122.33 2.34
    -1 -1 -10 112.34 2.56
    1 -1 10 119.08 2.6
    -1 -1 -10 126.49 2.54
    1 -1 10 122.61 2.51
    -1 -1 -10 116.1 2.6
    -1 1 10 118.16 2.62
    1 1 -10 120.43 2.56
    1 -1 10 118 2.25
    1 -1 10 112.89 2.59
    1 1 -10 121.39 2.29
    1 -1 10 117.06 2.25
    -1 -1 -10 118.94 2.41
    -1 1 10 122.78 2.57
    -1 1 10 114.22 2.38
    1 1 -10 123.42 2.49
    1 -1 10 126.61 2.46
    -1 -1 -10 118.49 2.63
    -1 1 10 119.24 2.6
    -1 -1 -10 116.67 2.41
    -1 1 10 113.84 2.48
    1 -1 10 122.07 2.46
    1 -1 10 117.86 2.56
    1 1 -10 125.4 2.56
    -1 1 10 119.89 2.55
    -1 -1 -10 108.95 2.22
    1 1 -9 5.69 0.44
    -1 1 9 4.18 0.39
    1 1 -9 5.32 0.47
    -1 1 9 3.97 0.35
    -1 -1 -9 4.94 0.49
    -1 -1 -9 5.1 0.45
    1 1 -9 5.06 0.48
    -1 -1 -9 4.23 0.48
    1 1 -9 5.03 0.54
    1 -1 9 5.15 0.33
    -1 1 9 4.92 0.46
    1 -1 9 5 0.4
    -1 -1 -9 4.7 0.52
    1 -1 9 5.13 0.53
    -1 1 9 4.47 0.53
    1 1 -9 5.07 0.34
    -1 1 9 4.43 0.4
    1 -1 9 5.1 0.53
    1 1 -9 5 0.29
    1 -1 9 4.94 0.27
    -1 -1 -9 -0.46 0.26
    -1 -1 -9 3.99 0.37
    -1 1 9 4.03 0.37
    -1 1 9 4.9 0.48
    -1 1 9 4.09 0.49
    1 1 -9 4.61 0.48
    -1 -1 -9 4.4 0.37
    -1 1 9 4.62 0.4
    1 -1 9 5.3 0.37
    1 -1 9 4.76 0.4
    1 1 -9 5.02 0.48
    1 -1 9 4.57 0.49
    -1 -1 -9 4.24 0.52
    -1 1 9 4.95 0.56
    1 1 -8 105.21 3.64
    1 1 -8 100.54 3.65
    -1 1 8 96.97 3.61
    1 -1 8 108.37 3.67
    -1 1 8 101.24 3.59
    -1 1 8 100.65 3.65
    -1 1 8 104.79 3.66
    1 1 -8 107.38 3.68
    1 1 -8 104.97 3.7
    -1 -1 -8 105.06 3.7
    1 1 -8 97.6 3.56
    1 -1 8 103.63 3.58
    -1 -1 -8 99.53 3.7
    1 -1 8 103.39 3.7
    -1 1 8 103.7 3.7
    -1 -1 -8 104.66 3.65
    1 -1 8 102.62 3.64
    1 -1 8 106.57 3.66
    1 -1 8 96.89 3.69
    -1 -1 -8 42.88 3.55
    1 -1 8 100.96 3.54
    -1 -1 -8 102.06 3.62
    1 1 -8 108.85 3.57
    -1 1 8 99.34 3.6
    -1 1 8 106.03 3.67
    -1 1 8 106.25 3.65
    1 1 -8 110.81 3.69
    1 -1 8 104.41 3.67
    -1 1 8 98.97 3.69
    1 -1 8 105.88 3.62
    1 1 -8 105.49 3.64
    -1 1 8 102.39 3.69
    -1 -1 -8 101.07 3.59
    -1 -1 -8 106.39 3.72
    1 -1 8 101.3 3.63
    -1 1 7 31.89 1.23
    1 1 -7 32.62 1.29
    1 -1 7 34.17 1.32
    -1 1 7 33.76 1.26
    -1 1 7 33.19 1.36
    1 1 -7 33.24 1.31
    1 1 -7 32.92 1.36
    1 -1 7 31.57 1.35
    -1 -1 -7 31.39 1.36
    1 1 -7 32.42 1.22
    1 -1 7 33.07 1.29
    -1 -1 -7 32.22 1.3
    -1 1 7 33.66 1.33
    -1 1 7 32.77 1.33
    1 1 -7 31.59 1.32
    -1 -1 -7 30.34 1.35
    1 -1 7 33.95 1.24
    1 -1 7 34.54 1.32
    -1 -1 -7 25.53 1.28
    1 -1 7 31.84 1.35
    -1 1 7 30.45 1.27
    1 -1 7 32.06 1.21
    -1 1 7 30.92 1.29
    1 1 -7 31.48 1.23
    -1 -1 -7 31.18 1.28
    -1 1 7 33.38 1.31
    -1 -1 -7 31.53 1.23
    1 1 -7 35.42 1.35
    1 -1 7 31.75 1.32
    1 1 -7 34.02 1.3
    1 -1 7 33.35 1.27
    -1 1 7 31.52 1.34
    1 -1 7 32.67 1.29
    -1 -1 -7 31.63 1.36
    -1 1 6 138.93 4.97
    1 -1 6 142.59 5.02
    1 1 -6 144.96 5
    -1 1 6 141.64 5.05
    1 1 -6 143.51 5.02
    -1 1 6 137.05 4.95
    1 -1 6 152.63 5.03
    1 -1 6 151.85 5.04
    1 -1 6 144.81 5.01
    -1 -1 -6 134.54 5.06
    1 1 -6 142.68 4.95
    -1 -1 -6 141.86 5.05
    1 -1 6 141.93 4.97
    1 1 -6 140.18 5.04
    1 1 -6 141.45 4.95
    1 1 -6 148.51 5.03
    -1 1 6 143.48 5.03
    -1 1 6 138.02 5.03
    1 -1 6 136.79 5.05
    -1 -1 -6 143.11 5.01
    1 1 -6 147.29 4.97
    1 -1 6 135.21 4.95
    -1 -1 -6 148.44 5.04
    1 -1 6 151.01 5.03
    -1 1 6 137.46 5.02
    -1 -1 -6 131.38 5.01
    -1 1 6 146.17 5.02
    -1 1 6 132.51 5
    1 1 -6 110.56 5.01
    1 -1 6 141.37 5.03
    1 1 -6 137.05 4.99
    1 1 -6 148.54 5.05
    -1 1 6 144.88 5.05
    1 -1 6 142 4.99
    -1 -1 -6 136.78 5.07
    -1 -1 -6 133.89 4.95
    1 -1 6 140.06 5.01
    1 1 -5 455.94 15.98
    1 -1 5 491.5 16.01
    1 -1 5 480.56 16.02
    1 1 -5 443.59 16.01
    -1 1 5 446.61 15.96
    1 -1 5 476.57 16.01
    -1 1 5 457.86 16.03
    -1 1 5 436.7 15.94
    1 -1 5 460.54 15.97
    1 -1 5 465.67 16
    -1 -1 -5 462.78 15.99
    1 1 -5 465.13 15.96
    -1 1 5 452.22 16.02
    1 -1 5 461.99 16.03
    -1 1 5 449.8 16.01
    -1 -1 -5 454.99 16.04
    1 1 -5 456.25 16
    -1 -1 -5 440.76 16.03
    1 1 -5 455.12 16.02
    -1 1 5 458.1 16
    -1 -1 -5 493.04 16.02
    -1 -1 -5 449.33 16.02
    -1 1 5 462.76 16
    1 -1 5 438.7 15.96
    -1 1 5 475.31 16.01
    1 -1 5 470.9 15.97
    1 1 -5 468.81 15.98
    1 1 -5 455.79 15.98
    1 -1 5 488.05 16.02
    -1 -1 -5 432.26 15.93
    -1 -1 -5 422.1 16.03
    1 -1 5 467.77 15.98
    1 -1 5 444.96 16
    -1 1 5 464.99 16.03
    1 1 -5 467.68 16.03
    1 1 -5 457.98 15.98
    1 -1 5 452.78 16.02
    1 -1 5 487.19 16
    1 1 -4 34.53 1.32
    1 -1 4 34.41 1.31
    1 1 -4 34.33 1.28
    1 -1 4 33.38 1.31
    -1 1 4 35.01 1.34
    -1 1 4 31.77 1.25
    1 -1 4 33.61 1.3
    -1 -1 -4 33.7 1.28
    1 -1 4 33.2 1.27
    -1 1 4 35.61 1.35
    1 1 -4 34.96 1.27
    -1 -1 -4 33.73 1.36
    -1 -1 -4 31.66 1.34
    1 -1 4 34.43 1.3
    -1 1 4 34.21 1.31
    1 1 -4 34.04 1.3
    1 1 -4 33.02 1.32
    1 -1 4 34.41 1.29
    -1 1 4 34.17 1.32
    1 -1 4 33.49 1.27
    1 1 -4 34.44 1.27
    -1 1 4 34.02 1.32
    1 -1 4 36.91 1.29
    1 1 -4 34.96 1.3
    1 1 -4 33.56 1.33
    -1 -1 -4 35.57 1.32
    1 -1 4 34.37 1.31
    -1 -1 -4 33.71 1.34
    -1 1 4 34.55 1.31
    1 -1 4 35.55 1.32
    1 -1 4 34.57 1.28
    -1 1 4 32.87 1.33
    1 1 -4 32.27 1.29
    -1 -1 -4 32.18 1.34
    1 -1 4 34.21 1.32
    1 -1 4 35.52 1.3
    1 1 -4 35.14 1.34
    1 -1 3 136.98 4.83
    -1 -1 -3 87 4.8
    1 -1 3 134.19 4.83
    1 1 -3 140.17 4.81
    1 1 -3 137.76 4.84
    -1 1 3 129.5 4.78
    -1 1 3 136.42 4.85
    1 -1 3 140.78 4.83
    -1 -1 -3 137.47 4.86
    1 -1 3 136.88 4.82
    -1 1 3 135.43 4.83
    1 1 -3 135.67 4.82
    1 -1 3 144.99 4.82
    1 1 -3 140.61 4.82
    -1 -1 -3 138.93 4.8
    -1 -1 -3 132.34 4.88
    1 1 -3 140.29 4.84
    1 1 -3 138.38 4.84
    1 1 -3 138.93 4.8
    -1 1 3 134.79 4.85
    1 -1 3 135.19 4.82
    1 -1 3 144.46 4.83
    1 1 -3 138.29 4.85
    -1 1 3 134.39 4.82
    1 -1 3 140.11 4.83
    -1 -1 -3 138.16 4.87
    -1 1 3 137.31 4.79
    -1 1 3 142.07 4.85
    1 -1 3 141.76 4.83
    -1 -1 -3 142.86 4.83
    1 -1 3 144.09 4.85
    -1 1 3 140.69 4.86
    1 1 -3 142.82 4.85
    1 -1 3 145.45 4.83
    1 1 -3 132.32 4.82
    1 -1 3 141.6 4.82
    -1 -1 -3 137.99 4.87
    1 -1 2 91.02 3.26
    1 1 -2 91.03 3.27
    -1 1 2 94.6 3.27
    -1 -1 -2 90.15 3.27
    1 -1 2 90.48 3.25
    1 -1 2 92.69 3.25
    1 -1 2 93.13 3.25
    1 1 -2 93.68 3.25
    1 1 -2 89.33 3.23
    1 -1 2 91.27 3.24
    1 1 -2 93.74 3.26
    1 -1 2 87.03 3.26
    -1 -1 -2 90.61 3.31
    -1 1 2 91.97 3.25
    1 1 -2 93.67 3.27
    -1 -1 -2 89.82 3.28
    -1 1 2 84.71 3.24
    1 -1 2 95.02 3.27
    -1 -1 -2 90.25 3.25
    -1 1 2 94.58 3.28
    1 1 -2 91.08 3.22
    1 -1 2 93.06 3.28
    -1 1 2 95.03 3.29
    1 1 -2 91.4 3.28
    -1 -1 -2 89.99 3.3
    1 -1 2 91.19 3.25
    1 -1 2 91.95 3.27
    -1 -1 -2 92.74 3.27
    1 1 -2 90.68 3.27
    -1 1 2 93.68 3.28
    -1 1 2 92.19 3.28
    1 -1 2 91.6 3.26
    1 1 -2 94.58 3.29
    1 1 -2 90.71 3.25
    -1 -1 -2 89.06 3.29
    1 -1 2 88.04 3.24
    1 1 -2 94.97 3.27
    1 -1 1 25.2 1.06
    -1 -1 -1 32.42 1.1
    -1 1 1 30.28 1.1
    1 1 -1 30.86 1.08
    1 -1 1 29.88 1.09
    1 -1 1 21.23 1.04
    1 1 -1 31.99 1.11
    1 -1 1 17.83 1.04
    1 1 -1 28.39 1.1
    -1 -1 -1 29.66 1.14
    1 1 -1 31.42 1.11
    1 -1 1 30.91 1.07
    -1 1 1 30.78 1.08
    -1 -1 -1 27.57 1.11
    1 -1 1 30.13 1.11
    1 1 -1 31.91 1.13
    -1 1 1 28.97 1.11
    1 -1 1 31.33 1.11
    1 -1 1 27.41 1.07
    1 -1 1 33.43 1.14
    -1 1 1 28.74 1.08
    1 1 -1 30.44 1.11
    -1 -1 -1 31.64 1.07
    -1 -1 -1 31.12 1.15
    1 1 -1 29.43 1.07
    -1 -1 -1 29.82 1.08
    1 1 -1 30.99 1.1
    -1 1 1 31.68 1.12
    1 1 -1 32.04 1.12
    1 -1 1 31.1 1.1
    1 -1 1 30.21 1.08
    -1 1 1 29.9 1.11
    -1 -1 -1 30.8 1.12
    1 -1 0 18.78 1.05
    1 1 0 34.16 1.14
    1 -1 0 28.08 1.1
    -1 1 0 30.05 1.08
    -1 -1 0 33.13 1.11
    -1 1 0 33.17 1.12
    1 1 0 32.89 1.11
    -1 -1 0 21.35 1.09
    -1 -1 0 32.95 1.15
    -1 1 0 32.07 1.09
    1 -1 0 31.21 1.09
    1 1 0 32.79 1.13
    -1 1 0 32.97 1.14
    1 -1 0 33.98 1.15
    1 1 0 34.2 1.15
    -1 -1 0 32.04 1.16
    -1 1 0 30.77 1.1
    1 -1 0 22.39 1.08
    1 1 0 31.96 1.13
    -1 1 0 31.01 1.13
    -1 1 0 32.12 1.13
    -1 -1 0 32.75 1.13
    -1 1 0 30.8 1.12
    1 1 0 27.24 1.11
    1 -1 0 32.33 1.11
    1 1 0 32.02 1.12
    -1 -1 0 31.58 1.13
    -1 1 -1 31.2 1.11
    1 -1 -1 29.95 1.14
    -1 1 -1 32.12 1.12
    -1 -1 1 32.21 1.13
    -1 1 -1 30.25 1.14
    1 1 1 30.72 1.14
    1 1 1 31.5 1.16
    -1 -1 1 24.57 1.12
    1 -1 -1 31.77 1.18
    1 1 1 31.37 1.15
    -1 1 -1 29.73 1.11
    -1 1 -1 31.49 1.15
    1 -1 -1 30.17 1.12
    -1 -1 1 30.32 1.15
    1 1 1 29.23 1.15
    -1 1 -1 32.25 1.16
    -1 -1 1 31.6 1.18
    1 1 1 31.38 1.11
    1 -1 -1 26.21 1.11
    1 1 1 31.29 1.16
    -1 1 -1 30.01 1.13
    -1 -1 1 31.26 1.13
    1 1 1 30.2 1.15
    -1 -1 1 30.65 1.14
    -1 -1 1 31.16 1.17
    -1 1 -1 29.57 1.13
    1 -1 -1 31.12 1.15
    -1 1 -1 30.79 1.15
    1 1 1 27.44 1.11
    1 -1 -2 95.16 3.24
    -1 1 -2 90.32 3.24
    -1 -1 2 94.18 3.24
    -1 1 -2 89.17 3.22
    1 1 2 96.39 3.25
    -1 1 -2 90.51 3.24
    1 1 2 90.93 3.25
    -1 -1 2 91.94 3.22
    -1 -1 2 93.44 3.24
    -1 1 -2 89.91 3.22
    1 -1 -2 87.76 3.23
    1 -1 -2 93.24 3.27
    1 1 2 88.87 3.25
    -1 -1 2 89.67 3.21
    -1 -1 2 88.23 3.23
    1 1 2 89.69 3.27
    -1 1 -2 94.47 3.25
    1 1 2 89.54 3.23
    1 1 2 91.66 3.25
    -1 -1 2 90.29 3.19
    1 -1 -2 93.66 3.27
    -1 -1 2 89.55 3.26
    1 -1 -2 94.1 3.22
    -1 1 -2 88.56 3.23
    -1 1 -2 93.63 3.24
    -1 1 -2 86.29 3.22
    1 -1 -2 90.77 3.25
    -1 -1 2 86.41 3.22
    -1 -1 2 87.11 3.25
    -1 -1 2 92.2 3.27
    -1 1 -3 140.46 4.86
    -1 1 -3 137.67 4.87
    1 -1 -3 134.43 4.81
    1 1 3 135.72 4.88
    1 1 3 137.5 4.88
    -1 -1 3 143.16 4.86
    -1 -1 3 142.9 4.84
    -1 1 -3 139.19 4.87
    1 -1 -3 140.62 4.87
    -1 1 -3 132.73 4.85
    1 -1 -3 136.17 4.86
    1 -1 -3 132.77 4.89
    -1 -1 3 138.69 4.84
    -1 -1 3 138.76 4.85
    1 1 3 133.04 4.87
    -1 1 -3 137.5 4.85
    1 1 3 135.76 4.82
    -1 -1 3 142.35 4.86
    -1 1 -3 139.1 4.86
    1 -1 -3 127.14 4.89
    1 -1 -3 132.39 4.87
    -1 1 -3 141.82 4.86
    1 1 3 137.6 4.87
    -1 -1 3 136.83 4.82
    -1 1 -3 140.97 4.87
    -1 -1 3 139.39 4.88
    1 1 3 138.09 4.86
    1 -1 -3 137.96 4.85
    1 1 3 138.31 4.89
    -1 1 -3 140.29 4.86
    1 -1 -3 132.33 4.88
    -1 -1 3 136.07 4.88
    -1 -1 3 133.13 4.84
    -1 1 -3 136.85 4.85
    -1 -1 3 142.57 4.91
    1 1 4 33.65 1.33
    1 -1 -4 32.25 1.25
    -1 -1 4 35.98 1.31
    -1 -1 4 34.32 1.28
    -1 1 -4 35.13 1.32
    1 1 4 35.09 1.34
    1 -1 -4 34.94 1.32
    -1 1 -4 37.05 1.33
    -1 1 -4 32.74 1.31
    -1 -1 4 35.59 1.31
    1 1 4 34.51 1.34
    -1 1 -4 32.12 1.28
    1 -1 -4 33.67 1.32
    -1 -1 4 34.73 1.31
    1 -1 -4 34.62 1.36
    -1 -1 4 33.85 1.27
    -1 1 -4 35.76 1.3
    1 1 4 33.6 1.27
    -1 1 -4 33.27 1.32
    -1 -1 4 32.79 1.3
    -1 1 -4 34.03 1.28
    1 -1 -4 34.95 1.29
    -1 -1 4 33.69 1.26
    1 1 4 32.61 1.32
    1 1 4 32.7 1.31
    1 -1 -4 35.78 1.34
    1 -1 -4 35.69 1.31
    1 -1 -4 33.81 1.35
    -1 1 -4 32.57 1.28
    -1 -1 4 32.73 1.35
    -1 -1 4 33.32 1.28
    -1 -1 4 35.41 1.36
    1 1 5 455.23 15.97
    -1 -1 5 467.21 15.92
    -1 -1 5 466 15.94
    1 1 5 453.57 15.96
    1 -1 -5 445.16 15.89
    1 -1 -5 475.83 15.96
    -1 1 -5 463.14 15.97
    -1 1 -5 477.14 15.96
    1 -1 -5 440.44 15.88
    -1 -1 5 447.48 15.96
    -1 1 -5 448.86 15.91
    1 1 5 439.58 15.93
    -1 1 -5 456.62 15.94
    1 -1 -5 455.49 15.97
    1 -1 -5 433.36 15.95
    1 1 5 475.75 15.97
    -1 -1 5 469.49 15.95
    -1 1 -5 452 15.9
    1 -1 -5 467.05 15.93
    1 -1 -5 455.96 15.94
    -1 -1 5 463.56 15.91
    1 1 5 448.04 15.96
    -1 -1 5 466.56 15.92
    -1 1 -5 446.5 15.95
    1 -1 -5 489.04 15.95
    1 1 5 447.68 15.94
    1 -1 -5 459.1 15.98
    -1 1 -5 448.23 15.92
    -1 1 -5 470.64 15.95
    -1 1 -5 456.25 15.93
    1 1 5 434.1 15.87
    -1 -1 5 485.03 16
    -1 -1 5 480.25 15.99
    -1 -1 5 452.28 15.92
    1 1 6 142.2 5.01
    -1 -1 6 142.36 4.95
    -1 -1 6 145.1 4.97
    1 1 6 136.88 5
    -1 1 -6 141.8 5.01
    1 -1 -6 135.54 4.91
    1 -1 -6 136.38 4.92
    -1 1 -6 134.85 5
    -1 -1 6 146.2 5
    1 -1 -6 148.13 5
    -1 -1 6 145.7 4.98
    -1 1 -6 143.63 4.99
    -1 1 -6 141.61 4.98
    1 -1 -6 136.47 4.99
    -1 1 -6 137.92 4.93
    1 1 6 144 5
    1 -1 -6 132.48 5
    1 1 6 140.13 4.97
    1 1 6 146.19 5.01
    -1 1 -6 139.06 4.92
    1 -1 -6 143.07 4.97
    1 1 6 140.92 4.96
    -1 -1 6 143.37 4.93
    1 -1 -6 140.87 4.97
    -1 1 -6 142.66 4.99
    -1 -1 6 135.85 4.96
    -1 -1 6 143.36 4.94
    1 -1 -6 138.55 5.02
    -1 -1 6 140.21 4.95
    -1 -1 6 150.38 5.04
    1 -1 -6 147.53 4.97
    1 -1 -6 96.14 4.94
    1 1 6 132.75 4.91
    -1 1 -6 141.33 4.98
    -1 1 -6 147.2 4.96
    -1 -1 6 133.4 5.02
    -1 1 -6 145.33 4.96
    -1 -1 7 32.72 1.3
    1 1 7 31.86 1.35
    1 1 7 31.9 1.35
    1 -1 -7 31.64 1.25
    -1 1 -7 30.32 1.34
    -1 -1 7 33.7 1.28
    -1 1 -7 34.75 1.36
    1 -1 -7 32.3 1.25
    -1 1 -7 34.52 1.33
    -1 1 -7 31.52 1.24
    1 -1 -7 30.64 1.37
    1 -1 -7 34.13 1.35
    -1 -1 7 34.86 1.33
    -1 -1 7 33.54 1.35
    1 1 7 33.59 1.33
    1 -1 -7 31.4 1.35
    -1 1 -7 32.7 1.32
    1 1 7 32.08 1.31
    -1 1 -7 33.58 1.22
    1 1 7 32.26 1.35
    1 -1 -7 28.92 1.28
    1 -1 -7 33.43 1.31
    1 1 7 32.07 1.27
    -1 -1 7 32.43 1.24
    -1 -1 7 31.9 1.28
    -1 1 -7 31.6 1.33
    -1 -1 7 32.32 1.31
    -1 -1 7 33.38 1.39
    -1 -1 7 32.43 1.37
    -1 1 -7 33.04 1.3
    1 1 7 31.8 1.24
    1 -1 -7 33.17 1.31
    -1 -1 7 33.33 1.28
    1 -1 -7 30.31 1.39
    1 1 7 31.92 1.34
    -1 1 -7 31.73 1.31
    -1 1 -7 32.77 1.28
    1 -1 -7 33.77 1.3
    -1 -1 8 107.69 3.72
    -1 -1 8 100.59 3.69
    1 1 8 98.06 3.75
    1 1 8 60.68 3.65
    1 1 8 101.48 3.77
    -1 1 -8 104.87 3.77
    1 -1 -8 101.36 3.68
    -1 1 -8 102.15 3.76
    1 -1 -8 99.16 3.67
    1 -1 -8 101.3 3.76
    1 -1 -8 101.35 3.76
    -1 -1 8 106.35 3.74
    -1 1 -8 105.99 3.74
    -1 1 -8 102.79 3.75
    1 1 8 105.47 3.74
    -1 1 -8 100.73 3.66
    -1 -1 8 103.58 3.77
    -1 -1 8 104.93 3.64
    1 1 8 103.45 3.74
    1 -1 -8 101.3 3.7
    -1 -1 8 104.08 3.69
    -1 -1 8 102.97 3.64
    -1 1 -8 104.54 3.62
    -1 -1 8 103.61 3.73
    1 1 8 104.78 3.77
    1 1 8 99.02 3.68
    1 -1 -8 112.44 3.73
    1 -1 -8 112.29 3.75
    1 1 8 102.82 3.76
    -1 1 -8 106.5 3.69
    -1 1 -8 104.93 3.71
    1 -1 -8 105.4 3.71
    -1 -1 8 106.31 3.78
    -1 -1 8 106.46 3.69
    -1 -1 8 106.52 3.8
    -1 1 -8 107.76 3.73
    1 1 8 100.73 3.67
    1 -1 -8 108.16 3.8
    1 -1 -9 4.33 0.41
    1 1 9 4.85 0.41
    -1 -1 9 4.95 0.41
    1 -1 -9 4.83 0.41
    1 1 9 5.15 0.53
    -1 1 -9 5.69 0.53
    -1 1 -9 4.67 0.53
    1 1 9 4.9 0.53
    -1 -1 9 5.37 0.45
    1 -1 -9 5.68 0.55
    -1 -1 9 4.76 0.51
    1 -1 -9 5.62 0.57
    -1 1 -9 4.96 0.45
    -1 -1 9 4.46 0.51
    -1 1 -9 5.05 0.37
    -1 1 -9 4.61 0.48
    -1 -1 9 5.13 0.34
    1 1 9 4.82 0.49
    1 1 9 5.23 0.44
    1 1 9 4.49 0.35
    -1 -1 9 5.36 0.46
    -1 1 -9 4.61 0.3
    1 -1 -9 5.37 0.46
    -1 -1 9 4.83 0.41
    -1 -1 9 5.04 0.31
    1 -1 -9 4.42 0.4
    1 1 9 5.28 0.53
    1 -1 -9 4.56 0.45
    -1 -1 9 5.37 0.42
    -1 1 -9 4.86 0.42
    -1 -1 9 4.02 0.52
    1 -1 -9 4.62 0.42
    1 -1 -9 4.58 0.62
    -1 1 -9 5.75 0.48
    1 1 9 4.83 0.5
    1 1 9 4.77 0.42
    -1 -1 9 4.48 0.56
    -1 1 -9 5.65 0.42
    1 1 10 117.25 4.37
    -1 1 -10 127.58 4.38
    -1 -1 10 116.14 4.29
    1 -1 -10 121.01 4.29
    1 -1 -10 113.21 4.28
    1 1 10 114.88 4.32
    -1 1 -10 121.08 4.37
    -1 -1 10 117.84 4.31
    -1 -1 10 122.89 4.22
    -1 1 -10 120.76 4.36
    -1 1 -10 120.43 4.25
    -1 1 -10 108.84 4.32
    1 1 10 121.51 4.33
    1 -1 -10 113.6 4.34
    -1 -1 10 118.18 4.33
    1 -1 -10 111.39 4.36
    -1 -1 10 122.67 4.39
    1 1 10 119.31 4.35
    -1 -1 10 118.06 4.33
    1 -1 -10 122.12 4.32
    -1 1 -10 121.7 4.18
    1 -1 -10 119.03 4.26
    -1 -1 10 123.47 4.3
    -1 -1 10 118.14 4.19
    1 1 10 114.27 4.38
    1 1 10 113.63 4.25
    -1 1 -10 117.75 4.28
    1 -1 -10 120.96 4.29
    1 -1 -10 116.37 4.38
    -1 -1 10 126.18 4.42
    1 1 10 116.08 4.28
    -1 -1 10 118.72 4.29
    -1 1 -10 123.91 4.32
    1 -1 -10 121.04 4.34
    1 1 10 118.15 4.35
    -1 -1 10 116.27 4.37
    -1 1 -10 125.35 4.33
    1 1 10 111.75 4.17
    1 1 11 3.86 0.41
    -1 -1 11 3.6 0.43
    -1 -1 11 3.61 0.4
    -1 1 -11 3.89 0.52
    -1 1 -11 3.45 0.53
    1 -1 -11 2.95 0.42
    1 1 11 0.81 0.54
    1 1 11 3.32 0.41
    1 -1 -11 3.49 0.53
    1 1 11 3.8 0.52
    -1 1 -11 2.93 0.33
    -1 -1 11 4.04 0.32
    -1 -1 11 3.75 0.47
    -1 -1 11 3.57 0.55
    -1 1 -11 3.42 0.49
    -1 1 -11 2.85 0.38
    1 -1 -11 3.79 0.55
    -1 -1 11 3.21 0.39
    1 1 11 3.15 0.3
    -1 -1 11 3.49 0.25
    -1 -1 11 2.95 0.45
    1 -1 -11 3.45 0.43
    1 1 11 0.48 0.54
    1 -1 -11 3.92 0.38
    -1 -1 11 2.47 0.56
    -1 1 -11 3.68 0.45
    -1 -1 11 3.65 0.4
    1 1 11 3.25 0.25
    -1 1 -11 4.09 0.44
    -1 1 -11 3.68 0.38
    1 1 11 2.75 0.41
    -1 -1 11 3.36 0.52
    1 -1 -11 3.97 0.46
    1 -1 -11 2.73 0.56
    1 1 11 3.09 0.46
    1 -1 -11 3.76 0.39
    -1 1 -12 16.21 0.93
    -1 1 -12 17.48 0.94
    1 -1 -12 15.52 0.83
    1 1 12 16.54 0.85
    -1 -1 12 18.19 0.84
    -1 -1 12 16.79 0.84
    1 1 12 17.17 0.85
    -1 1 -12 17.03 0.77
    -1 -1 12 17 0.89
    -1 -1 12 17.49 0.74
    1 -1 -12 16.39 0.89
    1 -1 -12 16.92 0.97
    -1 1 -12 17.56 0.93
    -1 1 -12 10.77 0.79
    1 1 12 15.61 0.93
    1 -1 -12 17.2 0.87
    1 -1 -12 16.67 0.78
    1 1 12 16.52 0.74
    -1 -1 12 16.87 0.67
    -1 -1 12 17.39 0.91
    -1 -1 12 19.05 0.86
    1 -1 -12 16.78 0.96
    1 1 12 15.63 0.69
    -1 1 -12 15.99 0.86
    1 1 12 16.85 0.9
    1 -1 -12 17.28 0.83
    -1 -1 12 17.39 0.92
    -1 1 -12 18.22 0.88
    -1 1 -12 16.53 0.81
    -1 -1 12 18.01 0.99
    -1 -1 12 15.38 0.82
    1 1 12 17.3 0.84
    1 -1 -12 17.96 0.9
    1 1 13 0.02 0.48
    1 -1 -13 0.02 0.37
    -1 1 -13 -0.17 0.46
    1 1 13 0.43 0.34
    -1 -1 13 0.59 0.35
    -1 -1 13 0.02 0.34
    -1 1 -13 -0.1 0.45
    -1 -1 13 0.5 0.4
    -1 1 -13 0.23 0.27
    -1 -1 13 -0.12 0.25
    -1 -1 13 -0.03 0.5
    1 -1 -13 0.15 0.51
    1 -1 -13 -0.18 0.47
    -1 1 -13 0.04 0.28
    -1 1 -13 0.73 0.44
    1 1 13 0.69 0.36
    1 1 13 0.67 0.49
    1 -1 -13 0.57 0.39
    -1 -1 13 0.53 0.33
    1 1 13 0.3 0.23
    1 -1 -13 0.23 0.32
    -1 -1 13 -0.04 0.44
    -1 -1 13 0.26 0.16
    1 1 13 0.05 0.47
    -1 -1 13 0.34 0.45
    1 -1 -13 0.19 0.39
    1 1 13 0.49 0.4
    1 1 13 0.15 0.2
    -1 -1 13 0.27 0.38
    -1 1 -13 0.26 0.41
    1 -1 -13 -0.1 0.52
    1 1 13 0.27 0.36
    -1 1 -13 0.47 0.32
    1 -1 -13 0.31 0.33
    -1 1 -13 0.04 0.4
    -1 -1 13 0.32 0.51
    1 -1 -14 4.06 0.49
    1 1 14 1.43 0.6
    -1 1 -14 4.89 0.58
    -1 -1 14 5.01 0.5
    1 1 14 4.59 0.47
    -1 -1 14 5.27 0.46
    -1 1 -14 4.48 0.58
    -1 -1 14 0.17 0.64
    1 1 14 4.58 0.47
    -1 -1 14 4.35 0.55
    -1 -1 14 5.48 0.38
    1 -1 -14 3.23 0.64
    -1 1 -14 1.42 0.35
    -1 1 -14 4.62 0.57
    -1 1 -14 4.3 0.4
    1 -1 -14 2.4 0.63
    1 1 14 5.39 0.62
    1 -1 -14 5.65 0.36
    -1 -1 14 4.5 0.56
    -1 -1 14 4.94 0.47
    1 1 14 5.05 0.37
    1 -1 -14 1.41 0.5
    1 -1 -14 5.62 0.52
    1 1 14 1.07 0.63
    1 -1 -14 1.75 0.71
    1 -1 -14 4.47 0.42
    1 1 14 4.82 0.52
    -1 -1 14 5.25 0.57
    1 1 14 4.48 0.33
    1 -1 -14 4.52 0.53
    -1 1 -14 5.14 0.44
    1 1 14 4.88 0.51
    -1 1 -14 4.96 0.51
    -1 -1 14 4.61 0.64
    -1 1 -14 3.62 0.48
    -1 -1 14 5.16 0.5
    -1 -1 15 8.44 0.59
    -1 -1 15 8.09 0.55
    1 -1 -15 8.44 0.59
    1 1 15 0.91 0.38
    1 1 15 8.04 0.61
    -1 1 -15 8.67 0.7
    1 1 15 2.47 0.74
    -1 1 -15 8.59 0.69
    1 -1 -15 8.02 0.76
    -1 1 -15 7.97 0.51
    1 -1 -15 7.01 0.71
    -1 -1 15 0.69 0.75
    -1 1 -15 1.13 0.4
    -1 -1 15 9.09 0.49
    1 1 15 7.71 0.7
    1 1 15 8.09 0.58
    -1 1 -15 8.2 0.69
    -1 -1 15 9.59 0.75
    -1 -1 15 8.91 0.7
    1 -1 -15 5.97 0.53
    -1 -1 15 7.89 0.56
    1 1 15 8.17 0.46
    1 -1 -15 9.07 0.63
    1 -1 -15 8.99 0.45
    -1 1 -15 8.68 0.61
    -1 -1 15 9.85 0.77
    1 -1 -15 8.93 0.55
    -1 -1 15 8.45 0.63
    1 1 15 8.07 0.44
    -1 -1 15 8.96 0.67
    -1 1 -15 8.9 0.62
    -1 1 -15 8.79 0.55
    1 -1 -15 9.8 0.66
    1 1 15 8.28 0.62
    1 -1 -15 7.07 0.79
    1 1 15 8.09 0.64
    1 1 16 2.16 0.58
    1 -1 -16 2.46 0.48
    -1 -1 16 2.47 0.43
    -1 1 -16 2.1 0.55
    -1 1 -16 2.04 0.53
    -1 -1 16 2.18 0.39
    -1 -1 16 0.22 0.6
    -1 1 -16 1.92 0.33
    1 -1 -16 1.71 0.52
    1 -1 -16 2.85 0.61
    -1 1 -16 2.81 0.56
    -1 -1 16 2.41 0.34
    1 1 16 2 0.44
    1 1 16 2.22 0.57
    1 -1 -16 2.49 0.37
    1 -1 -16 3 0.47
    1 -1 -16 2.43 0.28
    -1 -1 16 2.57 0.55
    1 1 16 0.16 0.6
    -1 -1 16 2.22 0.4
    1 -1 -16 2.42 0.39
    -1 1 -16 1.93 0.44
    1 1 16 2.56 0.49
    -1 -1 16 1.87 0.52
    -1 -1 16 1.14 0.47
    1 1 16 1.66 0.29
    1 -1 -16 2.82 0.61
    -1 1 -16 1.58 0.46
    -1 1 -16 2.28 0.39
    1 -1 -16 1.95 0.46
    -1 -1 16 2.42 0.6
    -1 -1 17 10.05 0.67
    1 1 17 8.52 0.8
    -1 1 -17 10.81 0.82
    1 -1 -17 9.53 0.71
    -1 1 -17 11.01 0.82
    1 1 17 9.85 0.67
    -1 1 -17 9.93 0.59
    1 1 17 10.79 0.85
    1 -1 -17 11.48 0.79
    -1 -1 17 1.09 0.89
    1 -1 -17 10.39 0.86
    -1 1 -17 8.85 0.77
    -1 -1 17 10.3 0.79
    1 -1 -17 10.92 0.61
    1 1 17 2.23 0.83
    -1 -1 17 9.82 0.71
    1 1 17 10.95 0.73
    -1 -1 17 10.07 0.75
    -1 1 -17 10.02 0.62
    1 -1 -17 10.66 0.88
    1 -1 -17 10.56 0.64
    -1 1 -17 10.01 0.7
    -1 -1 17 11.14 0.87
    -1 1 -17 10.03 0.73
    1 1 17 8.9 0.53
    1 -1 -18 14.52 0.87
    -1 1 -18 14.68 0.97
    1 1 18 14.83 0.99
    -1 1 -18 14.88 0.97
    1 1 18 14.9 1
    -1 1 -18 16.48 1.01
    -1 -1 18 1.77 1.03
    1 -1 -18 14.77 1.01
    1 1 18 15.38 0.84
    1 -1 -18 14.1 0.88
    -1 1 -18 13.83 0.76
    1 1 18 3.32 1.02
    1 -1 -18 14.61 0.71
    -1 -1 18 15.76 0.97
    -1 1 -18 14.78 0.93
    1 -1 -18 14.79 0.8
    -1 -1 18 14.8 1.04
    -1 -1 18 16.58 0.91
    1 1 18 14.82 0.89
    -1 -1 18 15.97 0.93
    1 -1 -18 16.48 1
    -1 1 -18 15.85 0.79
    -1 1 -19 15.25 0.99
    1 -1 -19 12.74 0.86
    1 1 19 12.29 0.94
    -1 -1 19 13.77 1.02
    -1 1 -19 14.91 0.77
    1 1 19 13.89 0.83
    1 -1 -19 14.53 0.88
    -1 1 -19 14.34 0.98
    1 1 19 14.41 1.01
    1 -1 -19 14.35 1.01
    -1 -1 19 13.36 0.95
    1 1 19 12.83 1.01
    -1 -1 19 14.86 0.93
    1 -1 -19 13.06 0.78
    1 -1 -19 13.18 0.98
    -1 -1 19 15.36 1.03
    -1 1 -19 14.53 0.93
    1 1 19 14.26 0.9
    1 1 20 4.22 0.7
    -1 -1 20 6.88 0.69
    -1 1 -20 7.7 0.75
    1 -1 -20 6.06 0.65
    1 1 20 6.09 0.77
    1 -1 -20 6.62 0.79
    1 -1 -20 6.32 0.64
    -1 -1 20 6.34 0.79
    -1 1 -20 7.1 0.78
    -1 -1 20 7.18 0.73
    1 1 20 6.16 0.78
    -1 1 -20 7.32 0.69
    -1 -1 20 6.75 0.77
    -1 -1 20 6.69 0.68
    1 1 20 5.52 0.63
    1 -1 -20 7.15 0.77
    -1 1 -21 2.94 0.64
    1 1 21 4.13 0.69
    1 -1 -21 3.81 0.56
    -1 -1 21 2.56 0.56
    1 -1 -21 3.67 0.72
    -1 1 -21 3.31 0.67
    1 -1 -21 3.2 0.55
    1 1 21 3.68 0.71
    -1 -1 21 3.02 0.68
    1 1 21 4.46 0.73
    -1 -1 21 3.71 0.66
    -1 -1 21 2.81 0.58
    -1 1 -21 2.73 0.56
    1 1 21 3.24 0.58
    -1 -1 21 3.1 0.68
    1 -1 -21 3.28 0.67
    -1 1 -22 16.4 1.09
    1 1 22 14.31 1.07
    -1 -1 22 13.32 1
    1 -1 -22 16.11 0.98
    -1 1 -22 14.23 1.06
    -1 -1 22 15.12 1.15
    1 -1 -22 16.03 0.96
    1 1 22 14.34 1.1
    1 -1 -22 14.79 1.1
    -1 -1 22 15.42 1.07
    1 1 22 14.21 1.1
    -1 1 -22 13.91 0.99
    1 -1 -22 14.8 1.09
    1 1 22 13.22 0.97
    -1 -1 22 15.15 0.98
    -1 -1 22 15.67 1.14
    1 1 23 1.23 0.64
    -1 1 -23 1.67 0.61
    -1 -1 23 0.79 0.55
    1 -1 -23 1.22 0.54
    -1 1 -23 0.57 0.64
    1 -1 -23 0.81 0.64
    1 -1 -23 0.79 0.51
    -1 -1 23 0.89 0.68
    1 1 23 0.89 0.65
    -1 -1 23 0.88 0.6
    1 1 23 -0.05 0.64
    1 -1 -23 1.5 0.66
    -1 1 -23 1.21 0.53
    -1 -1 23 0.73 0.49
    -1 -1 23 0.58 0.64
    1 1 23 1.91 0.55
    1 1 24 2.78 0.72
    -1 1 -24 4.94 0.74
    1 -1 -24 4.15 0.63
    -1 -1 24 5.21 0.71
    1 -1 -24 4.95 0.81
    -1 -1 24 4.32 0.82
    1 1 24 4.17 0.76
    -1 1 -24 4.47 0.77
    1 1 24 3.89 0.79
    -1 -1 24 3.82 0.69
    1 -1 -24 5.83 0.79
    -1 1 -24 4.36 0.69
    -1 -1 24 4.69 0.77
    -1 -1 24 4.07 0.62
    1 1 24 4.36 0.7
    1 -1 -25 7.47 0.78
    1 1 25 7.54 0.89
    -1 1 -25 7.3 0.88
    -1 -1 25 7.47 0.83
    1 -1 -25 7 0.91
    -1 1 -25 8.12 0.9
    -1 -1 25 7.03 0.94
    1 1 25 7.3 0.96
    -1 -1 25 8 0.9
    1 1 25 7.63 0.93
    -1 1 -25 8.74 0.83
    -1 -1 25 5.56 0.86
    1 -1 -25 6.91 0.88
    1 1 25 7.82 0.78
    -1 -1 25 5.37 0.7
    1 1 26 10.43 1.03
    -1 -1 26 10.91 0.99
    1 -1 -26 12.01 0.96
    -1 1 -26 11.11 1.02
    1 -1 -26 12.49 1.1
    1 1 26 10.11 1.11
    -1 1 -26 12.31 1.09
    -1 -1 26 10.69 1.1
    1 1 26 11.45 1.09
    -1 -1 26 12.38 1.06
    1 1 26 10.39 0.95
    -1 -1 26 12.01 1.09
    -1 1 -26 13.03 0.99
    1 -1 -26 11.47 1.09
    -1 1 -27 8 0.91
    1 -1 -27 8.58 0.85
    -1 -1 27 8.72 0.92
    1 1 27 6.56 0.94
    1 -1 -27 10.54 1.05
    -1 -1 27 8.18 1
    1 1 27 6.92 0.98
    -1 1 -27 9.23 1.02
    1 1 27 8.54 0.99
    -1 -1 27 7.08 0.95
    -1 -1 27 8.73 1.02
    -1 1 -27 9.37 0.89
    1 1 27 8.52 0.87
    1 -1 -27 7.85 0.97
    1 -1 -28 0.7 0.63
    1 1 28 0.26 0.7
    -1 -1 28 0.14 0.66
    -1 1 -28 1.23 0.74
    -1 1 -28 -0.38 0.74
    1 -1 -28 0.11 0.76
    1 1 28 0.66 0.76
    -1 -1 28 0.69 0.77
    -1 -1 28 0.73 0.72
    1 1 28 1.17 0.77
    -1 1 -28 0.86 0.62
    -1 -1 28 1.14 0.74
    1 -1 -28 0.67 0.74
    1 1 29 5.4 0.92
    1 -1 -29 6.66 0.82
    -1 1 -29 6.75 0.92
    -1 -1 29 6.29 0.89
    -1 1 -29 7.67 0.99
    1 -1 -29 9.09 1.05
    1 1 29 7.88 1.03
    -1 -1 29 6.54 0.99
    1 1 29 7.23 1.01
    -1 -1 29 6.8 0.97
    -1 1 -29 6.56 0.85
    1 -1 -29 8 1
    -1 -1 29 7.24 0.99
    -1 -1 30 2.61 0.77
    -1 1 -30 4.62 0.87
    1 1 30 5.25 0.86
    1 -1 -30 3.74 0.76
    -1 -1 30 3.05 0.88
    1 -1 -30 3.3 0.86
    -1 1 -30 5.97 0.94
    1 1 30 3.22 0.91
    -1 -1 30 3.86 0.89
    1 1 30 3.76 0.92
    1 -1 -30 2.5 0.82
    -1 -1 30 3.54 0.89
    1 -1 -31 1.57 0.66
    1 1 31 1.94 0.81
    -1 1 -31 2.73 0.81
    -1 -1 31 4.01 0.83
    -1 -1 31 4 0.95
    -1 1 -31 3.21 0.85
    1 -1 -31 3.48 0.91
    1 1 31 2.84 0.87
    -1 -1 31 3.31 0.83
    1 1 31 2.53 0.89
    1 -1 -31 2.35 0.84
    -1 -1 31 2.39 0.81
    -1 1 -32 2.17 0.77
    1 1 32 2.52 0.8
    -1 -1 32 1.08 0.73
    1 -1 -32 1.17 0.67
    1 1 32 1.02 0.8
    -1 1 -32 2.95 0.87
    1 -1 -32 0.71 0.79
    -1 -1 32 1.6 0.87
    -1 -1 32 2.1 0.8
    1 1 32 1.91 0.86
    1 -1 -32 1.65 0.8
    -1 -1 32 2.28 0.8
    1 1 33 0.91 0.79
    -1 -1 33 0.67 0.72
    -1 1 -33 0.73 0.75
    1 1 33 1.06 0.84
    -1 -1 33 0.69 0.89
    -1 1 -33 1.49 0.83
    1 -1 -33 1.86 0.88
    1 1 33 1.97 0.86
    -1 -1 33 1.42 0.83
    -1 -1 33 0.32 0.81
    1 -1 -33 -0.91 0.81
    -1 1 -34 0.25 0.74
    1 1 34 -0.24 0.75
    -1 -1 34 1.03 0.73
    1 1 34 0.19 0.79
    1 1 34 1.83 0.89
    -1 1 -34 1.47 0.83
    -1 -1 34 1.2 0.87
    1 -1 -34 0.07 0.84
    -1 -1 34 0.64 0.82
    1 1 34 0.07 0.85
    1 -1 -34 0.69 0.78
    -1 -1 34 -0.07 0.79
    -1 1 -35 -0.26 0.8
    -1 -1 35 1.41 0.81
    1 1 35 0.37 0.77
    1 1 35 -0.9 0.8
    -1 1 -35 1.03 0.83
    1 -1 -35 0.35 0.86
    -1 -1 35 0.51 0.9
    1 1 35 0.35 0.8
    -1 -1 35 0.92 0.81
    1 1 35 -0.21 0.89
    1 -1 -35 0.45 0.79
    -1 -1 35 1.47 0.85
    1 1 36 0.06 0.77
    -1 1 -36 0.2 0.8
    1 1 36 1.05 0.8
    1 -1 -36 1.24 0.88
    1 1 36 0.36 0.87
    -1 1 -36 0.64 0.87
    -1 -1 36 -0.67 0.92
    1 1 36 0.29 0.88
    -1 -1 36 1.15 0.85
    1 -1 -36 2.04 0.84
    -1 -1 36 0.82 0.81
    -1 1 -37 0.68 0.78
    1 1 37 0.61 0.81
    1 1 37 0.72 0.8
    -1 1 -37 -0.44 0.86
    1 1 37 1.25 0.9
    1 -1 -37 1.12 0.91
    -1 -1 37 0.54 0.92
    -1 -1 37 0.28 0.84
    1 1 37 0.07 0.89
    1 -1 -37 1.75 0.83
    -1 -1 37 0.98 0.87
    1 -2 37 0.21 0.81
    1 2 -37 -0.26 0.81
    -1 2 37 0.46 0.93
    1 2 -37 -0.43 0.83
    -1 -2 -37 1.14 0.9
    1 -2 37 -1.3 0.96
    1 -2 37 0.66 0.84
    -1 2 37 -0.91 0.88
    -1 -2 -37 -0.86 0.81
    1 2 -36 0.25 0.77
    1 -2 36 0.61 0.83
    1 2 -36 2.45 0.88
    -1 -2 -36 1.26 0.88
    1 -2 36 0.37 0.89
    -1 2 36 -0.07 0.89
    -1 2 36 0.41 0.87
    1 -2 36 1.22 0.88
    -1 -2 -36 1.33 0.82
    1 2 -35 0.31 0.7
    1 -2 35 0.26 0.83
    1 -2 35 -0.65 0.91
    -1 -2 -35 -0.07 0.84
    -1 2 35 0.58 0.84
    1 2 -35 -0.41 0.81
    1 -2 35 -0.49 0.82
    -1 2 35 0.33 0.89
    1 -2 35 0.45 0.78
    -1 -2 -35 -0.27 0.84
    1 -2 34 -0.45 0.84
    1 2 -34 2.75 0.8
    -1 -2 -34 0.21 0.81
    1 -2 34 1.55 0.86
    1 2 -34 1.79 0.81
    -1 2 34 1.12 0.83
    1 -2 34 0.82 0.87
    -1 2 34 0.45 0.83
    -1 -2 -34 1 0.79
    1 -2 34 0.56 0.77
    1 2 -33 1.98 0.74
    1 -2 33 -0.75 0.81
    -1 -2 -33 0.2 0.79
    -1 2 33 1.02 0.85
    1 2 -33 -0.13 0.83
    1 -2 33 -0.27 0.83
    1 -2 33 -0.46 0.79
    -1 2 33 0.69 0.83
    1 -2 33 -0.18 0.78
    -1 -2 -33 0.26 0.75
    -1 2 33 0.29 0.71
    1 2 -32 -0.06 0.65
    -1 2 32 -0.05 0.67
    1 -2 32 -0.67 0.77
    -1 2 32 -0.13 0.83
    -1 -2 -32 0.46 0.79
    1 2 -32 1.3 0.8
    1 -2 32 0.07 0.81
    1 -2 32 0.64 0.81
    -1 2 32 -0.55 0.76
    -1 2 32 0.06 0.7
    1 -2 32 -0.06 0.75
    -1 -2 -32 1.2 0.79
    1 2 -31 0.38 0.68
    1 -2 31 1.12 0.77
    -1 2 31 0.25 0.69
    -1 2 31 0.45 0.78
    1 -2 31 0.26 0.81
    1 2 -31 1.38 0.81
    -1 -2 -31 1.72 0.81
    1 -2 31 0.37 0.78
    -1 2 31 0.71 0.79
    1 -2 31 0.97 0.74
    -1 2 31 1.04 0.7
    -1 -2 -31 0.86 0.78
    -1 2 30 2.68 0.75
    1 2 -30 2.91 0.79
    1 -2 30 3.6 0.87
    -1 2 30 3.28 0.92
    1 -2 30 2.86 0.88
    1 2 -30 2.08 0.8
    -1 -2 -30 5.36 0.95
    -1 2 30 1.78 0.83
    1 -2 30 3.37 0.87
    1 -2 30 2.77 0.82
    -1 -2 -30 1.67 0.78
    -1 2 30 2.43 0.76
    1 -2 29 4.75 0.87
    -1 2 29 4.09 0.75
    -1 -2 -29 5 0.81
    1 2 -29 5.01 0.81
    -1 -2 -29 4.5 0.9
    -1 2 29 4.01 0.93
    1 -2 29 3.61 0.93
    1 2 -29 6.58 0.92
    -1 2 29 4.92 0.94
    1 -2 29 6.77 0.94
    -1 -2 -29 4.31 0.86
    1 -2 29 4.13 0.83
    -1 2 29 6.4 0.91
    1 2 -28 1.52 0.68
    -1 -2 -28 1.66 0.69
    1 -2 28 1.49 0.76
    -1 2 28 0.63 0.67
    1 -2 28 0.93 0.8
    1 2 -28 0.64 0.71
    -1 2 28 1.33 0.76
    -1 -2 -28 2.45 0.77
    1 -2 28 1.58 0.78
    -1 2 28 1.71 0.78
    1 -2 28 1.71 0.74
    -1 -2 -28 0.61 0.71
    -1 2 28 0.49 0.65
    -1 -2 -27 7.43 0.87
    1 2 -27 7.62 0.87
    1 -2 27 5.71 0.92
    -1 2 27 6.44 0.83
    1 2 -27 5.83 0.83
    -1 -2 -27 7.75 0.99
    -1 2 27 7.05 1
    1 2 -27 8.36 0.95
    1 -2 27 8.04 1.01
    -1 2 27 9.18 0.98
    1 -2 27 7.86 0.99
    -1 2 27 5.73 0.86
    -1 -2 -27 7.91 0.95
    1 -2 27 6.61 0.93
    1 2 -26 9.12 0.91
    -1 2 26 7.68 0.86
    -1 -2 -26 7.65 0.88
    1 2 -26 9.04 0.88
    1 -2 26 7.15 0.94
    1 -2 26 7.74 0.99
    -1 -2 -26 9.3 1.03
    1 2 -26 9.93 1
    -1 2 26 8.07 1
    -1 2 26 8.78 0.98
    1 -2 26 7.29 0.95
    -1 -2 -26 8.72 0.98
    -1 2 26 9.02 0.9
    1 -2 26 8.4 0.93
    1 2 -25 7.58 0.86
    -1 -2 -25 8.39 0.88
    1 -2 25 7.59 0.91
    -1 2 25 8.2 0.82
    1 2 -25 8.84 0.84
    -1 -2 -25 8.88 1
    1 -2 25 7.74 0.95
    -1 -2 -25 8.06 0.81
    1 2 -25 8.95 0.93
    -1 2 25 7.85 0.95
    -1 2 25 6.63 0.91
    1 -2 25 7.33 0.93
    -1 -2 -25 8.06 0.94
    1 -2 25 9.38 0.91
    1 2 -25 8 0.77
    -1 2 25 6.55 0.85
    -1 -2 -24 -0.08 0.52
    1 2 -24 -0.25 0.6
    1 2 -24 0.45 0.55
    1 -2 24 -0.14 0.63
    -1 2 24 0.31 0.55
    -1 -2 -24 0.31 0.55
    1 2 -24 0.05 0.63
    1 -2 24 1.19 0.7
    -1 -2 -24 0.34 0.68
    -1 2 24 -0.39 0.65
    -1 2 24 0.27 0.61
    1 -2 24 -0.1 0.64
    1 2 -24 -0.04 0.52
    1 -2 24 0.67 0.67
    -1 2 24 0.34 0.58
    -1 -2 -24 0.63 0.65
    1 2 -23 4.02 0.7
    1 -2 23 2.5 0.69
    -1 2 23 3.43 0.63
    1 2 -23 4.54 0.64
    -1 -2 -23 3.72 0.63
    -1 -2 -23 3.09 0.6
    -1 -2 -23 3.72 0.76
    -1 2 23 3.62 0.78
    1 2 -23 3.46 0.71
    1 -2 23 4.31 0.79
    1 -2 23 3.13 0.72
    -1 2 23 4.64 0.73
    1 -2 23 4.03 0.72
    1 2 -23 3.5 0.57
    -1 -2 -23 3.1 0.73
    -1 2 23 2.77 0.65
    -1 2 22 0.73 0.53
    1 2 -22 0.37 0.53
    1 2 -22 1.31 0.56
    -1 -2 -22 0.69 0.54
    -1 2 22 1.48 0.67
    -1 -2 -22 0.55 0.54
    1 -2 22 0.77 0.67
    1 2 -22 1.07 0.62
    -1 -2 -22 0.31 0.6
    1 -2 22 0.62 0.63
    -1 2 22 0.46 0.57
    1 2 -22 0.98 0.49
    1 -2 22 0.37 0.59
    1 -2 22 1.21 0.49
    -1 2 22 0.23 0.52
    -1 -2 -22 0.8 0.63
    -1 2 21 1.06 0.52
    -1 -2 -21 1.39 0.56
    1 2 -21 1.43 0.56
    1 2 -21 0.81 0.51
    1 2 -21 0.43 0.6
    -1 2 21 1.85 0.65
    -1 -2 -21 1.23 0.61
    1 -2 21 1.12 0.62
    -1 -2 -21 1.87 0.55
    1 -2 21 1.35 0.62
    -1 2 21 1.22 0.62
    1 -2 21 1.5 0.48
    1 2 -21 0.93 0.5
    -1 -2 -21 2.85 0.66
    1 -2 21 1.02 0.61
    -1 2 21 1.12 0.53
    -1 2 20 0.16 0.47
    1 2 -20 0.77 0.52
    -1 -2 -20 0.83 0.51
    1 2 -20 0.34 0.46
    -1 -2 -20 0.61 0.47
    -1 2 20 0.37 0.6
    1 -2 20 0.9 0.58
    1 2 -20 1.41 0.58
    -1 -2 -20 0.2 0.57
    -1 2 20 0.64 0.55
    1 -2 20 -0.2 0.57
    -1 -2 -20 0.16 0.57
    -1 2 20 0.82 0.37
    1 -2 20 0.46 0.45
    -1 2 20 0.21 0.54
    1 2 -20 0.45 0.46
    1 -2 20 0.56 0.56
    -1 2 19 0.62 0.46
    1 2 -19 0.73 0.47
    -1 -2 -19 0.36 0.47
    1 2 -19 0.53 0.5
    -1 2 19 0.66 0.58
    1 -2 19 0.16 0.56
    -1 -2 -19 0.03 0.45
    -1 -2 -19 -0.27 0.58
    1 2 -19 0.04 0.53
    1 -2 19 0.61 0.53
    -1 2 19 0.36 0.54
    -1 -2 -19 0.66 0.58
    1 2 -19 0.48 0.46
    -1 2 19 0.58 0.5
    1 -2 19 0.25 0.53
    -1 -2 -19 -0.47 0.38
    -1 2 19 0.11 0.34
    1 -2 19 0.39 0.44
    -1 -2 -18 1.92 0.51
    -1 2 18 1.03 0.48
    -1 2 18 1.32 0.36
    1 2 -18 1.45 0.52
    1 2 -18 0.85 0.46
    1 2 -18 0.99 0.57
    -1 -2 -18 1.38 0.57
    -1 2 18 1.84 0.61
    -1 -2 -18 0.95 0.49
    1 -2 18 0.59 0.58
    -1 -2 -18 1.02 0.34
    1 -2 18 0.22 0.55
    -1 2 18 1.28 0.57
    -1 2 18 0.9 0.5
    -1 -2 -18 1.5 0.39
    -1 -2 -18 1.45 0.58
    1 2 -18 1.28 0.47
    1 -2 18 0.99 0.46
    1 -2 18 1.33 0.54
    -1 2 18 1.09 0.37
    1 2 -17 8.59 0.72
    1 2 -17 9.63 0.76
    -1 2 17 9.81 0.63
    -1 2 17 9.66 0.6
    -1 2 17 8.84 0.73
    1 2 -17 9.49 0.49
    -1 -2 -17 9.27 0.82
    -1 2 17 10.79 0.89
    -1 2 17 9.08 0.81
    1 -2 17 1.78 0.86
    -1 -2 -17 8.5 0.75
    1 2 -17 8.53 0.81
    -1 2 17 11.11 0.83
    -1 -2 -17 8.6 0.58
    -1 2 17 9.34 0.62
    1 -2 17 1.92 0.81
    -1 -2 -17 10.47 0.85
    1 -2 17 11.08 0.73
    -1 2 17 9.56 0.77
    1 -2 17 11.12 0.82
    1 -2 17 9.59 0.58
    1 2 -17 10.06 0.69
    -1 -2 -17 8.69 0.62
    -1 2 16 0.31 0.33
    1 2 -16 0.11 0.42
    -1 2 16 0.69 0.33
    -1 2 16 0.47 0.44
    1 2 -16 0.17 0.48
    -1 2 16 0.92 0.46
    -1 2 16 0.16 0.53
    1 2 -16 1.26 0.59
    1 -2 16 0.73 0.39
    1 -2 16 0.13 0.56
    1 2 -16 0.6 0.25
    -1 -2 -16 0.64 0.53
    -1 -2 -16 0.29 0.47
    -1 2 16 0.47 0.33
    -1 2 16 0.42 0.53
    1 -2 16 -0.23 0.54
    -1 -2 -16 0.83 0.35
    1 -2 16 0.71 0.43
    -1 -2 -16 0.57 0.32
    1 -2 16 0.88 0.31
    -1 -2 -16 0.03 0.55
    -1 2 16 0.23 0.35
    -1 2 16 1.15 0.48
    1 2 -16 0.72 0.44
    1 -2 16 0.46 0.49
    1 2 -16 1.28 0.47
    1 2 -15 14.2 0.88
    -1 2 15 13.98 0.94
    1 2 -15 14.14 0.84
    -1 2 15 13.54 0.72
    -1 2 15 13.94 0.82
    1 2 -15 14.18 0.61
    -1 -2 -15 13.05 0.81
    1 -2 15 1.65 0.92
    -1 -2 -15 13.88 0.93
    1 -2 15 13.61 0.77
    -1 -2 -15 14.72 0.89
    1 -2 15 14.69 0.61
    1 2 -15 14.17 0.9
    -1 2 15 10.36 0.89
    -1 2 15 12.97 0.75
    -1 2 15 12.71 0.88
    1 -2 15 3.72 0.93
    1 2 -15 14.05 0.57
    -1 2 15 13.55 0.71
    1 -2 15 13.98 0.53
    -1 -2 -15 12.79 0.74
    1 -2 15 13.62 0.71
    -1 -2 -15 13.2 0.72
    1 -2 15 12.4 0.83
    1 2 -15 13.79 0.82
    -1 -2 -15 12.36 0.57
    1 2 -15 14.67 0.8
    -1 2 15 13.53 0.88
    1 -2 15 14.3 0.91
    -1 -2 -15 12.93 0.92
    1 2 -14 18.5 0.97
    1 2 -14 17.82 0.98
    -1 -2 -14 18.22 0.94
    -1 2 14 16.84 0.92
    -1 2 14 16.6 0.83
    1 2 -14 17.4 0.96
    1 -2 14 17.49 0.74
    1 2 -14 20.09 1.11
    1 2 -14 18.4 0.75
    -1 2 14 19.13 0.99
    1 -2 14 18.27 0.89
    -1 -2 -14 17.52 1.03
    -1 2 14 16.5 1.03
    -1 -2 -14 18.56 0.95
    -1 -2 -14 15.51 1.02
    -1 2 14 15.33 0.99
    -1 2 14 15.88 0.87
    1 -2 14 17.48 0.68
    -1 -2 -14 17.37 0.96
    1 2 -14 17.06 0.71
    -1 -2 -14 16.21 0.86
    -1 2 14 17.31 0.84
    1 -2 14 17.8 0.69
    -1 2 14 17.03 1
    1 -2 14 17.49 0.83
    1 -2 14 17.62 0.95
    -1 2 14 17.33 1
    -1 -2 -14 16.74 1.06
    1 -2 14 17.82 1.02
    1 2 -14 20.03 0.99
    -1 -2 -14 17.16 0.84
    -1 -2 -14 16.3 0.69
    1 2 -14 17.06 0.95
    1 2 -13 21.86 1.09
    -1 2 13 20.71 1.05
    -1 2 13 23.03 1.17
    -1 2 13 21.97 0.96
    -1 -2 -13 20.58 1.04
    1 2 -13 21.97 1.07
    -1 -2 -13 21.44 1.15
    1 2 -13 18.51 1.11
    -1 2 13 21.78 1.07
    1 2 -13 20.31 0.86
    -1 2 13 21.95 1.07
    1 -2 13 19 0.99
    1 2 -13 22.23 0.84
    -1 -2 -13 20.98 1.12
    -1 -2 -13 22.71 1.06
    1 2 -13 21.55 1.07
    1 -2 13 21.78 0.87
    1 2 -13 22.23 0.86
    -1 2 13 21.81 0.99
    1 -2 13 20.98 0.83
    -1 2 13 19.37 0.96
    -1 -2 -13 18.94 1.03
    -1 -2 -13 21.08 1.01
    1 -2 13 22.04 0.83
    -1 2 13 22.53 1.13
    1 -2 13 21.57 1.14
    -1 -2 -13 19.87 0.81
    1 2 -13 20.96 1.03
    -1 -2 -13 24.1 1.2
    1 -2 13 22.29 0.95
    -1 2 13 20.78 1.1
    1 -2 13 22.59 1.07
    1 2 -13 23.39 1.09
    -1 2 13 21.07 1.09
    -1 -2 -13 20.84 0.97
    -1 2 12 16.68 0.96
    -1 2 12 15.19 0.85
    1 -2 12 15.56 0.86
    1 2 -12 16.12 0.89
    1 2 -12 17.95 0.89
    1 -2 12 16.2 0.85
    -1 2 12 15.46 0.76
    -1 -2 -12 16.44 0.87
    -1 2 12 15.35 0.87
    -1 -2 -12 16.99 0.87
    1 2 -12 16.5 0.92
    -1 -2 -12 16.44 0.94
    -1 2 12 16.86 0.88
    -1 -2 -12 15.75 0.93
    1 2 -12 17.02 0.65
    1 -2 12 16.72 0.68
    1 -2 12 16.99 0.81
    1 2 -12 15.52 0.88
    1 2 -12 16.18 0.66
    -1 -2 -12 6.93 0.74
    -1 2 12 15.58 0.8
    1 -2 12 16.75 0.66
    -1 2 12 15.08 0.79
    -1 -2 -12 15.69 0.82
    -1 2 12 16.81 0.94
    1 -2 12 15.3 0.65
    1 2 -12 16.29 0.68
    -1 2 12 15.75 0.89
    1 2 -12 15.6 0.8
    -1 2 12 16.23 0.91
    -1 -2 -12 15.73 0.95
    1 -2 12 17.68 0.94
    -1 -2 -12 16.23 0.77
    -1 -2 -12 15.22 0.62
    1 2 -12 15.31 0.88
    1 -2 12 16.61 0.76
    1 -2 12 17.67 0.9
    1 -2 11 13.97 0.71
    1 2 -11 11.19 0.68
    -1 -2 -11 11.18 0.68
    1 2 -11 11.29 0.71
    1 -2 11 11.96 0.67
    -1 2 11 12.21 0.78
    -1 2 11 11.8 0.57
    -1 2 11 11.44 0.66
    1 -2 11 12.25 0.62
    1 -2 11 1.84 0.78
    -1 2 11 11.67 0.7
    1 2 -11 11.15 0.72
    -1 -2 -11 11.02 0.76
    -1 -2 -11 13.12 0.69
    1 2 -11 13.89 0.73
    -1 2 11 11.51 0.72
    -1 -2 -11 12.64 0.78
    1 2 -11 12.04 0.47
    1 2 -11 11.35 0.48
    1 -2 11 11.62 0.5
    -1 2 11 11.91 0.62
    1 2 -11 11.66 0.52
    1 -2 11 12.27 0.5
    1 -2 11 2.22 0.77
    -1 2 11 11.36 0.72
    -1 -2 -11 0.06 0.45
    -1 -2 -11 10.97 0.64
    1 -2 11 11.07 0.49
    -1 2 11 11.36 0.64
    -1 -2 -11 11.86 0.59
    1 -2 11 11.84 0.72
    -1 -2 -11 11.72 0.81
    1 2 -11 10.73 0.71
    1 -2 11 12.55 0.58
    1 -2 11 13.18 0.77
    1 2 -11 12.07 0.64
    -1 2 11 12.66 0.74
    1 -2 10 27.4 1.15
    -1 -2 -10 24.62 1.15
    -1 2 10 24.02 1.03
    1 2 -10 25.78 1.14
    1 -2 10 24.81 1.13
    -1 2 10 25.24 1.1
    1 2 -10 24.43 1.16
    -1 2 10 25.16 1.2
    1 2 -10 24.85 0.95
    1 -2 10 25.67 0.98
    -1 2 10 25.99 1.17
    1 -2 10 23.55 1.08
    1 2 -10 26.34 1.16
    -1 -2 -10 25.08 1.12
    -1 -2 -10 24.86 1.19
    1 2 -10 27.16 1.17
    -1 -2 -10 24.65 1.21
    -1 2 10 24.08 1.13
    1 2 -10 24.41 0.95
    -1 2 10 24.28 1.08
    1 -2 10 24.59 0.99
    1 -2 10 25.4 0.98
    -1 2 10 23.32 1.15
    -1 2 10 23.91 1.08
    -1 -2 -10 24.55 1.12
    1 2 -10 26.65 1.13
    1 2 -10 25.78 1.01
    1 -2 10 25.55 1.04
    1 2 -10 26.07 1.17
    1 -2 10 27.64 1.21
    -1 -2 -10 24.14 1.03
    -1 2 10 24.74 1.16
    1 -2 10 26.18 1.16
    -1 -2 -10 25.23 1.22
    1 2 -10 25.38 1.07
    -1 2 9 44.85 1.79
    -1 2 9 46.66 1.93
    -1 2 9 46.89 1.84
    1 2 -9 47.27 1.91
    1 2 -9 48.16 1.88
    -1 2 9 44.46 1.77
    -1 -2 -9 49.3 1.89
    1 -2 9 48.42 1.88
    1 -2 9 49.65 1.88
    1 2 -9 47.65 1.71
    -1 2 9 48.33 1.9
    -1 -2 -9 46.84 1.95
    -1 -2 -9 47.21 1.85
    -1 2 9 44.79 1.87
    1 -2 9 48.93 1.83
    1 2 -9 46.67 1.89
    1 2 -9 46.88 1.71
    1 -2 9 48.88 1.94
    1 2 -9 49.32 1.9
    1 -2 9 47.89 1.73
    -1 -2 -9 45.38 1.92
    -1 2 9 45.61 1.89
    1 -2 9 47.29 1.75
    1 -2 9 48.61 1.76
    -1 2 9 44.57 1.83
    1 2 -9 48.45 1.86
    1 2 -9 48.26 1.78
    -1 -2 -9 45.96 1.87
    -1 2 9 44.93 1.84
    1 -2 9 48.46 1.93
    -1 2 9 46.28 1.89
    -1 -2 -9 44.76 1.96
    -1 -2 -9 46.38 1.77
    1 -2 9 48.59 1.89
    1 2 -9 47.12 1.8
    1 2 -9 45.63 1.91
    1 -2 9 49.35 1.79
    1 2 -9 49.69 1.91
    -1 2 8 87.22 3.21
    -1 2 8 90.72 3.35
    1 -2 8 96.08 3.31
    -1 -2 -8 90.25 3.29
    1 2 -8 92.87 3.33
    1 -2 8 96.26 3.31
    1 -2 8 91.23 3.31
    -1 2 8 85.75 3.2
    -1 -2 -8 94.05 3.32
    1 2 -8 87.56 3.29
    -1 2 8 88.45 3.26
    -1 2 8 89.02 3.3
    1 2 -8 90.83 3.16
    1 -2 8 90.55 3.36
    1 2 -8 88.46 3.31
    -1 2 8 92.6 3.34
    -1 -2 -8 90.67 3.28
    -1 -2 -8 88.57 3.34
    1 -2 8 90.21 3.26
    1 2 -8 83.77 3.16
    1 -2 8 91.23 3.18
    -1 -2 -8 90.63 3.37
    1 2 -8 96.42 3.32
    -1 2 8 89.96 3.32
    -1 2 8 86.78 3.28
    1 -2 8 87.65 3.2
    -1 -2 -8 64.08 3.24
    1 2 -8 95.04 3.29
    1 -2 8 91.5 3.22
    -1 2 8 86.64 3.27
    -1 -2 -8 89.22 3.31
    1 2 -8 91.7 3.23
    1 2 -8 92.4 3.34
    1 -2 8 93.07 3.36
    1 2 -8 92.42 3.23
    1 -2 8 92.89 3.33
    -1 -2 -8 83 3.2
    -1 2 8 86.42 3.31
    -1 -2 -8 85.21 3.36
    1 -2 8 94.73 3.22
    -1 2 7 36.58 0.95
    1 2 -7 37.22 1.09
    1 -2 7 40.53 1.11
    1 2 -7 39.91 1.15
    -1 2 7 37.09 0.96
    1 -2 7 39.14 1.1
    -1 2 7 39.64 1.17
    1 -2 7 37.95 1.09
    -1 2 7 36.54 1.04
    -1 -2 -7 40.03 1.1
    1 -2 7 40.19 1.03
    -1 -2 -7 38.71 1.06
    -1 -2 -7 37.52 1.14
    1 2 -7 41.27 1.13
    -1 -2 -7 36.94 1.19
    1 2 -7 36.53 1.09
    -1 2 7 38.38 1.09
    1 2 -7 38.36 0.91
    1 -2 7 39.17 1.18
    1 -2 7 38.06 0.93
    -1 2 7 38.28 1.17
    -1 2 7 39.52 1.14
    1 -2 7 37 1
    -1 -2 -7 40.41 1.11
    -1 2 7 38.55 1.06
    1 2 -7 39.21 1.03
    1 2 -7 40.04 1.07
    -1 2 7 36.41 1.1
    -1 -2 -7 37.94 1.16
    -1 -2 -7 36.03 0.94
    1 -2 7 40.26 0.97
    1 2 -7 38.08 0.99
    -1 -2 -7 36.69 1.2
    1 -2 7 39.99 1.15
    1 2 -7 40.19 1.15
    -1 2 7 37.84 1.14
    1 -2 7 39.83 1.17
    -1 2 6 102.82 3.79
    1 -2 6 105.97 3.76
    -1 -2 -6 108.93 3.76
    -1 2 6 99.03 3.66
    1 -2 6 110.73 3.77
    -1 2 6 99.83 3.71
    1 -2 6 109.1 3.75
    1 2 -6 100.98 3.75
    -1 2 6 100.92 3.66
    1 2 -6 103.84 3.78
    -1 -2 -6 105.9 3.73
    -1 2 6 106.81 3.8
    -1 -2 -6 102.51 3.84
    1 -2 6 102.67 3.67
    -1 -2 -6 99.47 3.78
    1 2 -6 107.04 3.75
    1 2 -6 103.48 3.75
    1 -2 6 106 3.71
    -1 2 6 104.47 3.74
    1 2 -6 106.06 3.66
    -1 2 6 96.2 3.74
    -1 2 6 101.19 3.77
    1 2 -6 108.06 3.73
    1 -2 6 103.33 3.76
    -1 -2 -6 105.28 3.77
    1 -2 6 105.59 3.72
    1 2 -6 100.72 3.73
    -1 -2 -6 98.43 3.8
    -1 2 6 104.37 3.77
    -1 -2 -6 98.45 3.65
    -1 -2 -6 102.53 3.81
    1 -2 6 108.7 3.8
    1 -2 6 107.41 3.67
    1 2 -6 106.05 3.78
    -1 2 6 98.16 3.77
    -1 2 6 81.66 3.73
    1 -2 6 113.93 3.77
    1 -2 6 107.49 3.8
    1 2 -6 105.05 3.68
    1 -2 5 171.73 6
    -1 2 5 167.41 5.97
    -1 -2 -5 169.18 6.01
    1 2 -5 172.95 6.03
    1 -2 5 165.73 6.01
    -1 2 5 165.94 6.03
    -1 2 5 161.39 5.91
    -1 2 5 165.3 5.91
    1 -2 5 178.46 6.02
    1 2 -5 171.91 6.01
    -1 -2 -5 164.03 6.08
    -1 2 5 166.25 5.99
    1 2 -5 168.4 5.99
    -1 -2 -5 170.92 5.97
    1 2 -5 173.4 5.94
    1 2 -5 166.02 6
    1 -2 5 172.98 5.95
    1 -2 5 170.23 5.94
    1 -2 5 173.77 5.96
    -1 -2 -5 165.46 6.02
    -1 2 5 167.87 6.02
    1 2 -5 169.54 5.98
    1 -2 5 177.97 6.02
    -1 2 5 164.77 6.02
    1 2 -5 172.96 5.99
    -1 2 5 166.82 6
    1 2 -5 169.51 6.03
    -1 -2 -5 174.63 6.02
    -1 -2 -5 163.83 6.05
    1 -2 5 169.16 5.99
    1 -2 5 179.11 6.02
    1 2 -5 165 5.94
    1 2 -5 175.25 6.03
    -1 2 5 169.07 6.02
    -1 2 5 165.57 6.02
    -1 -2 -5 161.85 6.05
    1 -2 5 170.81 6.05
    1 -2 5 174.25 5.93
    1 -2 5 171 6.04
    -1 -2 -5 159.45 5.91
    1 -2 4 16.94 0.75
    -1 2 4 17.73 0.75
    1 -2 4 17.11 0.78
    -1 2 4 17.36 0.83
    -1 -2 -4 18.67 0.8
    -1 2 4 17.73 0.67
    1 2 -4 17.82 0.83
    1 2 -4 18.3 0.8
    -1 -2 -4 16.96 0.74
    1 2 -4 16.28 0.77
    -1 2 4 18.3 0.76
    1 -2 4 18.14 0.74
    -1 -2 -4 17.35 0.87
    1 -2 4 16.52 0.71
    -1 -2 -4 16.67 0.8
    1 2 -4 16.96 0.73
    -1 -2 -4 17.04 0.86
    -1 -2 -4 17.72 0.79
    -1 2 4 16.97 0.83
    1 2 -4 17.59 0.76
    1 -2 4 18.2 0.79
    1 2 -4 17.81 0.8
    1 2 -4 18.37 0.83
    1 -2 4 18.8 0.81
    -1 2 4 17.75 0.81
    -1 2 4 17.84 0.79
    1 -2 4 17.55 0.79
    -1 -2 -4 17.14 0.83
    1 -2 4 18 0.7
    -1 2 4 16.96 0.83
    1 2 -4 17.39 0.81
    -1 -2 -4 16.33 0.69
    1 -2 4 17.5 0.7
    1 2 -4 17.52 0.71
    -1 2 4 17.86 0.82
    1 -2 4 16.36 0.83
    -1 -2 -4 17.25 0.67
    1 -2 4 19.04 0.85
    1 -2 4 18.94 0.8
    1 2 -3 69.19 2.52
    1 -2 3 70.16 2.48
    -1 2 3 65.67 2.47
    -1 2 3 68.2 2.53
    -1 -2 -3 68.67 2.46
    1 -2 3 72.38 2.51
    -1 -2 -3 70.92 2.52
    1 2 -3 68 2.53
    -1 -2 -3 68.31 2.52
    1 2 -3 69.07 2.49
    -1 -2 -3 64.79 2.57
    1 -2 3 68.87 2.48
    1 -2 3 66.08 2.43
    1 2 -3 67.64 2.47
    -1 2 3 66.13 2.46
    -1 -2 -3 70.3 2.5
    -1 2 3 64.15 2.51
    1 -2 3 69.12 2.52
    1 2 -3 66.28 2.48
    1 -2 3 71.93 2.51
    1 -2 3 69.92 2.53
    -1 2 3 67.79 2.55
    -1 -2 -3 70.23 2.5
    1 2 -3 70.25 2.54
    -1 2 3 68.97 2.51
    1 2 -3 70.91 2.53
    -1 -2 -3 67.25 2.57
    1 -2 3 67.81 2.44
    -1 2 3 67.69 2.52
    1 2 -3 69.68 2.55
    1 2 -3 69.59 2.45
    1 2 -3 71.53 2.52
    1 -2 3 70.77 2.55
    1 2 -3 68.08 2.45
    -1 -2 -3 62.45 2.54
    -1 2 3 64.02 2.52
    1 -2 3 68.61 2.44
    -1 -2 -3 65.76 2.45
    -1 2 2 75.2 2.79
    1 2 -2 80.43 2.81
    -1 -2 -2 77.6 2.78
    1 -2 2 80.08 2.74
    1 2 -2 79.45 2.74
    -1 2 2 78.46 2.74
    -1 -2 -2 78.02 2.72
    1 2 -2 80.86 2.79
    1 -2 2 81.28 2.77
    1 2 -2 77.79 2.76
    -1 2 2 64.89 2.78
    1 2 -2 78.02 2.75
    1 -2 2 74.48 2.69
    -1 2 2 75.22 2.72
    1 -2 2 77.86 2.77
    -1 -2 -2 75.16 2.77
    -1 -2 -2 73.32 2.83
    -1 2 2 75.39 2.78
    1 2 -2 77.32 2.75
    -1 -2 -2 76.93 2.84
    1 2 -2 74.25 2.78
    -1 2 2 76.98 2.79
    1 -2 2 75.84 2.77
    -1 -2 -2 77.27 2.77
    1 2 -2 80.24 2.81
    -1 -2 -2 77.84 2.76
    1 -2 2 77.27 2.82
    -1 2 2 76.03 2.79
    -1 -2 -2 70.95 2.69
    -1 2 2 77.45 2.77
    1 -2 2 79.23 2.82
    1 2 -2 75.42 2.73
    -1 -2 -2 74.16 2.7
    -1 -2 -2 75.51 2.75
    1 -2 2 74.36 2.72
    1 2 -2 77.73 2.77
    1 2 -2 79.39 2.81
    -1 -2 -2 71.99 2.79
    1 -2 1 26.17 1
    1 -2 1 26.44 0.97
    1 2 -1 27.15 1.06
    -1 2 1 26.51 0.94
    1 2 -1 25.88 0.97
    1 2 -1 25.43 1.04
    -1 -2 -1 26.29 0.96
    -1 -2 -1 15.44 0.97
    -1 2 1 25.03 1.04
    -1 2 1 24.59 1
    -1 2 1 25.32 0.95
    1 2 -1 25.99 1.01
    -1 -2 -1 24.33 1.01
    -1 2 1 27.39 1.07
    1 2 -1 25.31 1.04
    -1 -2 -1 25.64 1.07
    1 -2 1 27.01 1.05
    1 2 -1 26.05 1.05
    -1 -2 -1 26.54 1.02
    1 -2 1 26.82 1.03
    -1 -2 -1 25.05 1.1
    1 2 -1 27.13 1.07
    1 2 -1 25.28 1
    -1 2 1 25.47 1.04
    -1 -2 -1 27 1.01
    1 -2 1 26.42 1.1
    -1 2 1 26.04 1.03
    -1 2 1 25.36 1.01
    -1 -2 -1 25.72 0.95
    -1 -2 -1 24.93 1.02
    1 2 -1 24.69 1.05
    1 2 -1 26.29 1
    -1 -2 -1 24.98 0.96
    -1 -2 -1 23.43 1.03
    1 2 -1 24.79 0.99
    -1 2 1 26.22 1.05
    1 -2 1 25.81 0.98
    1 -2 0 604.48 20.56
    -1 2 0 561.44 20.59
    1 2 0 592.59 20.59
    1 2 0 585.55 20.53
    -1 -2 0 593.75 20.53
    -1 -2 0 582.41 20.58
    1 -2 0 584.73 20.52
    1 2 0 605.71 20.6
    -1 2 0 600.86 20.53
    -1 2 0 598.05 20.56
    1 2 0 591.35 20.6
    1 -2 0 603.71 20.6
    -1 -2 0 565.24 20.55
    1 2 0 582.65 20.56
    -1 2 0 611.83 20.6
    1 2 0 595.68 20.56
    -1 -2 0 584.19 20.61
    1 -2 0 591.32 20.63
    1 2 0 606.33 20.58
    -1 2 0 573.2 20.59
    -1 -2 0 604.01 20.57
    -1 -2 0 603.18 20.56
    1 -2 0 608.28 20.58
    -1 2 0 615.2 20.6
    1 2 0 599.17 20.56
    -1 -2 0 581.52 20.64
    1 -2 0 585.05 20.56
    -1 -2 0 561.97 20.57
    -1 -2 0 580.38 20.59
    -1 2 0 599 20.6
    1 2 0 593.88 20.58
    1 2 0 587.07 20.54
    -1 -2 0 583.46 20.55
    -1 2 0 592.28 20.55
    1 2 0 564.67 20.57
    -1 2 -1 25.67 1.05
    1 -2 -1 26.15 0.99
    -1 -2 1 26.6 1.03
    -1 2 -1 25.95 0.98
    -1 -2 1 26.2 0.97
    -1 2 -1 26.43 1.02
    1 2 1 27.21 1.07
    1 2 1 25.53 0.96
    1 2 1 26.01 1.06
    1 -2 -1 25.84 0.94
    1 2 1 23.85 1.06
    -1 2 -1 24.84 1.04
    -1 -2 1 26.08 1
    1 2 1 24.6 1.01
    -1 -2 1 24.3 1.05
    1 2 1 24.52 1.01
    1 -2 -1 26.36 1.09
    1 -2 -1 25.25 0.95
    1 2 1 25.35 1.01
    -1 -2 1 26.06 1
    -1 -2 1 27.49 1.04
    -1 -2 1 26.14 1.1
    1 -2 -1 26.23 1.03
    1 -2 -1 27.03 1.12
    -1 2 -1 25.02 1.03
    -1 2 -1 27.21 1.07
    1 2 1 25.02 1.04
    1 -2 -1 21.35 1
    -1 2 -1 27.46 1.06
    1 2 1 26.01 1.03
    -1 -2 1 24.88 1.08
    1 2 1 25.83 1.02
    1 -2 -1 24.8 1.02
    -1 2 -1 25.11 0.98
    -1 -2 1 23.62 1
    -1 2 -1 25.7 1.05
    -1 -2 1 25.19 1.02
    1 2 2 77.36 2.76
    -1 -2 2 77.66 2.69
    -1 -2 2 82.47 2.74
    -1 2 -2 77.57 2.75
    1 -2 -2 74.06 2.69
    1 2 2 76.18 2.68
    -1 2 -2 74.96 2.7
    1 2 2 78.51 2.76
    -1 2 -2 77.36 2.74
    -1 -2 2 71.73 2.73
    -1 2 -2 76.92 2.65
    1 2 2 78.76 2.78
    -1 -2 2 80.73 2.7
    1 2 2 72.7 2.72
    1 -2 -2 77.71 2.68
    1 -2 -2 79.31 2.79
    -1 2 -2 85.21 2.77
    1 2 2 74.27 2.73
    1 -2 -2 77.11 2.8
    -1 -2 2 78.76 2.74
    -1 2 -2 74.18 2.74
    1 -2 -2 76.36 2.73
    1 2 2 74.16 2.72
    -1 -2 2 77.38 2.79
    1 -2 -2 78.29 2.73
    -1 -2 2 78.67 2.7
    -1 2 -2 77.88 2.76
    1 -2 -2 77.67 2.75
    1 2 2 77.35 2.7
    -1 -2 2 78.65 2.69
    1 2 2 75.82 2.74
    -1 2 -2 78.8 2.75
    1 -2 -2 36.04 2.66
    -1 -2 2 78.12 2.74
    1 2 2 74.32 2.65
    -1 -2 2 77.86 2.78
    -1 2 -2 73.84 2.67
    1 -2 -3 68.18 2.45
    1 2 3 69.51 2.52
    -1 -2 3 70.26 2.45
    -1 -2 3 68.23 2.48
    1 2 3 66.71 2.44
    -1 2 -3 64.97 2.49
    1 2 3 70.38 2.53
    -1 2 -3 68.66 2.48
    -1 2 -3 69.32 2.51
    1 -2 -3 67.67 2.46
    -1 2 -3 64.23 2.46
    1 -2 -3 71.11 2.56
    1 2 3 65.23 2.48
    -1 -2 3 67.43 2.46
    -1 2 -3 68.24 2.42
    -1 -2 3 69.74 2.46
    -1 -2 3 67 2.47
    1 -2 -3 66.02 2.49
    -1 2 -3 69.27 2.5
    1 2 3 67.63 2.49
    -1 -2 3 67.7 2.49
    -1 -2 3 66.14 2.53
    -1 2 -3 69.1 2.51
    1 -2 -3 71.1 2.49
    1 -2 -3 69.22 2.55
    1 2 3 66.69 2.54
    1 2 3 69.14 2.5
    -1 -2 3 70.87 2.46
    -1 2 -3 70.8 2.51
    1 2 3 66.45 2.51
    1 -2 -3 65.51 2.52
    -1 -2 3 68.15 2.51
    -1 -2 3 65.68 2.54
    1 -2 -3 59.17 2.48
    1 2 3 67.4 2.43
    1 -2 -4 16.67 0.67
    -1 -2 4 17.16 0.75
    1 -2 -4 17.64 0.73
    1 2 4 18.01 0.83
    1 2 4 16.37 0.73
    -1 2 -4 18.79 0.81
    -1 2 -4 16.71 0.8
    -1 -2 4 18.03 0.77
    1 2 4 18.15 0.83
    -1 2 -4 17.85 0.78
    1 -2 -4 16.75 0.77
    1 2 4 18.05 0.79
    -1 -2 4 17.93 0.73
    -1 -2 4 17.96 0.78
    1 -2 -4 17.79 0.89
    -1 2 -4 16.88 0.71
    -1 -2 4 17.76 0.76
    -1 -2 4 18.31 0.8
    -1 2 -4 18.31 0.78
    1 2 4 16.09 0.8
    1 -2 -4 16.35 0.78
    -1 -2 4 18.37 0.81
    1 2 4 17.57 0.79
    1 2 4 16.66 0.83
    -1 2 -4 17.52 0.8
    1 -2 -4 16.09 0.88
    1 -2 -4 17.25 0.77
    -1 -2 4 17.65 0.74
    1 -2 -4 17.17 0.85
    1 2 4 16.94 0.66
    -1 -2 4 17.08 0.86
    1 -2 -4 17.76 0.78
    -1 2 -4 17.65 0.7
    1 2 4 17.54 0.81
    1 2 4 17.18 0.68
    -1 -2 4 18.07 0.84
    -1 2 -4 17.29 0.8
    -1 2 -4 18.34 0.81
    -1 -2 4 17.46 0.7
    1 2 5 167.34 6
    1 -2 -5 170.42 5.98
    -1 2 -5 172.99 6.05
    -1 -2 5 176.96 6.01
    -1 2 -5 171.84 6.04
    -1 -2 5 173.14 6.02
    1 2 5 165.36 6.04
    -1 2 -5 162.71 6.05
    1 2 5 172.97 6.06
    -1 2 -5 173.9 5.98
    1 -2 -5 162.76 6.02
    1 2 5 164.72 6.03
    -1 -2 5 173.74 5.96
    1 -2 -5 162.78 6.08
    -1 -2 5 176.59 6.01
    -1 -2 5 169.22 6.03
    -1 2 -5 169.53 6
    1 -2 -5 169.17 6.03
    -1 -2 5 164.76 5.99
    1 -2 -5 168.7 6.07
    1 2 5 166.06 6.03
    1 -2 -5 177.66 6.02
    -1 -2 5 170.63 6.03
    1 2 5 170.56 6.06
    -1 -2 5 179.94 6.04
    -1 2 -5 172.28 6.05
    1 2 5 162.39 6.05
    1 -2 -5 172.56 6.04
    -1 -2 5 166.16 6.09
    1 2 5 161.04 5.93
    -1 2 -5 175.66 6.05
    1 2 5 166.03 6.05
    -1 2 -5 173.37 5.96
    1 -2 -5 168.89 6.07
    -1 -2 5 168.84 6.07
    -1 -2 5 165.01 5.96
    1 -2 -6 107.37 2.45
    1 2 6 107.34 2.55
    1 2 6 105.68 2.58
    1 2 6 99.64 2.48
    -1 2 -6 104.89 2.56
    -1 2 -6 108.06 2.55
    -1 -2 6 103.61 2.49
    -1 2 -6 107.6 2.56
    -1 -2 6 107.15 2.48
    1 -2 -6 101.38 2.52
    1 2 6 103.06 2.6
    1 -2 -6 103.49 2.62
    -1 -2 6 108.11 2.37
    1 2 6 100.13 2.52
    -1 2 -6 103.27 2.45
    -1 -2 6 108.93 2.55
    -1 -2 6 108.54 2.49
    -1 2 -6 103.28 2.44
    1 2 6 102.44 2.55
    1 2 6 100.74 2.54
    1 -2 -6 103.81 2.48
    -1 -2 6 102.4 2.46
    1 -2 -6 103.75 2.51
    1 -2 -6 101.97 2.55
    -1 -2 6 103.78 2.51
    -1 2 -6 101.39 2.54
    -1 -2 6 101.1 2.6
    1 -2 -6 102.47 2.61
    1 2 6 98.21 2.36
    -1 -2 6 108.75 2.63
    -1 2 -6 110.29 2.4
    -1 -2 6 106.85 2.4
    -1 2 -6 111.32 2.54
    -1 2 -6 72.38 2.45
    1 -2 -6 109.09 2.53
    1 2 7 39.5 1.57
    -1 2 -7 43.47 1.6
    -1 2 -7 40.07 1.58
    -1 2 -7 41.79 1.6
    -1 -2 7 37.6 1.52
    1 2 7 40.53 1.61
    1 2 7 37.06 1.53
    1 -2 -7 38.94 1.5
    1 -2 -7 37.03 1.55
    1 -2 -7 37.81 1.65
    -1 -2 7 39.29 1.57
    1 2 7 38.27 1.59
    -1 2 -7 38.55 1.51
    -1 -2 7 39.94 1.53
    1 2 7 37.23 1.56
    -1 -2 7 39.84 1.42
    -1 2 -7 37.45 1.57
    -1 2 -7 39.18 1.47
    -1 -2 7 39.15 1.51
    1 -2 -7 36.61 1.56
    1 -2 -7 38.76 1.55
    -1 -2 7 37.28 1.49
    -1 -2 7 40.39 1.56
    1 -2 -7 37.99 1.51
    1 2 7 37.51 1.55
    1 2 7 36.54 1.59
    -1 -2 7 35.63 1.62
    -1 2 -7 38.96 1.46
    1 2 7 36.05 1.44
    1 -2 -7 39.76 1.65
    -1 -2 7 40.42 1.63
    -1 -2 7 38.52 1.46
    -1 2 -7 37.72 1.56
    -1 2 -7 40.79 1.56
    1 -2 -7 41.33 1.55
    -1 2 -8 87.62 3.29
    1 2 8 87.19 3.31
    1 -2 -8 89.2 3.21
    -1 -2 8 91.65 3.24
    1 2 8 88.41 3.29
    -1 -2 8 48.3 3.17
    -1 2 -8 95.04 3.32
    -1 2 -8 88.31 3.15
    1 -2 -8 86.44 3.33
    -1 -2 8 93 3.31
    1 2 8 89.43 3.31
    -1 2 -8 89.4 3.25
    1 2 8 86.84 3.28
    -1 -2 8 91.64 3.25
    1 -2 -8 86.47 3.28
    1 2 8 84.73 3.26
    -1 -2 8 92.19 3.27
    -1 -2 8 94.2 3.21
    1 2 8 87.63 3.31
    -1 -2 8 90.88 3.23
    -1 2 -8 92.67 3.18
    1 -2 -8 93.54 3.23
    -1 2 -8 92.83 3.3
    1 2 8 90.14 3.26
    1 -2 -8 90.79 3.27
    1 -2 -8 90.1 3.27
    -1 2 -8 90.75 3.28
    -1 -2 8 92.5 3.35
    1 -2 -8 89.46 3.33
    -1 -2 8 91.98 3.34
    -1 2 -8 91.65 3.19
    1 2 8 83.94 3.17
    -1 -2 8 89.77 3.18
    1 -2 -8 94.56 3.27
    -1 2 -8 93.45 3.27
    -1 -2 9 46.35 1.83
    1 2 9 46.05 1.84
    1 2 9 45.71 1.91
    1 -2 -9 46.94 1.81
    -1 -2 9 39 1.81
    -1 2 -9 46.56 1.91
    -1 2 -9 46.64 1.89
    1 -2 -9 45.02 1.78
    1 2 9 44.94 1.87
    -1 2 -9 49.9 1.85
    1 -2 -9 47.42 1.89
    -1 -2 9 47.8 1.84
    1 -2 -9 45.14 1.92
    1 2 9 48.35 1.87
    1 2 9 47.36 1.89
    -1 -2 9 47.57 1.9
    -1 2 -9 47.05 1.73
    1 2 9 46.2 1.87
    -1 -2 9 47.5 1.82
    -1 -2 9 47.83 1.77
    1 2 9 43.98 1.83
    1 2 9 48.53 1.92
    1 -2 -9 46.36 1.86
    1 -2 -9 43.13 1.85
    -1 2 -9 50.5 1.91
    1 -2 -9 50.31 1.82
    -1 2 -9 48.42 1.79
    -1 -2 9 48.56 1.95
    -1 -2 9 50.35 1.95
    1 -2 -9 47.01 1.86
    -1 2 -9 48.6 1.88
    1 -2 -9 48.87 1.95
    1 2 9 45.11 1.76
    -1 -2 9 47.89 1.77
    -1 2 -9 50.35 1.86
    -1 2 -10 26.73 1.19
    -1 2 -10 24.54 1.17
    1 -2 -10 24.05 1.04
    1 -2 -10 23.04 1.06
    1 2 10 22.4 1.09
    -1 -2 10 24.68 1.09
    1 2 10 23.42 1.15
    -1 -2 10 25.48 1.09
    1 2 10 26.68 1.14
    -1 2 -10 23.52 0.96
    1 -2 -10 24.01 1.17
    -1 -2 10 25.66 1.19
    1 2 10 24.07 1.14
    1 2 10 25.79 1.15
    -1 -2 10 24.74 1.11
    -1 2 -10 26.12 1.13
    1 -2 -10 24.6 1.2
    -1 -2 10 25.52 1
    1 2 10 24.31 1.08
    -1 -2 10 25.07 1.08
    1 -2 -10 24.84 1.11
    -1 2 -10 23.47 1.14
    1 2 10 25.78 1.19
    1 -2 -10 25.13 1.12
    -1 -2 10 23.7 1.12
    -1 2 -10 25.66 1.14
    -1 -2 10 26.08 1.22
    1 -2 -10 25.3 1.12
    1 2 10 23.37 1.03
    -1 -2 10 23.49 1.21
    -1 2 -10 24.2 1.11
    1 -2 -10 26.19 1.06
    -1 2 -10 25.79 1.05
    1 -2 -10 24.22 1.21
    -1 -2 10 24.61 1.03
    -1 2 -11 12.02 0.76
    1 2 11 11.81 0.75
    -1 2 -11 10.68 0.73
    1 2 11 12.02 0.69
    1 -2 -11 11.72 0.62
    -1 -2 11 12.4 0.66
    1 -2 -11 11.22 0.64
    -1 -2 11 12.08 0.66
    -1 -2 11 12.52 0.68
    1 2 11 12.29 0.68
    1 -2 -11 12.44 0.77
    -1 2 -11 1.42 0.52
    -1 -2 11 12.16 0.78
    1 2 11 11.71 0.73
    -1 2 -11 11.47 0.52
    1 2 11 12.19 0.74
    -1 2 -11 12.01 0.68
    1 -2 -11 11.29 0.79
    -1 -2 11 12.06 0.71
    1 -2 -11 10.94 0.68
    1 2 11 11.33 0.63
    -1 -2 11 12.23 0.65
    1 2 11 11.83 0.77
    1 -2 -11 11.81 0.7
    -1 -2 11 11.72 0.54
    -1 2 -11 11.29 0.73
    -1 -2 11 12.35 0.61
    -1 -2 11 11.67 0.79
    1 2 11 10.77 0.6
    1 -2 -11 12 0.69
    1 -2 -11 11.41 0.81
    1 -2 -11 12.34 0.63
    -1 2 -11 11.2 0.69
    -1 2 -11 12.24 0.69
    -1 -2 11 11.45 0.8
    -1 2 -11 11.93 0.63
    1 -2 -12 15.18 0.79
    -1 2 -12 17.4 0.94
    1 2 12 16.33 0.9
    -1 2 -12 17.8 0.94
    1 -2 -12 15.94 0.77
    1 2 12 16.39 0.84
    -1 -2 12 16.28 0.81
    -1 -2 12 17.3 0.84
    -1 2 -12 4.11 0.69
    1 2 12 15.75 0.88
    1 2 12 16.02 0.89
    1 -2 -12 16.79 0.94
    -1 -2 12 15.25 0.93
    -1 -2 12 17.14 0.85
    -1 2 -12 16.65 0.68
    1 -2 -12 15.86 0.94
    1 2 12 12.13 0.78
    -1 2 -12 16.66 0.88
    -1 -2 12 16.55 0.88
    -1 -2 12 16.92 0.68
    1 2 12 16.28 0.79
    1 -2 -12 17.11 0.86
    1 2 12 15.4 0.6
    1 -2 -12 15.4 0.83
    -1 -2 12 17.56 0.82
    1 2 12 15.97 0.94
    -1 2 -12 16.18 0.86
    -1 -2 12 17.78 0.99
    1 -2 -12 16.3 0.85
    -1 2 -12 17.13 0.84
    1 2 12 14.99 0.76
    1 2 12 15.5 0.88
    -1 -2 12 16.66 0.95
    1 -2 -12 15.96 0.78
    1 -2 -12 17.65 0.99
    -1 -2 12 17.02 0.76
    -1 2 -12 16.42 0.79
    -1 2 -13 22.32 0.97
    -1 -2 13 21.66 0.83
    1 -2 -13 20.74 0.82
    1 2 13 22.4 0.87
    -1 2 -13 22.49 0.99
    1 -2 -13 21.93 0.82
    1 2 13 20.81 0.93
    -1 -2 13 22.63 0.86
    -1 2 -13 22.16 0.67
    1 -2 -13 19.16 1.01
    -1 -2 13 22.3 1
    -1 2 -13 23.34 0.93
    -1 -2 13 23.18 0.89
    1 2 13 19.26 0.93
    1 2 13 21.62 0.92
    -1 2 -13 8.16 0.71
    1 -2 -13 21.05 0.98
    1 2 13 20.54 0.57
    -1 -2 13 21.91 0.64
    -1 -2 13 21.7 0.83
    1 2 13 20.86 0.78
    1 -2 -13 22.68 0.9
    1 -2 -13 18.25 0.84
    -1 -2 13 20.8 0.93
    -1 -2 13 20.88 0.78
    1 -2 -13 19.92 1.04
    -1 2 -13 23.01 0.83
    -1 2 -13 22.15 0.9
    1 -2 -13 23.32 0.9
    -1 -2 13 22.56 1.04
    1 2 13 19.2 0.79
    1 2 13 21.59 0.93
    -1 2 -13 21.58 0.85
    -1 -2 13 23.01 1
    1 -2 -13 23.45 0.8
    1 2 14 16.68 0.9
    1 2 14 17.66 0.99
    -1 -2 14 17.59 0.89
    -1 2 -14 16.87 1.01
    -1 -2 14 19.58 0.94
    -1 2 -14 18.29 1.02
    1 -2 -14 15.65 0.86
    1 -2 -14 17.87 0.88
    1 -2 -14 20.68 1.08
    -1 2 -14 17.75 0.75
    1 2 14 16.72 0.95
    1 2 14 15.75 0.99
    -1 -2 14 17.83 1.04
    -1 2 -14 9.79 0.83
    -1 -2 14 18.19 0.94
    1 -2 -14 19.71 1.21
    -1 2 -14 17.84 0.98
    1 2 14 16.63 0.68
    -1 -2 14 17.74 0.71
    -1 -2 14 18.6 1
    1 -2 -14 16.35 0.92
    1 -2 -14 18.64 1.01
    -1 -2 14 17.57 0.88
    1 2 14 16.8 0.84
    1 -2 -14 17.39 0.93
    1 -2 -14 17.69 0.84
    -1 -2 14 17.04 0.85
    1 2 14 17.81 0.98
    1 -2 -14 22.2 1.23
    -1 2 -14 18.54 0.88
    -1 -2 14 16.5 1.05
    -1 2 -14 18.7 0.91
    1 2 14 16.84 0.86
    -1 2 -14 15.86 0.93
    -1 -2 14 17.23 1
    1 2 15 12.51 0.88
    1 -2 -15 13.38 0.78
    -1 2 -15 13.39 0.89
    -1 2 -15 13.62 0.91
    -1 -2 15 12.92 0.75
    1 -2 -15 13.06 0.75
    1 2 15 11.9 0.76
    1 2 15 13.46 0.85
    1 -2 -15 13.34 0.92
    1 -2 -15 14.8 0.93
    -1 -2 15 12.78 0.81
    1 2 15 14.27 0.85
    1 2 15 11.42 0.86
    -1 -2 15 14.67 0.95
    -1 2 -15 14.75 0.87
    -1 2 -15 12.52 0.62
    -1 -2 15 14.25 0.56
    1 2 15 13.38 0.72
    1 -2 -15 14.01 0.82
    1 2 15 2.97 0.93
    -1 -2 15 13.13 0.76
    -1 -2 15 13.88 0.88
    1 2 15 13.06 0.56
    1 -2 -15 12.49 0.75
    -1 2 -15 12.95 0.77
    -1 -2 15 13.86 0.74
    1 2 15 12.51 0.74
    1 -2 -15 14.63 0.82
    -1 2 -15 14.31 0.82
    -1 -2 15 14.05 0.97
    1 -2 -15 14.1 0.96
    -1 -2 15 12.87 0.88
    1 -2 -15 13.16 0.71
    -1 2 -15 14.13 0.77
    -1 2 -16 0.06 0.48
    1 2 16 0.06 0.53
    1 -2 -16 0.54 0.36
    1 -2 -16 0.35 0.36
    -1 2 -16 0.39 0.52
    1 2 16 0.25 0.5
    -1 -2 16 0.15 0.35
    1 2 16 0.71 0.41
    1 -2 -16 1.43 0.61
    -1 2 -16 0.75 0.24
    -1 -2 16 0.46 0.54
    1 2 16 0.72 0.5
    -1 2 -16 0.65 0.48
    1 -2 -16 0.97 0.54
    -1 -2 16 0.2 0.48
    1 2 16 0.16 0.57
    1 -2 -16 0.69 0.45
    1 2 16 0.62 0.32
    1 2 16 0.7 0.38
    1 2 16 0.55 0.18
    -1 -2 16 -0.06 0.5
    1 -2 -16 1.64 0.64
    -1 -2 16 0.09 0.37
    1 -2 -16 0.6 0.33
    -1 -2 16 0.51 0.56
    -1 2 -16 0.81 0.39
    -1 2 -16 0.52 0.4
    1 -2 -17 9.43 0.65
    1 -2 -17 8.5 0.65
    1 2 17 9.81 0.81
    -1 2 -17 9.64 0.79
    -1 2 -17 9.78 0.79
    1 2 17 9.71 0.78
    1 2 17 10.35 0.72
    1 -2 -17 9.92 0.82
    1 -2 -17 9.6 0.79
    -1 2 -17 8.9 0.51
    -1 -2 17 10.21 0.85
    1 2 17 11.18 0.81
    -1 2 -17 10.77 0.79
    1 -2 -17 9.53 0.64
    -1 -2 17 8.88 0.76
    1 2 17 1.61 0.83
    -1 -2 17 9.26 0.85
    1 2 17 9.98 0.69
    1 -2 -17 9.42 0.6
    -1 2 -17 9.71 0.69
    1 -2 -17 9.05 0.83
    -1 -2 17 10.68 0.83
    -1 2 -17 9.17 0.64
    -1 -2 17 9.77 0.65
    -1 2 -18 1.83 0.55
    -1 2 -18 1.92 0.55
    1 2 18 1.49 0.56
    1 2 18 0.69 0.51
    1 -2 -18 1.09 0.4
    1 -2 -18 1.72 0.59
    -1 2 -18 1.33 0.53
    -1 -2 18 1.11 0.58
    1 -2 -18 1.02 0.52
    1 2 18 1.57 0.59
    -1 -2 18 1.8 0.53
    1 -2 -18 1.2 0.39
    1 2 18 0.25 0.56
    -1 -2 18 1.61 0.53
    -1 2 -18 1.8 0.44
    -1 -2 18 0.76 0.38
    1 -2 -18 1.46 0.61
    1 2 18 1.48 0.44
    -1 -2 18 1.05 0.58
    -1 2 -18 1.46 0.41
    -1 2 -19 0.68 0.53
    1 -2 -19 0.57 0.4
    1 2 19 -0.14 0.55
    -1 2 -19 0.04 0.5
    1 2 19 0.27 0.54
    1 -2 -19 0.03 0.49
    -1 2 -19 -0.17 0.5
    -1 -2 19 0.7 0.54
    1 -2 -19 0.89 0.61
    1 2 19 -0.04 0.53
    1 2 19 1.07 0.58
    -1 -2 19 1.21 0.53
    1 -2 -19 0.24 0.34
    -1 -2 19 0.17 0.47
    -1 -2 19 0.83 0.59
    -1 2 -19 0.61 0.44
    -1 2 -19 0.85 0.39
    1 -2 -19 -0.23 0.57
    1 2 19 0.26 0.42
    1 -2 -20 1.03 0.46
    -1 2 -20 0.38 0.56
    1 2 20 0.24 0.55
    -1 2 -20 0.11 0.52
    1 2 20 0.34 0.55
    -1 -2 20 0.87 0.62
    1 2 20 0.61 0.57
    1 -2 -20 0.8 0.49
    1 -2 -20 -0.08 0.55
    -1 2 -20 0.55 0.54
    1 2 20 0.04 0.58
    -1 -2 20 0.88 0.55
    -1 2 -20 0.57 0.44
    -1 -2 20 0.79 0.6
    1 2 20 0.42 0.43
    -1 -2 20 0.76 0.51
    1 -2 -20 0.08 0.6
    -1 2 -21 1.59 0.59
    1 -2 -21 2.07 0.48
    1 2 21 1.72 0.59
    1 2 21 1.37 0.61
    -1 2 -21 1.74 0.61
    1 2 21 0.64 0.59
    -1 2 -21 2.31 0.61
    -1 -2 21 1.9 0.67
    1 -2 -21 1.99 0.65
    1 -2 -21 1.17 0.53
    -1 -2 21 0.77 0.57
    1 2 21 1.26 0.63
    -1 -2 21 1.33 0.55
    -1 2 -21 0.9 0.47
    1 2 21 1.58 0.48
    1 -2 -21 1.68 0.66
    -1 -2 21 1.3 0.65
    1 -2 -22 1.51 0.51
    1 2 22 1.11 0.64
    -1 2 -22 1.25 0.6
    -1 2 -22 1.2 0.61
    1 2 22 0.73 0.56
    -1 2 -22 0.41 0.58
    -1 -2 22 0.82 0.63
    1 2 22 1.44 0.62
    1 -2 -22 0.46 0.54
    1 -2 -22 0.87 0.66
    1 2 22 0.62 0.61
    -1 -2 22 1.26 0.6
    1 2 22 0.91 0.5
    -1 2 -22 1.58 0.5
    -1 -2 22 0.5 0.62
    -1 -2 22 1.52 0.58
    1 -2 -22 1.36 0.67
    1 -2 -23 3.9 0.56
    -1 2 -23 3.22 0.68
    1 2 23 3.51 0.71
    1 2 23 2.85 0.64
    -1 2 -23 3.37 0.68
    -1 2 -23 4.21 0.73
    1 -2 -23 3.8 0.63
    -1 -2 23 4.09 0.76
    1 -2 -23 3.61 0.71
    1 2 23 3.02 0.69
    -1 -2 23 2.79 0.65
    1 2 23 3.74 0.78
    1 -2 -23 2.61 0.68
    -1 -2 23 3.87 0.74
    1 2 23 2.56 0.59
    -1 -2 23 3.22 0.65
    -1 2 -23 3.61 0.57
    1 2 24 0.94 0.66
    1 -2 -24 0.11 0.48
    1 2 24 0.5 0.63
    -1 2 -24 -0.05 0.6
    -1 2 -24 0.41 0.62
    -1 2 -24 0.45 0.6
    1 -2 -24 0.53 0.6
    -1 -2 24 -0.05 0.66
    1 -2 -24 0.95 0.67
    1 2 24 1.26 0.73
    -1 -2 24 0.71 0.66
    1 2 24 0.63 0.67
    1 -2 -24 -1.09 0.69
    -1 2 -24 0.11 0.49
    1 2 24 -0.1 0.47
    -1 -2 24 0.1 0.67
    -1 -2 24 0.71 0.54
    1 -2 -25 7.13 0.78
    -1 2 -25 9.12 0.92
    1 2 25 7.2 0.89
    -1 2 -25 6.99 0.9
    1 2 25 8.07 0.93
    -1 -2 25 8.78 1
    1 2 25 7.92 0.95
    1 -2 -25 8.85 0.82
    1 -2 -25 7.08 0.94
    -1 2 -25 10.14 0.94
    -1 -2 25 7.33 0.87
    1 2 25 6.84 0.94
    -1 2 -25 7.72 0.8
    1 -2 -25 6.68 0.91
    -1 -2 25 8.27 0.99
    -1 -2 25 8.73 0.81
    1 2 26 7.14 0.93
    1 2 26 8.17 0.93
    -1 2 -26 6.65 0.89
    -1 -2 26 9.83 0.93
    1 -2 -26 8.83 0.85
    1 -2 -26 10.14 1.03
    -1 -2 26 8.6 1.04
    -1 2 -26 9.23 0.96
    1 2 26 7.61 0.98
    1 2 26 8.11 0.99
    -1 -2 26 8.04 0.95
    -1 -2 26 9.91 1.02
    1 -2 -26 8.37 0.96
    -1 -2 26 8.1 0.88
    -1 -2 27 6.38 0.83
    1 2 27 7.45 0.91
    1 -2 -27 7.1 0.8
    -1 2 -27 6.5 0.88
    1 2 27 6 0.91
    1 -2 -27 6.07 0.91
    1 2 27 5.6 0.93
    -1 2 -27 8.48 0.93
    -1 -2 27 7.88 0.99
    -1 -2 27 7.09 0.92
    1 2 27 6.63 0.96
    1 -2 -27 6.38 0.92
    -1 -2 27 8.51 1.01
    -1 -2 28 0.91 0.66
    -1 2 -28 1.84 0.72
    1 2 28 0.98 0.72
    1 -2 -28 1.11 0.61
    1 2 28 1.61 0.75
    1 2 28 1.54 0.78
    -1 2 -28 1.22 0.71
    -1 -2 28 1.52 0.82
    1 -2 -28 1.8 0.77
    -1 -2 28 -0.05 0.71
    1 2 28 0.9 0.75
    1 -2 -28 1.65 0.79
    -1 -2 28 1.48 0.79
    -1 -2 29 5.33 0.84
    1 2 29 5.32 0.86
    -1 2 -29 4.09 0.85
    1 2 29 4.83 0.88
    -1 -2 29 5.4 0.96
    -1 2 -29 6.58 0.93
    1 2 29 4.74 0.91
    1 -2 -29 4.91 0.93
    1 2 29 5.06 0.95
    -1 -2 29 5.05 0.89
    -1 -2 29 4.44 0.94
    1 -2 -29 5.47 0.94
    1 2 30 2.55 0.83
    1 2 30 2.88 0.78
    -1 2 -30 2.59 0.75
    -1 -2 30 1.86 0.74
    -1 2 -30 3.5 0.82
    1 -2 -30 2.55 0.84
    -1 -2 30 2.01 0.89
    1 2 30 3.2 0.84
    -1 -2 30 2.37 0.82
    1 2 30 2.89 0.92
    -1 -2 30 3.5 0.88
    1 -2 -30 1.88 0.81
    1 2 31 2.17 0.74
    1 2 31 0.51 0.73
    -1 -2 31 0.85 0.68
    -1 2 -31 0.87 0.73
    1 2 31 0.92 0.82
    1 -2 -31 2.32 0.84
    -1 -2 31 0.45 0.81
    -1 2 -31 1.73 0.73
    1 2 31 1.06 0.84
    -1 -2 31 1.11 0.8
    1 -2 -31 0.61 0.77
    -1 -2 31 0.06 0.82
    -1 -2 32 -0.11 0.69
    1 2 32 -0.22 0.71
    1 2 32 0.65 0.82
    -1 2 -32 0.3 0.72
    -1 -2 32 -0.27 0.93
    -1 2 -32 0.12 0.71
    1 2 32 -0.95 0.91
    1 -2 -32 0.06 0.8
    -1 -2 32 0.72 0.78
    1 2 32 -0.58 0.87
    1 -2 -32 0.94 0.79
    -1 -2 32 -0.06 0.76
    -1 -2 33 0.97 0.74
    -1 2 -33 2.35 0.82
    1 2 33 0.24 0.77
    1 2 33 0.12 0.74
    1 -2 -33 0.8 0.82
    1 2 33 0.72 0.84
    -1 -2 33 0.9 0.83
    -1 2 -33 1.53 0.8
    -1 -2 33 0.43 0.76
    1 2 33 1.99 0.87
    -1 -2 33 1.18 0.86
    1 -2 -33 0.83 0.79
    1 2 34 1.25 0.8
    1 2 34 2.02 0.85
    -1 -2 34 0.35 0.74
    -1 2 -34 1.02 0.77
    1 2 34 0.74 0.83
    -1 2 -34 1.25 0.78
    1 -2 -34 1.38 0.84
    -1 -2 34 0.5 0.88
    1 2 34 1.23 0.89
    -1 -2 34 0.64 0.8
    -1 -2 34 1.42 0.87
    1 -2 -34 0.26 0.77
    -1 -2 35 0.9 0.76
    1 2 35 1.03 0.81
    -1 2 -35 -0.2 0.75
    1 2 35 -0.55 0.78
    -1 -2 35 0.66 0.86
    1 2 35 1.11 0.9
    -1 2 -35 0.81 0.79
    1 -2 -35 0.21 0.82
    1 2 35 -0.56 0.88
    -1 -2 35 -0.4 0.81
    -1 -2 35 1.04 0.85
    1 -2 -35 -0.68 0.83
    -1 2 -36 0.54 0.78
    -1 -2 36 1.11 0.78
    1 2 36 1.58 0.83
    1 2 36 0.06 0.8
    -1 2 -36 3.78 0.93
    -1 -2 36 -0.15 0.85
    1 -2 -36 0.66 0.89
    1 2 36 1.14 0.84
    1 2 36 0.65 0.89
    -1 -2 36 -0.34 0.85
    -1 -2 36 0.42 0.85
    1 -2 -36 1.11 0.86
    1 2 37 -0.27 0.87
    -1 2 -37 -0.21 0.84
    1 2 37 0.58 0.78
    1 -2 -37 1.21 0.92
    -1 -2 37 -0.54 0.94
    -1 2 -37 0.14 0.86
    1 2 37 -0.07 0.87
    1 2 37 -0.59 0.94
    -1 -2 37 -0.28 0.82
    -1 -2 37 0.51 0.83
    1 -2 -37 0.43 0.83
    1 3 -37 -0.07 0.75
    1 -3 37 1.06 0.87
    -1 -3 -37 2.54 0.94
    -1 3 37 1.38 0.91
    1 3 -37 0.57 0.82
    1 -3 37 1.79 0.95
    1 -3 37 -0.67 0.91
    -1 3 37 2.5 0.94
    1 -3 37 1.4 0.91
    -1 -3 -37 2.25 0.89
    1 -3 36 0.07 0.8
    1 3 -36 -0.92 0.84
    1 3 -36 -0.41 0.82
    -1 3 36 0.37 0.88
    1 -3 36 0.61 0.86
    -1 -3 -36 0.75 0.87
    1 -3 36 -0.58 0.87
    -1 3 36 1.11 0.88
    -1 -3 -36 0.44 0.82
    1 -3 36 0.41 0.84
    1 -3 35 0.88 0.82
    1 3 -35 -0.19 0.77
    -1 -3 -35 0.66 0.89
    -1 3 35 1.24 0.87
    1 3 -35 -0.67 0.82
    1 -3 35 0.44 0.84
    1 -3 35 1.49 0.87
    -1 3 35 -1.22 0.97
    1 -3 35 1.34 0.83
    -1 -3 -35 0.14 0.8
    1 -3 34 0.66 0.8
    1 3 -34 -0.12 0.73
    -1 3 34 0.78 0.84
    1 -3 34 0.79 0.83
    1 3 -34 0.46 0.78
    -1 -3 -34 1.63 0.9
    1 -3 34 1.24 0.87
    -1 3 34 0.4 0.83
    -1 -3 -34 0.35 0.81
    1 -3 34 0.65 0.83
    1 -3 33 0.38 0.77
    1 3 -33 0.06 0.69
    1 -3 33 0.63 0.87
    -1 -3 -33 0.21 0.81
    -1 3 33 0.69 0.85
    1 3 -33 1.01 0.81
    1 -3 33 0.27 0.81
    -1 3 33 0.58 0.81
    1 -3 33 0.83 0.8
    -1 -3 -33 0.68 0.82
    1 3 -32 0.29 0.73
    1 -3 32 0.06 0.77
    1 3 -32 1.28 0.81
    -1 3 32 0.13 0.78
    1 -3 32 0.2 0.86
    -1 -3 -32 0.33 0.77
    -1 3 32 0.31 0.81
    1 -3 32 0.33 0.8
    1 -3 32 0.06 0.78
    -1 -3 -32 -0.13 0.78
    -1 3 31 1.27 0.72
    1 3 -31 0.11 0.69
    1 3 -31 0.16 0.64
    1 -3 31 0.78 0.77
    -1 -3 -31 0.32 0.76
    1 -3 31 0.79 0.8
    -1 3 31 0.91 0.85
    1 3 -31 0.89 0.78
    1 -3 31 -0.06 0.76
    -1 3 31 1.03 0.8
    1 -3 31 0.24 0.74
    -1 -3 -31 0.45 0.8
    1 3 -30 0.22 0.65
    1 -3 30 0.53 0.74
    -1 3 30 -0.2 0.73
    1 3 -30 -0.21 0.64
    -1 -3 -30 0.06 0.74
    1 3 -30 -1.48 0.77
    1 -3 30 -0.51 0.77
    -1 3 30 0.13 0.78
    -1 3 30 -0.82 0.8
    1 -3 30 0.18 0.72
    -1 -3 -30 0.06 0.77
    -1 3 30 -0.16 0.63
    1 -3 30 -0.06 0.73
    -1 3 29 2.04 0.71
    1 3 -29 1.76 0.75
    1 3 -29 3.27 0.73
    1 -3 29 1.53 0.81
    -1 -3 -29 2.77 0.86
    -1 3 29 3.08 0.85
    1 -3 29 4.26 0.93
    1 3 -29 3.08 0.81
    -1 3 29 2.44 0.86
    1 -3 29 2.79 0.84
    -1 -3 -29 2.74 0.82
    -1 3 29 2.5 0.73
    1 -3 29 2.77 0.82
    1 -3 28 2.19 0.79
    1 3 -28 3.86 0.77
    -1 3 28 4.44 0.76
    1 3 -28 5.24 0.77
    -1 3 28 4.03 0.9
    -1 -3 -28 5.23 0.9
    1 -3 28 2.32 0.87
    1 3 -28 2.96 0.78
    1 -3 28 5.74 0.92
    -1 3 28 3.88 0.9
    -1 3 28 2.71 0.71
    -1 -3 -28 3.6 0.84
    1 -3 28 4.44 0.88
    1 3 -27 0.48 0.61
    1 -3 27 0.69 0.69
    1 3 -27 0.15 0.65
    -1 3 27 1.68 0.65
    -1 -3 -27 0.66 0.62
    -1 -3 -27 -0.11 0.71
    -1 3 27 0.79 0.75
    1 3 -27 0.51 0.7
    1 -3 27 0.92 0.76
    -1 3 27 1.79 0.76
    1 -3 27 -0.28 0.69
    -1 3 27 0.37 0.64
    -1 -3 -27 0.91 0.74
    1 -3 27 0.11 0.68
    1 3 -26 7.53 0.88
    -1 3 26 6.23 0.79
    -1 3 26 6.49 0.81
    1 3 -26 7.33 0.88
    -1 -3 -26 7.76 0.89
    1 3 -26 6.48 0.88
    1 -3 26 7.7 0.97
    -1 -3 -26 8.24 0.98
    -1 3 26 8.3 0.98
    1 -3 26 7.78 0.97
    -1 3 26 7.32 0.92
    -1 3 26 6.81 0.86
    -1 -3 -26 10.04 1.02
    1 -3 26 6.26 0.9
    1 3 -25 3.51 0.74
    -1 3 25 3.83 0.69
    1 3 -25 3.94 0.71
    -1 3 25 4.16 0.65
    1 -3 25 4.85 0.84
    1 3 -25 3.5 0.77
    -1 3 25 4.02 0.85
    -1 -3 -25 4.3 0.83
    -1 -3 -25 3.7 0.72
    1 -3 25 2.57 0.76
    -1 3 25 3.32 0.78
    -1 3 25 4.73 0.73
    1 -3 25 3.02 0.79
    -1 -3 -25 3.04 0.81
    -1 3 24 -0.21 0.49
    1 3 -24 0.09 0.59
    1 3 -24 -0.09 0.54
    -1 3 24 -0.08 0.57
    -1 -3 -24 -0.25 0.67
    1 -3 24 0.31 0.69
    -1 3 24 0.05 0.7
    -1 -3 -24 0.4 0.62
    1 3 -24 -0.18 0.64
    -1 3 24 0.75 0.67
    1 -3 24 -0.44 0.66
    1 -3 24 0.38 0.5
    -1 -3 -24 0.05 0.67
    -1 3 24 0.71 0.55
    1 -3 24 0.81 0.67
    1 3 -23 2 0.61
    -1 3 23 1.82 0.51
    -1 3 23 1.31 0.57
    1 3 -23 1.8 0.62
    1 3 -23 1.11 0.64
    1 -3 23 1.47 0.69
    -1 -3 -23 0.43 0.67
    -1 3 23 1.35 0.72
    -1 -3 -23 1.54 0.59
    1 -3 23 1.28 0.64
    -1 3 23 0.59 0.65
    -1 3 23 0.64 0.55
    -1 -3 -23 1.34 0.72
    1 -3 23 0.52 0.54
    1 -3 23 1.56 0.67
    1 3 -22 1.31 0.6
    -1 3 22 0.5 0.55
    -1 3 22 1.04 0.48
    1 3 -22 0.94 0.53
    -1 3 22 0.69 0.63
    -1 -3 -22 0.79 0.56
    -1 -3 -22 1.49 0.66
    1 -3 22 1.32 0.68
    1 3 -22 0.53 0.55
    1 -3 22 0.32 0.6
    -1 3 22 0.73 0.63
    1 -3 22 0.49 0.62
    -1 -3 -22 1.62 0.69
    1 -3 22 0.36 0.52
    -1 3 22 1.73 0.56
    1 3 -21 4.29 0.64
    -1 3 21 3.61 0.59
    1 3 -21 4.27 0.66
    -1 3 21 4.46 0.63
    1 3 -21 5.51 0.73
    -1 -3 -21 4.28 0.71
    1 -3 21 2.74 0.71
    -1 3 21 4.71 0.77
    -1 -3 -21 5.18 0.78
    1 -3 21 3.49 0.7
    -1 3 21 4.27 0.72
    -1 3 21 3.65 0.6
    -1 -3 -21 3.97 0.74
    1 -3 21 4.72 0.72
    1 -3 21 3.85 0.61
    1 3 -20 1.47 0.54
    -1 3 20 3.01 0.55
    1 3 -20 3.08 0.63
    -1 3 20 2.45 0.48
    -1 -3 -20 2.54 0.61
    -1 -3 -20 2.1 0.63
    -1 3 20 1.18 0.62
    1 -3 20 2.36 0.67
    1 3 -20 2.23 0.62
    1 -3 20 1.87 0.63
    -1 3 20 2.2 0.62
    -1 3 20 1.06 0.51
    -1 -3 -20 3.07 0.73
    1 -3 20 2.57 0.65
    1 3 -20 2.02 0.46
    1 -3 20 2.08 0.54
    1 3 -19 2.9 0.54
    1 3 -19 2.12 0.58
    -1 3 19 1.99 0.49
    -1 3 19 2.95 0.54
    1 -3 19 2.5 0.65
    -1 -3 -19 3.02 0.66
    1 3 -19 2.66 0.6
    -1 -3 -19 3.52 0.62
    -1 3 19 3.16 0.66
    -1 3 19 2.51 0.62
    1 -3 19 2.22 0.62
    -1 -3 -19 1.99 0.44
    -1 -3 -19 2.77 0.67
    1 3 -19 2.6 0.45
    1 -3 19 2.53 0.55
    1 -3 19 2.16 0.62
    -1 3 19 2.72 0.54
    1 3 -18 7.52 0.72
    -1 3 18 7.33 0.55
    -1 3 18 5.72 0.6
    -1 3 18 7.49 0.68
    1 3 -18 7.55 0.74
    1 3 -18 7.67 0.73
    -1 -3 -18 6.41 0.77
    -1 3 18 7.87 0.81
    1 -3 18 8.26 0.81
    -1 -3 -18 7.36 0.76
    -1 3 18 7.36 0.77
    -1 -3 -18 7.02 0.59
    1 -3 18 6.86 0.77
    -1 3 18 6.19 0.54
    -1 3 18 6.53 0.68
    1 -3 18 8.72 0.81
    -1 -3 -18 6.57 0.8
    1 3 -18 7.42 0.59
    1 -3 18 7.29 0.69
    -1 3 17 3.78 0.4
    1 3 -17 4.04 0.61
    -1 3 17 3.82 0.59
    1 3 -17 3.8 0.59
    -1 3 17 3.65 0.46
    -1 -3 -17 3.54 0.62
    -1 -3 -17 3.1 0.61
    1 -3 17 3.7 0.65
    1 3 -17 4.95 0.62
    -1 3 17 4.44 0.68
    1 -3 17 0.58 0.65
    -1 -3 -17 2.51 0.48
    -1 3 17 3.34 0.64
    -1 3 17 4.19 0.45
    1 3 -17 4.42 0.47
    -1 -3 -17 3.13 0.66
    1 -3 17 4.46 0.6
    -1 3 17 4.48 0.58
    1 -3 17 3.68 0.65
    -1 3 16 4.18 0.43
    -1 3 16 4.3 0.56
    -1 3 16 4.18 0.5
    1 3 -16 5.21 0.6
    1 3 -16 4.25 0.61
    -1 -3 -16 4.67 0.66
    1 -3 16 4.5 0.47
    1 -3 16 0.63 0.65
    -1 3 16 4.75 0.65
    1 3 -16 4.01 0.61
    -1 -3 -16 5.69 0.68
    1 -3 16 0.65 0.64
    -1 3 16 3.9 0.49
    -1 -3 -16 4.01 0.5
    -1 3 16 3.3 0.61
    1 3 -16 4.21 0.46
    -1 -3 -16 3.5 0.41
    -1 3 16 3.74 0.56
    1 -3 16 3.47 0.64
    -1 -3 -16 4.91 0.7
    -1 3 16 3.69 0.43
    1 -3 16 5.41 0.64
    -1 3 15 5.24 0.58
    -1 3 15 6.2 0.52
    -1 3 15 5.01 0.45
    1 3 -15 5.57 0.64
    1 3 -15 6.1 0.62
    1 -3 15 0.83 0.7
    -1 3 15 5.92 0.68
    1 -3 15 5.25 0.49
    -1 -3 -15 5.88 0.68
    1 3 -15 6.84 0.7
    -1 -3 -15 6.01 0.67
    1 -3 15 1.23 0.7
    -1 3 15 5.36 0.53
    -1 3 15 5.69 0.49
    -1 -3 -15 6.19 0.56
    -1 3 15 5.33 0.67
    -1 -3 -15 5.13 0.46
    1 3 -15 7.03 0.54
    1 -3 15 5.75 0.64
    -1 3 15 5.45 0.6
    -1 -3 -15 6.9 0.75
    1 -3 15 4.91 0.69
    1 3 -14 3.36 0.52
    1 3 -14 3.82 0.59
    -1 3 14 3.13 0.45
    -1 3 14 3.28 0.49
    -1 3 14 2.96 0.36
    -1 -3 -14 3.45 0.49
    -1 -3 -14 4.46 0.59
    -1 3 14 4.82 0.64
    -1 3 14 3.74 0.53
    1 -3 14 0.32 0.63
    1 -3 14 2.16 0.24
    -1 -3 -14 3.47 0.64
    1 -3 14 2.95 0.41
    -1 3 14 3.2 0.58
    1 3 -14 3.56 0.61
    -1 3 14 4.18 0.48
    1 3 -14 3.64 0.53
    1 -3 14 4.11 0.32
    -1 -3 -14 3.24 0.49
    1 3 -14 3.81 0.33
    -1 3 14 4.75 0.64
    -1 3 14 3.66 0.55
    1 -3 14 3.6 0.34
    -1 3 14 3.57 0.42
    -1 -3 -14 4.25 0.66
    -1 -3 -14 3.56 0.23
    -1 -3 -14 4.03 0.41
    1 -3 14 4.79 0.63
    1 -3 14 4.05 0.64
    1 3 -14 3.22 0.41
    1 3 -13 94.41 3.59
    -1 3 13 88.4 3.42
    -1 3 13 92.23 3.45
    -1 3 13 95.83 3.63
    -1 3 13 92.19 3.51
    1 3 -13 94.23 3.57
    -1 -3 -13 96.14 3.54
    -1 -3 -13 92.31 3.51
    1 -3 13 95.49 3.47
    -1 -3 -13 90.24 3.59
    1 3 -13 96.13 3.57
    1 3 -13 93.55 3.55
    -1 3 13 92.45 3.57
    1 -3 13 94.83 3.3
    -1 3 13 93.83 3.52
    -1 -3 -13 91.93 3.63
    -1 3 13 90.92 3.45
    1 3 -13 94.24 3.38
    1 3 -13 96.8 3.55
    -1 3 13 94.55 3.6
    1 -3 13 94.35 3.37
    -1 3 13 95.7 3.5
    1 -3 13 94.2 3.35
    -1 -3 -13 94.65 3.53
    -1 -3 -13 92.36 3.43
    1 -3 13 94.14 3.39
    1 3 -13 94.73 3.43
    1 -3 13 96.35 3.64
    1 3 -13 93.57 3.57
    1 -3 13 96.81 3.59
    -1 -3 -13 89.94 3.63
    -1 3 13 90.94 3.55
    -1 -3 -13 87.01 3.29
    -1 3 12 22.06 1.02
    1 3 -12 21.34 1.05
    1 -3 12 22.14 1.03
    -1 3 12 20.45 1.12
    -1 -3 -12 23.06 1.05
    -1 3 12 19.92 0.91
    -1 3 12 20.72 0.94
    1 3 -12 23.87 1.14
    1 3 -12 23.02 1.06
    -1 -3 -12 23.97 1.03
    -1 3 12 19.04 1
    1 3 -12 24.02 1.15
    1 -3 12 21.36 0.8
    -1 -3 -12 20.77 1.09
    -1 3 12 19.61 1.08
    1 -3 12 22.27 0.95
    -1 -3 -12 21.26 1.17
    1 -3 12 21.94 0.79
    1 3 -12 22.89 0.91
    -1 3 12 21.49 0.95
    -1 -3 -12 3.67 0.8
    1 -3 12 21.34 0.88
    -1 3 12 20.18 1.09
    1 3 -12 20.76 1.04
    -1 -3 -12 19.73 1.06
    -1 3 12 20.75 1
    1 -3 12 21.68 0.87
    -1 3 12 20.85 1.06
    -1 -3 -12 21.15 1.15
    1 3 -12 21.73 1.08
    -1 -3 -12 21.02 0.91
    -1 -3 -12 20.35 0.77
    1 3 -12 19.88 1.06
    -1 3 12 20.6 1.06
    1 -3 12 23.75 1.11
    1 3 -12 22.03 0.95
    1 -3 12 22.58 1.14
    -1 -3 -12 20.15 0.77
    1 3 -11 36.49 1.27
    -1 3 11 34.15 1.15
    -1 3 11 34.29 1.07
    -1 3 11 33.43 1.04
    -1 -3 -11 36.18 1.2
    -1 3 11 33.14 1.27
    1 -3 11 36.06 1.18
    1 3 -11 35.42 1.22
    -1 -3 -11 36.03 1.16
    -1 3 11 34.74 1.17
    -1 -3 -11 36.73 1.17
    1 -3 11 36.17 1.08
    -1 -3 -11 35.26 1.27
    -1 3 11 34.8 1.24
    1 3 -11 36.47 1.2
    1 -3 11 35.53 0.91
    1 -3 11 34.91 0.91
    -1 -3 -11 35.53 1.33
    1 3 -11 34.18 1.2
    1 3 -11 35.52 1.05
    -1 -3 -11 33.18 1.2
    1 3 -11 36.23 1.19
    -1 3 11 33.74 1.25
    1 -3 11 35.97 1.03
    -1 3 11 32.62 1.17
    -1 3 11 34.3 1.1
    1 -3 11 35.59 1.3
    1 -3 11 36.66 0.99
    1 3 -11 34.46 1.03
    -1 -3 -11 33.73 1.03
    -1 3 11 34.88 1.2
    1 3 -11 25.26 1.12
    -1 -3 -11 32.1 0.88
    1 -3 11 36.21 1.27
    1 3 -11 35.35 1.24
    -1 -3 -11 35.09 1.32
    -1 -3 -11 34.14 0.88
    1 3 -10 3.79 0.52
    -1 3 10 2.53 0.43
    1 -3 10 3.14 0.44
    -1 -3 -10 3.2 0.47
    -1 -3 -10 3.15 0.42
    1 3 -10 3.26 0.47
    -1 3 10 2.84 0.36
    -1 3 10 3.05 0.31
    1 -3 10 0.35 0.52
    1 -3 10 3.44 0.26
    -1 3 10 2.93 0.52
    1 3 -10 3.03 0.45
    -1 -3 -10 2.57 0.51
    -1 3 10 2.8 0.51
    -1 -3 -10 3.35 0.59
    -1 3 10 2.7 0.44
    1 -3 10 3.54 0.24
    -1 -3 -10 3.46 0.43
    1 3 -10 3.93 0.51
    1 -3 10 2.85 0.33
    -1 3 10 3.53 0.52
    1 3 -10 3.75 0.37
    -1 -3 -10 3 0.21
    1 -3 10 3.36 0.34
    1 3 -10 2.98 0.44
    -1 3 10 3.53 0.46
    -1 -3 -10 2.98 0.5
    -1 -3 -10 3.06 0.22
    -1 -3 -10 3.89 0.59
    1 3 -10 3.45 0.34
    1 -3 10 3.53 0.57
    1 3 -10 3.02 0.49
    -1 3 10 3.27 0.48
    -1 -3 -10 2.93 0.32
    -1 3 10 3.33 0.39
    1 -3 10 4.04 0.56
    1 -3 10 3.09 0.29
    -1 3 9 0.38 0.26
    1 -3 9 0.71 0.35
    1 -3 9 0.92 0.36
    -1 -3 -9 0.7 0.37
    1 3 -9 0.88 0.45
    -1 -3 -9 0.94 0.37
    -1 3 9 0.8 0.39
    1 3 -9 1 0.41
    -1 3 9 0.77 0.25
    -1 3 9 1.06 0.48
    1 -3 9 0.46 0.27
    1 -3 9 0.54 0.21
    1 3 -9 0.71 0.38
    1 -3 9 -0.21 0.45
    -1 -3 -9 0.47 0.34
    -1 3 9 0.75 0.38
    -1 -3 -9 0.99 0.51
    -1 -3 -9 0.53 0.42
    1 -3 9 0.93 0.19
    1 3 -9 0.75 0.17
    -1 3 9 0.8 0.44
    -1 -3 -9 -0.15 0.26
    -1 3 9 0.47 0.42
    -1 3 9 0.4 0.42
    1 3 -9 1.12 0.36
    1 -3 9 0.58 0.29
    1 3 -9 0.47 0.31
    -1 -3 -9 0.6 0.44
    1 -3 9 1.09 0.36
    1 -3 9 0.44 0.44
    1 3 -9 0.97 0.42
    -1 -3 -9 0.69 0.46
    1 -3 9 0.67 0.46
    1 -3 9 1.05 0.21
    1 3 -9 0.82 0.28
    -1 -3 -9 0.6 0.25
    -1 -3 -9 0.7 0.15
    -1 3 9 1.11 0.39
    -1 -3 -9 0.74 0.18
    1 3 -9 0.4 0.32
    -1 3 9 0.64 0.32
    -1 3 9 0.7 0.32
    -1 -3 -8 13.65 0.72
    -1 3 8 13.64 0.79
    1 -3 8 13.48 0.72
    -1 -3 -8 13.77 0.75
    1 3 -8 14.43 0.77
    -1 3 8 13.16 0.71
    1 -3 8 13.68 0.74
    -1 3 8 12.73 0.62
    1 3 -8 13.79 0.79
    -1 3 8 12.91 0.61
    -1 3 8 13.49 0.81
    -1 -3 -8 13.33 0.78
    -1 -3 -8 12.82 0.71
    -1 -3 -8 12.64 0.84
    1 3 -8 12.47 0.56
    1 -3 8 13.06 0.63
    -1 3 8 13.79 0.71
    1 -3 8 12.59 0.58
    1 3 -8 13.4 0.75
    1 -3 8 13.03 0.57
    -1 -3 -8 12.99 0.54
    1 3 -8 13.71 0.7
    1 -3 8 14.25 0.7
    -1 3 8 13.1 0.75
    -1 -3 -8 11.41 0.69
    -1 -3 -8 14.51 0.82
    -1 3 8 11.97 0.68
    1 3 -8 14.45 0.72
    -1 3 8 13.57 0.79
    1 -3 8 13.48 0.72
    1 -3 8 15.24 0.85
    -1 -3 -8 12.75 0.6
    -1 3 8 14.41 0.78
    -1 -3 -8 12.98 0.84
    1 3 -8 14.68 0.78
    1 3 -8 13.02 0.6
    -1 -3 -8 12.92 0.56
    1 -3 8 13.49 0.57
    -1 3 8 12.54 0.74
    1 -3 8 14.23 0.83
    -1 3 7 14.57 0.73
    1 3 -7 14.02 0.81
    -1 -3 -7 15.29 0.77
    1 -3 7 14.89 0.76
    1 -3 7 14.54 0.73
    -1 3 7 14.86 0.64
    -1 -3 -7 15.09 0.75
    1 3 -7 13.82 0.77
    -1 3 7 13.95 0.8
    1 -3 7 13.97 0.62
    1 -3 7 14.67 0.65
    1 3 -7 15.04 0.76
    1 3 -7 13.83 0.61
    -1 -3 -7 13.82 0.71
    -1 3 7 13.82 0.71
    -1 -3 -7 13.7 0.87
    1 -3 7 13.9 0.63
    -1 -3 -7 12.94 0.77
    -1 3 7 14.23 0.79
    -1 3 7 14.38 0.72
    1 3 -7 13.38 0.74
    -1 -3 -7 14.79 0.76
    -1 -3 -7 13.23 0.58
    -1 -3 -7 13.27 0.85
    1 3 -7 15.21 0.73
    1 -3 7 14.97 0.74
    -1 3 7 13.81 0.79
    1 3 -7 14.2 0.61
    -1 -3 -7 14.92 0.85
    -1 -3 -7 13.14 0.62
    -1 3 7 14.62 0.8
    1 -3 7 14.6 0.59
    1 -3 7 15.41 0.76
    1 -3 7 15.58 0.85
    -1 3 7 15.13 0.78
    -1 -3 -7 14.4 0.61
    1 -3 7 14.41 0.84
    1 3 -7 13.95 0.78
    -1 3 6 19.36 0.77
    -1 -3 -6 18.02 0.84
    -1 3 6 17.89 0.85
    -1 3 6 19.72 0.94
    1 -3 6 18.23 0.85
    1 -3 6 19.6 0.89
    1 3 -6 18.44 0.9
    1 3 -6 19.4 0.94
    -1 -3 -6 19 0.87
    1 -3 6 19.52 0.77
    -1 -3 -6 18.29 0.89
    1 3 -6 20.39 0.86
    -1 3 6 18.33 0.83
    -1 -3 -6 17.41 0.98
    1 3 -6 17.73 0.76
    1 -3 6 17.54 0.77
    -1 3 6 16.56 0.85
    -1 3 6 18.94 0.91
    1 -3 6 18.62 0.89
    -1 3 6 17.03 0.93
    1 3 -6 18.53 0.88
    -1 -3 -6 18.53 0.88
    1 3 -6 18.66 0.86
    -1 -3 -6 17.43 0.73
    -1 -3 -6 19.2 0.98
    1 -3 6 19.13 0.72
    -1 3 6 17.51 0.91
    1 3 -6 17.51 0.73
    1 3 -6 18.98 0.91
    1 3 -6 18.15 0.74
    -1 -3 -6 18.01 0.75
    -1 3 6 18.5 0.89
    -1 -3 -6 18.38 0.96
    -1 -3 -6 17.28 0.76
    1 -3 6 18.04 0.72
    1 -3 6 18.58 0.95
    1 -3 6 16.99 0.95
    -1 -3 -5 4.77 0.38
    1 3 -5 3.34 0.45
    1 -3 5 4.16 0.44
    -1 3 5 3.6 0.31
    1 3 -5 4.23 0.4
    1 3 -5 4.09 0.48
    1 -3 5 4.3 0.37
    -1 -3 -5 3.85 0.42
    -1 3 5 3.41 0.42
    1 -3 5 3.04 0.32
    1 3 -5 4.39 0.33
    1 3 -5 3.33 0.39
    -1 -3 -5 3.85 0.55
    -1 -3 -5 3.95 0.42
    1 -3 5 3.99 0.28
    -1 3 5 4.1 0.37
    -1 3 5 4.67 0.47
    1 3 -5 4.3 0.51
    -1 -3 -5 4.52 0.44
    1 3 -5 4.65 0.45
    -1 3 5 4.12 0.52
    -1 3 5 3.28 0.46
    1 -3 5 4.23 0.48
    1 3 -5 4.27 0.4
    -1 -3 -5 3.94 0.54
    1 3 -5 4.13 0.28
    -1 3 5 4.08 0.44
    -1 -3 -5 3.28 0.32
    1 -3 5 3.91 0.52
    1 3 -5 3.56 0.27
    -1 -3 -5 4.3 0.28
    1 -3 5 4.96 0.54
    -1 -3 -5 3.41 0.5
    -1 3 5 3.6 0.41
    -1 3 5 4.15 0.46
    1 -3 5 4.55 0.25
    1 -3 5 3.94 0.26
    1 3 -5 3.86 0.5
    1 3 -5 4.4 0.44
    1 3 -4 29.79 1.26
    -1 3 4 28.53 1.1
    1 -3 4 29.37 1.17
    -1 3 4 27.9 1.19
    -1 -3 -4 28.72 1.16
    -1 -3 -4 29.01 1.21
    1 3 -4 28.42 1.18
    1 3 -4 28 1.23
    -1 3 4 26.65 1.24
    1 -3 4 31.15 1.22
    1 -3 4 28.84 1.08
    -1 3 4 27.65 1.14
    -1 -3 -4 27.48 1.31
    -1 -3 -4 27.78 1.2
    1 3 -4 28.94 1.15
    1 -3 4 28.91 1.16
    1 3 -4 29.6 1.2
    1 3 -4 29.51 1.25
    1 3 -4 28.59 1.25
    -1 -3 -4 29.67 1.32
    -1 3 4 29.56 1.28
    -1 -3 -4 28.15 1.18
    -1 3 4 28.61 1.2
    -1 -3 -4 29.24 1.21
    1 -3 4 30.83 1.27
    -1 3 4 26.53 1.23
    1 3 -4 31.05 1.28
    -1 3 4 28.19 1.22
    1 -3 4 31.73 1.31
    1 -3 4 29.83 1.08
    1 3 -4 28.19 1.09
    1 3 -4 29.58 1.09
    -1 -3 -4 28.85 1.25
    -1 3 4 27.16 1.23
    -1 -3 -4 28.54 1.15
    -1 -3 -4 29.23 1.09
    1 -3 4 28.36 1.08
    1 3 -4 29.47 1.22
    1 3 -3 42.78 1.69
    -1 3 3 43.17 1.57
    1 -3 3 44.65 1.62
    -1 -3 -3 41.64 1.65
    1 -3 3 41.32 1.66
    1 3 -3 41.38 1.62
    -1 -3 -3 43.73 1.61
    -1 3 3 41.64 1.64
    1 3 -3 42.22 1.7
    -1 3 3 43.97 1.71
    -1 -3 -3 42.28 1.76
    1 3 -3 42.12 1.61
    1 3 -3 41.38 1.63
    -1 3 3 42.5 1.58
    -1 -3 -3 40.87 1.64
    -1 3 3 43.18 1.71
    1 -3 3 41.02 1.64
    1 -3 3 42.8 1.67
    1 -3 3 43.46 1.73
    -1 -3 -3 43.93 1.66
    -1 3 3 40.46 1.67
    1 3 -3 41.95 1.65
    1 3 -3 44.73 1.71
    -1 3 3 43.34 1.74
    -1 -3 -3 42.43 1.77
    -1 -3 -3 42.77 1.63
    -1 3 3 40.76 1.68
    1 3 -3 45.35 1.68
    -1 -3 -3 42.3 1.63
    -1 3 3 44.21 1.68
    -1 -3 -3 41.94 1.56
    1 3 -3 41.51 1.57
    1 3 -3 42 1.66
    -1 3 3 43.66 1.67
    -1 -3 -3 40.45 1.68
    1 3 -3 42.09 1.71
    1 -3 3 41.08 1.55
    1 -3 3 46.41 1.75
    -1 -3 -2 28.81 1.14
    1 3 -2 26.33 1.16
    -1 -3 -2 27.09 1.07
    1 -3 2 26.84 1.12
    -1 3 2 26.22 1.16
    -1 3 2 24.08 1.12
    1 3 -2 26.3 1.17
    -1 3 2 27.93 1.05
    1 3 -2 25.68 1.08
    1 -3 2 27.4 1.07
    -1 3 2 29.64 1.19
    -1 -3 -2 25.7 1.19
    1 3 -2 27.28 1.12
    1 3 -2 26 1.08
    1 -3 2 27.16 1.14
    -1 -3 -2 26.07 1.09
    -1 3 2 27.25 1.03
    1 -3 2 26.39 1.22
    -1 -3 -2 28.01 1.25
    -1 -3 -2 27.91 1.1
    1 3 -2 28.28 1.19
    1 -3 2 30.09 1.14
    -1 3 2 27.24 1.14
    1 3 -2 29.32 1.16
    -1 -3 -2 27.15 1.12
    -1 3 2 27.94 1.16
    1 3 -2 27.42 1.12
    -1 3 2 26.7 1.15
    -1 -3 -2 25.63 1.03
    -1 -3 -2 25.61 1.12
    1 3 -2 26.83 1.12
    -1 -3 -2 25.01 1.13
    -1 3 2 26.72 1.12
    1 -3 2 26.53 1.03
    1 3 -2 29.24 1.18
    1 -3 2 27.33 1.22
    1 3 -2 25.37 1.05
    1 -3 1 49.17 1.07
    -1 3 1 47.97 1.05
    1 3 -1 49.25 1.22
    -1 -3 -1 48.23 1.07
    -1 3 1 49.79 1.16
    1 3 -1 50.21 1.1
    -1 3 1 48.53 1.22
    1 -3 1 49.2 1.15
    -1 -3 -1 50 1.18
    1 3 -1 49.56 1.23
    1 3 -1 50.17 1.08
    -1 -3 -1 48 1.27
    1 3 -1 48.59 1.19
    -1 3 1 47.28 0.96
    1 -3 1 51.54 1.23
    -1 3 1 47.94 1.22
    -1 -3 -1 49.91 1.15
    -1 -3 -1 47.36 1.12
    1 3 -1 50.06 1.17
    1 3 -1 54.54 1.28
    1 -3 1 51.37 1.18
    -1 3 1 51.97 1.22
    1 3 -1 48.01 1.15
    -1 -3 -1 48.8 1.33
    1 -3 1 50.76 1.32
    -1 3 1 48.77 1.2
    -1 -3 -1 48.82 1.19
    1 3 -1 49.06 1.12
    1 3 -1 50.11 1.22
    -1 -3 -1 48.32 1.08
    -1 3 1 46.82 1.19
    -1 -3 -1 48.79 1.04
    1 -3 1 51.19 1.29
    -1 3 1 48.99 1.12
    1 -3 1 50.32 1.06
    1 3 -1 46.73 1.08
    -1 -3 -1 44.01 1.14
    -1 3 0 13.19 0.66
    -1 3 0 13.98 0.57
    1 -3 0 13.91 0.55
    1 3 0 14.81 0.71
    1 3 0 13.25 0.58
    -1 3 0 13.12 0.65
    -1 -3 0 13.88 0.57
    1 -3 0 13.76 0.62
    -1 -3 0 14.33 0.67
    1 3 0 14.27 0.7
    -1 -3 0 12.56 0.7
    1 -3 0 13.93 0.73
    1 3 0 13.22 0.58
    1 3 0 12.98 0.67
    1 3 0 13.78 0.59
    -1 3 0 14.19 0.68
    -1 -3 0 13.66 0.77
    1 -3 0 10.37 0.58
    1 3 0 14.62 0.65
    1 3 0 12.82 0.63
    1 -3 0 13.69 0.64
    -1 3 0 14.2 0.68
    -1 -3 0 14.41 0.62
    -1 3 0 0.56 0.46
    -1 3 0 14.26 0.68
    1 -3 0 13.93 0.79
    -1 -3 0 14.51 0.63
    1 -3 0 12.95 0.73
    1 -3 0 13.63 0.61
    -1 -3 0 13.22 0.7
    -1 -3 0 13.27 0.61
    1 -3 0 9.09 0.56
    1 3 0 14.05 0.66
    -1 -3 0 13.1 0.61
    -1 3 0 13.32 0.58
    1 3 0 12.92 0.6
    -1 -3 0 14.27 0.58
    -1 3 0 14.74 0.67
    1 3 1 46.62 1.84
    -1 -3 1 51.76 1.91
    1 3 1 50.61 1.92
    1 3 1 49.87 1.92
    -1 -3 1 50.12 1.84
    1 -3 -1 50.68 1.87
    -1 3 -1 48.68 1.91
    1 -3 -1 48.46 1.81
    -1 3 -1 49.81 1.84
    -1 3 -1 52.6 1.9
    1 -3 -1 48.82 1.77
    -1 -3 1 49.93 1.82
    1 3 1 49.45 1.84
    1 -3 -1 51.5 1.97
    -1 3 -1 51.69 1.9
    1 3 1 49.53 1.92
    -1 -3 1 48.17 1.91
    1 3 1 48.67 1.84
    -1 -3 1 48.01 1.86
    -1 3 -1 47.96 1.91
    1 3 1 49.28 1.89
    1 -3 -1 51.23 1.9
    1 3 1 49.6 1.88
    -1 -3 1 51.31 1.87
    -1 -3 1 49.97 1.97
    1 -3 -1 48.03 1.88
    1 -3 -1 50.01 2
    -1 3 -1 51.92 1.94
    1 -3 -1 50.59 1.89
    1 -3 -1 48.88 1.87
    -1 -3 1 44.01 1.83
    -1 3 -1 46.84 1.91
    -1 -3 1 51.33 1.84
    -1 3 -1 48.71 1.81
    1 3 1 51.22 1.88
    1 3 1 48.03 1.86
    -1 -3 1 46.16 1.87
    -1 -3 1 50.05 1.93
    -1 3 -2 28.83 1.14
    -1 -3 2 28.63 1.07
    -1 3 -2 28.53 1.16
    1 3 2 27.17 1.15
    -1 -3 2 18.22 1.05
    1 -3 -2 26.88 1.09
    -1 3 -2 26.12 1.09
    1 3 2 26.52 1.17
    -1 -3 2 28.91 1.15
    1 3 2 26.29 1.07
    1 -3 -2 26.61 1.02
    -1 -3 2 27.52 1.05
    -1 3 -2 28.57 1.11
    1 -3 -2 27.5 1.02
    1 3 2 25.74 1.07
    -1 -3 2 25.7 1.12
    1 -3 -2 27.88 1.22
    1 3 2 26.12 1.17
    1 -3 -2 26.15 1.25
    -1 -3 2 26.34 1.1
    1 3 2 25.77 1.12
    -1 -3 2 25.91 1.19
    1 -3 -2 28.9 1.14
    1 3 2 25.86 1.1
    -1 -3 2 26.37 1.09
    -1 3 -2 26.65 1.16
    1 -3 -2 26.77 1.12
    -1 3 -2 28.41 1.16
    -1 3 -2 27.92 1.15
    -1 -3 2 26.37 1.13
    -1 -3 2 24.52 1.19
    1 3 2 26.48 1.09
    1 3 2 26.54 1.12
    -1 -3 2 27.16 1.04
    1 3 2 27.16 1.04
    1 -3 -2 26.04 1.14
    1 -3 -2 26.96 1.11
    -1 3 -2 26 1.02
    -1 -3 3 41.41 1.62
    -1 3 -3 45.39 1.65
    1 3 3 41.78 1.7
    1 -3 -3 40.48 1.56
    -1 -3 3 42.71 1.66
    -1 3 -3 43.14 1.69
    1 3 3 44.5 1.72
    -1 -3 3 45.52 1.7
    -1 3 -3 41.23 1.69
    1 3 3 40.81 1.61
    1 -3 -3 42.67 1.63
    -1 -3 3 38.57 1.64
    1 3 3 42.24 1.64
    1 3 3 43.44 1.72
    1 -3 -3 42.08 1.77
    -1 -3 3 42.55 1.6
    -1 3 -3 43.75 1.63
    1 -3 -3 43.06 1.59
    1 -3 -3 44.76 1.68
    1 3 3 42.5 1.65
    1 3 3 43.1 1.75
    -1 -3 3 43.22 1.67
    1 -3 -3 45.87 1.66
    -1 -3 3 43.66 1.73
    -1 3 -3 41.54 1.69
    1 -3 -3 42.94 1.78
    -1 -3 3 43.77 1.64
    1 3 3 42.59 1.68
    -1 3 -3 42.54 1.7
    -1 3 -3 44.75 1.7
    1 3 3 42.06 1.57
    -1 -3 3 44.01 1.7
    -1 -3 3 41.93 1.74
    1 3 3 42.39 1.67
    1 3 3 41.48 1.61
    -1 3 -3 39.91 1.55
    1 -3 -3 44.16 1.67
    1 -3 -3 42.9 1.69
    -1 -3 3 43.17 1.58
    -1 -3 4 30.61 1.16
    1 3 4 28.58 1.22
    -1 3 -4 31.13 1.2
    1 3 4 28.36 1.11
    -1 3 -4 28.16 1.18
    -1 3 -4 28.99 1.15
    1 -3 -4 29.88 1.04
    1 -3 -4 30.45 1.12
    -1 -3 4 28.17 1.11
    1 3 4 27.32 1.18
    -1 -3 4 27.17 1.1
    1 -3 -4 29.4 1.09
    1 3 4 28.78 1.12
    -1 -3 4 27.74 1.08
    1 3 4 3.48 1
    1 -3 -4 27.86 1.28
    -1 3 -4 29.11 1.09
    -1 3 -4 27.1 1.01
    -1 -3 4 29.45 1.2
    1 -3 -4 29.64 1.27
    1 3 4 29.07 1.22
    1 3 4 29.2 1.19
    -1 -3 4 31.56 1.17
    1 -3 -4 29.47 1.16
    -1 3 -4 29.15 1.19
    1 3 4 29.59 1.14
    -1 -3 4 30.97 1.12
    -1 3 -4 30.4 1.17
    1 -3 -4 31.35 1.14
    1 3 4 26.95 1.17
    1 3 4 27.27 1.04
    1 -3 -4 29.14 1.14
    1 3 4 28.19 1.07
    -1 -3 4 27.64 1.19
    -1 -3 4 29.64 1.25
    -1 3 -4 30.38 1.2
    1 -3 -4 28.26 1.2
    -1 3 -5 3.6 0.45
    1 3 5 3.73 0.5
    -1 -3 5 4.39 0.38
    1 -3 -5 4.04 0.28
    1 -3 -5 3.82 0.38
    -1 -3 5 4.33 0.41
    1 3 5 4.03 0.47
    -1 3 -5 3.76 0.44
    -1 3 -5 3.23 0.42
    -1 3 -5 4.33 0.29
    1 -3 -5 3.96 0.38
    -1 3 -5 4.25 0.33
    1 3 5 4.76 0.41
    1 3 5 3.96 0.38
    -1 -3 5 3.5 0.33
    -1 -3 5 3.43 0.35
    1 -3 -5 3.66 0.63
    -1 -3 5 4.09 0.43
    -1 3 -5 3.82 0.44
    -1 3 -5 4.24 0.43
    -1 -3 5 3.62 0.36
    1 3 5 3.38 0.44
    -1 -3 5 4.29 0.48
    -1 -3 5 3.88 0.46
    1 3 5 3.87 0.51
    1 3 5 4.03 0.46
    1 -3 -5 3.81 0.44
    1 -3 -5 3.28 0.55
    -1 -3 5 3.54 0.55
    1 3 5 3.85 0.27
    1 -3 -5 4.07 0.53
    -1 -3 5 4.14 0.48
    1 -3 -5 4.57 0.38
    1 3 5 3.49 0.46
    1 -3 -5 4.58 0.42
    1 3 5 4.19 0.31
    1 -3 -6 18.17 0.83
    1 -3 -6 17.77 0.74
    -1 -3 6 18.65 0.84
    -1 -3 6 18.89 0.86
    -1 3 -6 18.23 0.89
    1 3 6 16.75 0.89
    1 3 6 19.03 0.94
    -1 3 -6 18.85 0.91
    -1 3 -6 18.43 0.91
    1 3 6 17.53 0.84
    1 3 6 17.36 0.84
    -1 -3 6 18.37 0.81
    1 -3 -6 17.61 0.84
    -1 3 -6 16.34 0.76
    -1 3 -6 19.57 0.77
    -1 -3 6 18.56 0.76
    1 -3 -6 17.3 1.01
    -1 -3 6 17.74 0.89
    -1 -3 6 18.21 0.88
    -1 3 -6 19.73 0.91
    1 -3 -6 18.33 0.87
    1 -3 -6 17.52 0.96
    1 -3 -6 17.89 0.82
    1 3 6 18.29 0.93
    1 3 6 17.51 0.86
    -1 -3 6 18.83 0.83
    1 3 6 18.06 0.92
    -1 3 -6 19.24 0.85
    -1 -3 6 18.99 0.9
    -1 -3 6 17.65 0.97
    1 3 6 17.36 0.73
    1 3 6 17.73 0.91
    -1 3 -6 13.64 0.82
    -1 -3 6 18.48 0.96
    1 -3 -6 18.71 0.86
    1 -3 -6 19.66 0.96
    -1 3 -7 14.36 0.77
    1 3 7 14.03 0.71
    1 3 7 14.96 0.82
    1 -3 -7 13.81 0.61
    -1 -3 7 15.87 0.74
    1 -3 -7 15.06 0.7
    -1 3 -7 14.27 0.79
    -1 -3 7 15.02 0.71
    1 3 7 14.24 0.77
    -1 3 -7 14.29 0.78
    1 -3 -7 14.57 0.72
    1 -3 -7 14.4 0.88
    -1 3 -7 12.85 0.65
    -1 -3 7 14.39 0.78
    1 3 7 13.54 0.73
    -1 -3 7 14.06 0.59
    -1 -3 7 14.65 0.69
    1 -3 -7 1.79 0.58
    1 -3 -7 14.91 0.75
    -1 -3 7 14.88 0.73
    -1 -3 7 14.88 0.71
    1 3 7 14.96 0.8
    1 -3 -7 15.01 0.83
    -1 -3 7 14.55 0.75
    1 3 7 14.34 0.73
    1 -3 -7 13.3 0.68
    -1 3 -7 13.67 0.76
    -1 3 -7 15.21 0.69
    1 3 7 14 0.79
    1 -3 -7 15.28 0.73
    -1 -3 7 13.98 0.85
    -1 3 -7 13.97 0.57
    -1 -3 7 14.53 0.59
    1 -3 -7 14.69 0.83
    -1 3 -7 14.74 0.77
    -1 -3 7 15.16 0.84
    1 3 7 15.01 0.78
    1 3 7 12.8 0.6
    1 3 8 13.71 0.69
    -1 -3 8 13.46 0.66
    1 3 8 13.84 0.74
    -1 3 -8 13.07 0.75
    -1 -3 8 14.33 0.69
    -1 3 -8 14.32 0.76
    -1 3 -8 14.27 0.74
    1 -3 -8 12.73 0.64
    -1 -3 8 14.37 0.64
    -1 -3 8 13.51 0.75
    1 -3 -8 14.22 0.86
    1 3 8 13.46 0.7
    -1 3 -8 13.56 0.63
    1 3 8 13.34 0.78
    1 -3 -8 12.41 0.7
    1 -3 -8 2.01 0.52
    -1 -3 8 13.72 0.51
    -1 -3 8 13.61 0.66
    -1 -3 8 12.7 0.71
    1 -3 -8 13.3 0.64
    1 3 8 12.15 0.72
    -1 3 -8 13.03 0.63
    1 3 8 14.15 0.77
    1 -3 -8 13.15 0.7
    1 -3 -8 13.36 0.79
    -1 -3 8 13.56 0.66
    -1 3 -8 0.17 0.49
    -1 3 -8 13.55 0.54
    1 3 8 12.31 0.55
    -1 -3 8 13.84 0.81
    1 -3 -8 13.43 0.82
    -1 -3 8 13.91 0.54
    1 3 8 15 0.73
    -1 3 -8 13.51 0.72
    1 -3 -8 13.86 0.69
    -1 -3 8 14.62 0.84
    -1 -3 9 0.73 0.34
    1 3 9 0.78 0.41
    -1 3 -9 0.67 0.42
    1 -3 -9 0.95 0.33
    -1 -3 9 0.87 0.23
    1 3 9 0.13 0.45
    -1 -3 9 1.12 0.35
    -1 3 -9 1.26 0.46
    1 3 9 0.57 0.38
    -1 3 -9 0.81 0.33
    1 3 9 1 0.47
    1 -3 -9 0.48 0.32
    -1 -3 9 0.84 0.16
    1 3 9 0.97 0.39
    1 -3 -9 0.62 0.55
    -1 -3 9 0.46 0.41
    -1 -3 9 0.61 0.34
    1 -3 -9 0.63 0.42
    1 -3 -9 0.77 0.37
    -1 3 -9 0.45 0.28
    -1 -3 9 0.83 0.33
    -1 -3 9 0.41 0.38
    1 3 9 1.01 0.43
    -1 3 -9 0.35 0.41
    1 -3 -9 1.03 0.51
    -1 -3 9 0.55 0.31
    1 3 9 0.7 0.41
    1 -3 -9 0.59 0.34
    -1 3 -9 1.04 0.23
    1 -3 -9 0.38 0.27
    -1 3 -9 0.21 0.39
    1 -3 -9 0.37 0.49
    1 3 9 0.77 0.25
    1 3 9 -0.31 0.29
    -1 -3 9 1.55 0.52
    -1 -3 9 0.76 0.48
    -1 3 -9 -0.18 0.24
    1 -3 -10 3.09 0.38
    -1 -3 10 3.99 0.43
    -1 -3 10 1.75 0.37
    1 3 10 2.94 0.48
    -1 3 -10 2.77 0.49
    1 3 10 0.92 0.56
    -1 3 -10 3.41 0.5
    -1 -3 10 3.03 0.3
    -1 -3 10 3.48 0.42
    -1 -3 10 3.84 0.41
    1 3 10 3.05 0.47
    -1 -3 10 3.73 0.5
    1 -3 -10 2.94 0.5
    -1 3 -10 3.83 0.43
    1 -3 -10 1.84 0.37
    1 3 10 3.49 0.5
    1 -3 -10 2.38 0.62
    1 3 10 3.54 0.46
    -1 -3 10 3.41 0.47
    -1 3 -10 3.48 0.34
    -1 3 -10 3.18 0.47
    1 -3 -10 2.71 0.5
    -1 -3 10 3.03 0.38
    -1 -3 10 2.57 0.35
    1 3 10 2.98 0.45
    1 3 10 2.66 0.51
    1 -3 -10 3.08 0.47
    -1 3 -10 3.14 0.29
    -1 3 -10 3.56 0.48
    -1 -3 10 2.24 0.51
    1 -3 -10 3.45 0.62
    -1 -3 10 2.82 0.57
    1 3 10 2.96 0.32
    1 -3 -10 3.87 0.37
    1 3 10 -0.48 0.29
    1 -3 -10 3.77 0.43
    1 3 11 34.02 1.26
    1 3 11 34.73 1.31
    1 3 11 34.04 1.32
    -1 3 -11 34.14 1.37
    -1 -3 11 5.98 1.05
    -1 3 -11 38.41 1.38
    1 -3 -11 34.56 1.23
    -1 -3 11 36.13 1.27
    1 -3 -11 35.4 1.34
    1 -3 -11 33.94 1.42
    -1 -3 11 35.61 1.37
    1 -3 -11 14.74 1.13
    1 3 11 36.36 1.38
    -1 -3 11 34.69 1.25
    1 3 11 33.06 1.3
    -1 3 -11 35.82 1.27
    -1 -3 11 36.06 1.3
    -1 -3 11 34.79 1.18
    1 3 11 33.41 1.37
    1 -3 -11 37.15 1.21
    1 -3 -11 34.63 1.3
    -1 -3 11 34.68 1.25
    1 -3 -11 33.06 1.34
    1 3 11 33.18 1.29
    -1 3 -11 36.08 1.36
    -1 3 -11 35.8 1.14
    1 3 11 7.52 1.08
    -1 -3 11 37.83 1.44
    -1 3 -11 4.62 1.02
    1 -3 -11 34.71 1.27
    -1 -3 11 36.41 1.43
    -1 -3 11 35.45 1.13
    -1 3 -11 35.98 1.14
    1 3 11 32.84 1.16
    1 -3 -11 35.82 1.45
    -1 3 -11 37.49 1.32
    -1 -3 12 22.63 0.96
    1 3 12 20.6 1.03
    1 3 12 20.5 0.94
    -1 3 -12 22.05 1.07
    1 -3 -12 20.56 0.93
    -1 3 -12 21.69 1.05
    -1 -3 12 0.43 0.71
    1 3 12 19.95 1.02
    1 3 12 21.79 1
    1 3 12 19.79 1.02
    1 -3 -12 21.09 1.24
    -1 -3 12 23.18 1.09
    1 -3 -12 20.3 1.04
    -1 3 -12 22.54 0.99
    -1 -3 12 22.17 0.94
    1 -3 -12 10.63 0.86
    1 3 12 20.32 0.7
    1 -3 -12 21.12 0.98
    -1 3 -12 20.97 0.81
    -1 -3 12 21.49 0.85
    1 3 12 20.28 0.97
    1 3 12 19.66 1.07
    -1 -3 12 22.16 0.94
    1 -3 -12 22.58 1.14
    -1 3 -12 20.54 1.02
    -1 3 -12 12.69 0.86
    -1 -3 12 23.52 1.14
    1 -3 -12 20.78 1.21
    -1 3 -12 22.13 0.85
    -1 -3 12 22.35 1.14
    1 -3 -12 22.31 0.89
    1 3 12 19.34 0.85
    1 -3 -12 21.75 0.95
    -1 -3 12 20.54 0.83
    -1 3 -12 24.11 1.01
    1 3 13 92.78 3.51
    1 3 13 89.62 3.57
    -1 -3 13 93.04 3.51
    1 -3 -13 95.46 3.49
    -1 3 -13 97.59 3.61
    -1 3 -13 94.48 3.62
    1 3 13 92.65 3.57
    1 3 13 89.78 3.61
    -1 3 -13 96.8 3.54
    1 -3 -13 96.25 3.61
    1 -3 -13 90.04 3.66
    1 3 13 90.96 3.53
    -1 -3 13 100.44 3.52
    -1 -3 13 97.17 3.64
    1 3 13 92.56 3.57
    1 -3 -13 95.25 3.54
    1 3 13 97.24 3.64
    -1 3 -13 91.16 3.59
    1 3 13 90.4 3.49
    1 3 13 87.3 3.29
    -1 -3 13 91.14 3.39
    1 -3 -13 91.34 3.55
    -1 -3 13 101.32 3.51
    -1 3 -13 97.76 3.43
    -1 3 -13 94.64 3.54
    -1 -3 13 98.64 3.42
    1 3 13 85.56 3.43
    -1 -3 13 102.52 3.69
    -1 3 -13 89.85 3.54
    -1 -3 13 99.14 3.66
    1 -3 -13 95.82 3.45
    1 -3 -13 91.69 3.67
    1 -3 -13 95.6 3.53
    -1 3 -14 3.77 0.59
    -1 3 -14 3.84 0.58
    -1 -3 14 2.58 0.39
    -1 -3 14 4.19 0.48
    1 -3 -14 4.02 0.44
    1 3 14 3.51 0.62
    1 3 14 4.25 0.46
    1 3 14 3.22 0.56
    1 3 14 3.9 0.55
    -1 3 -14 3.68 0.5
    -1 -3 14 4.01 0.61
    1 -3 -14 3.91 0.59
    -1 -3 14 3.5 0.49
    1 -3 -14 3.09 0.67
    1 3 14 2.84 0.48
    -1 -3 14 3.84 0.55
    -1 3 -14 3.7 0.57
    1 -3 -14 2.55 0.54
    -1 -3 14 4.11 0.33
    1 3 14 3.17 0.62
    1 3 14 3.92 0.22
    -1 -3 14 3.72 0.44
    -1 3 -14 3.71 0.39
    -1 -3 14 2.57 0.61
    1 3 14 2.99 0.4
    1 -3 -14 4.25 0.4
    -1 -3 14 3.63 0.65
    -1 3 -14 4.05 0.51
    1 -3 -14 3.23 0.46
    1 -3 -14 3.88 0.69
    -1 3 -15 6.23 0.67
    1 3 15 5.22 0.64
    -1 3 -15 6.68 0.69
    1 3 15 5.3 0.67
    1 -3 -15 5.36 0.51
    1 -3 -15 7.35 0.85
    -1 3 -15 6.86 0.61
    -1 -3 15 5.79 0.67
    1 3 15 6.92 0.66
    -1 -3 15 5.75 0.55
    1 -3 -15 6.45 0.69
    1 3 15 6.75 0.72
    -1 -3 15 5.45 0.62
    1 3 15 5.33 0.52
    -1 -3 15 5.95 0.38
    1 -3 -15 7.22 0.69
    -1 3 -15 5.85 0.65
    1 -3 -15 6.36 0.56
    -1 -3 15 5.49 0.67
    -1 3 -15 6.48 0.49
    -1 3 -15 6.13 0.59
    1 3 15 5.76 0.51
    1 -3 -15 5.22 0.76
    1 -3 -15 5.8 0.46
    -1 -3 15 6.2 0.74
    -1 3 -16 4.34 0.63
    1 3 16 4.03 0.61
    1 3 16 4.04 0.63
    -1 3 -16 4.83 0.64
    1 -3 -16 4.24 0.48
    -1 3 -16 5.25 0.56
    1 -3 -16 3.74 0.68
    1 3 16 4.37 0.64
    -1 -3 16 4.13 0.65
    1 -3 -16 5.45 0.65
    1 3 16 4.79 0.54
    -1 -3 16 3.2 0.56
    1 3 16 4.67 0.67
    1 -3 -16 3.87 0.55
    1 -3 -16 3.75 0.69
    1 3 16 4.09 0.47
    1 -3 -16 4.67 0.42
    -1 -3 16 5.02 0.73
    -1 -3 16 4.23 0.65
    -1 3 -16 5.17 0.55
    -1 3 -16 4.62 0.45
    1 3 17 4.17 0.65
    -1 3 -17 3.84 0.63
    -1 3 -17 3.93 0.64
    1 3 17 3.73 0.6
    -1 3 -17 3.46 0.54
    1 3 17 4.55 0.62
    1 -3 -17 3.24 0.62
    -1 -3 17 3.87 0.65
    1 -3 -17 4.64 0.68
    1 3 17 4.28 0.68
    1 -3 -17 3.44 0.5
    -1 -3 17 3.59 0.59
    1 -3 -17 4.62 0.73
    -1 -3 17 2.96 0.68
    -1 -3 17 3.59 0.62
    1 3 17 3.71 0.48
    -1 3 -17 4.01 0.44
    -1 3 -18 7.13 0.75
    -1 3 -18 8.43 0.77
    1 3 18 7.34 0.73
    1 3 18 7.7 0.76
    1 3 18 9.11 0.77
    -1 3 -18 7.77 0.71
    1 -3 -18 7.74 0.76
    1 -3 -18 6.79 0.81
    -1 -3 18 7.61 0.8
    1 3 18 6.08 0.76
    -1 -3 18 6.51 0.7
    1 -3 -18 6.71 0.62
    -1 -3 18 7.45 0.81
    1 -3 -18 6.11 0.8
    -1 3 -18 6.92 0.58
    1 3 18 5.15 0.55
    -1 -3 18 8.09 0.77
    -1 3 -19 2.03 0.62
    1 3 19 2.38 0.59
    -1 3 -19 2.94 0.6
    1 3 19 2.03 0.62
    -1 3 -19 2.87 0.57
    -1 -3 19 1.94 0.62
    1 -3 -19 2.51 0.62
    1 -3 -19 2.16 0.58
    1 3 19 2.04 0.59
    -1 -3 19 2.02 0.57
    1 3 19 2.64 0.67
    1 -3 -19 2.12 0.47
    -1 3 -19 2.42 0.45
    -1 -3 19 2.75 0.66
    1 3 19 1.78 0.43
    -1 -3 19 2.66 0.61
    1 -3 -19 1.69 0.64
    1 3 20 2.6 0.62
    -1 3 -20 1.81 0.6
    1 -3 -20 1.12 0.46
    -1 3 -20 2.3 0.61
    1 3 20 2.17 0.62
    1 -3 -20 1.99 0.61
    -1 3 -20 3.01 0.6
    -1 -3 20 2.63 0.68
    1 -3 -20 2.72 0.65
    1 3 20 2.54 0.61
    1 3 20 1.9 0.63
    -1 -3 20 2.05 0.59
    1 3 20 2.46 0.47
    1 -3 -20 1.68 0.66
    -1 3 -20 1.54 0.42
    -1 -3 20 1.31 0.62
    -1 -3 20 2.05 0.59
    1 3 21 3.84 0.7
    1 -3 -21 5.33 0.6
    1 3 21 3.97 0.68
    -1 3 -21 4.89 0.7
    -1 3 -21 4.9 0.71
    1 3 21 5.35 0.73
    1 -3 -21 4.58 0.69
    -1 3 -21 4.82 0.67
    1 -3 -21 4.37 0.7
    -1 -3 21 4.13 0.75
    -1 -3 21 4.56 0.69
    1 3 21 4.9 0.78
    1 -3 -21 4.91 0.77
    1 3 21 5.25 0.58
    -1 -3 21 5.15 0.78
    -1 -3 21 4.7 0.7
    -1 3 -22 1 0.58
    1 3 22 0.96 0.59
    -1 3 -22 1.12 0.61
    1 3 22 1.01 0.64
    1 -3 -22 0.79 0.43
    1 -3 -22 1.06 0.63
    -1 3 -22 0.55 0.55
    1 3 22 1.23 0.63
    -1 -3 22 1.72 0.67
    1 -3 -22 1.58 0.64
    1 3 22 1.13 0.66
    -1 -3 22 1.21 0.59
    -1 -3 22 0.52 0.68
    -1 -3 22 0.99 0.62
    1 -3 -22 0.61 0.67
    -1 3 -23 2.29 0.67
    1 -3 -23 0.99 0.5
    1 3 23 0.92 0.6
    1 3 23 1.27 0.67
    -1 3 -23 0.81 0.61
    1 -3 -23 0.69 0.66
    -1 3 -23 1.37 0.59
    -1 -3 23 0.54 0.64
    1 -3 -23 0.92 0.6
    1 3 23 1.25 0.63
    1 3 23 -0.05 0.68
    -1 -3 23 2.7 0.65
    -1 -3 23 1.19 0.69
    1 -3 -23 1.46 0.71
    -1 -3 23 1.61 0.59
    1 3 24 0.46 0.65
    1 3 24 0.08 0.59
    1 -3 -24 0.31 0.48
    -1 3 -24 0.75 0.65
    -1 3 -24 0.33 0.62
    1 -3 -24 0.24 0.65
    -1 -3 24 0.51 0.71
    -1 3 -24 0.26 0.58
    1 3 24 0.51 0.62
    1 -3 -24 -0.39 0.67
    1 3 24 0.39 0.68
    -1 -3 24 -0.09 0.65
    1 -3 -24 0.76 0.71
    -1 -3 24 -0.26 0.57
    -1 -3 24 0.56 0.67
    1 3 25 3.09 0.74
    -1 3 -25 3.9 0.77
    1 3 25 2.37 0.75
    -1 3 -25 2.58 0.72
    1 -3 -25 3.47 0.61
    -1 3 -25 4.56 0.75
    1 -3 -25 3.99 0.81
    1 3 25 3.71 0.76
    1 -3 -25 3.97 0.74
    -1 -3 25 3.92 0.83
    -1 -3 25 3.89 0.78
    1 3 25 3.28 0.82
    1 -3 -25 4.36 0.85
    -1 -3 25 5 0.78
    -1 -3 25 4.05 0.84
    -1 3 -26 5.11 0.85
    1 3 26 6.56 0.85
    -1 3 -26 7.73 0.89
    1 3 26 6.24 0.89
    -1 3 -26 9.11 0.91
    1 3 26 7.38 0.94
    1 -3 -26 8.79 0.96
    1 -3 -26 6.22 0.85
    -1 -3 26 8.32 1.02
    1 3 26 6.23 0.97
    -1 -3 26 7.71 0.9
    1 -3 -26 7.46 0.97
    -1 -3 26 7.24 0.85
    -1 -3 26 7.62 0.99
    -1 3 -27 0.68 0.65
    -1 3 -27 0.79 0.7
    1 3 27 0.71 0.69
    1 3 27 0.66 0.66
    1 3 27 -0.53 0.72
    1 -3 -27 0.82 0.72
    -1 3 -27 0.8 0.66
    -1 -3 27 -0.4 0.79
    1 -3 -27 0.05 0.66
    -1 -3 27 -0.1 0.67
    1 3 27 0.99 0.77
    1 -3 -27 0.06 0.75
    -1 -3 27 0.86 0.76
    -1 -3 27 0.7 0.65
    1 3 28 4.19 0.79
    -1 3 -28 4.12 0.81
    1 3 28 3.26 0.81
    -1 3 -28 6.41 0.89
    -1 3 -28 4.16 0.81
    1 -3 -28 3.41 0.85
    1 3 28 4.02 0.83
    -1 -3 28 3.81 0.9
    1 3 28 3.55 0.89
    -1 -3 28 3.83 0.81
    -1 -3 28 4.66 0.82
    1 -3 -28 4.08 0.9
    -1 -3 28 4.49 0.9
    1 3 29 1.74 0.78
    1 3 29 2.47 0.75
    -1 3 -29 1.91 0.76
    -1 3 -29 1.63 0.74
    -1 -3 29 4 0.89
    1 -3 -29 3.95 0.87
    -1 3 -29 2.49 0.78
    1 3 29 3.6 0.84
    -1 -3 29 2.26 0.81
    1 3 29 4.03 0.89
    1 -3 -29 2.47 0.85
    -1 -3 29 4.76 0.93
    1 3 30 -0.95 0.79
    -1 -3 30 0.05 0.68
    1 3 30 0.57 0.7
    -1 3 -30 -0.52 0.73
    1 -3 -30 0.55 0.73
    1 3 30 0.59 0.77
    -1 3 -30 0.22 0.7
    -1 -3 30 -0.25 0.81
    -1 -3 30 -0.4 0.73
    1 3 30 0.06 0.82
    1 -3 -30 -0.37 0.79
    -1 -3 30 0.19 0.76
    1 3 31 0.97 0.74
    -1 -3 31 -0.17 0.67
    -1 3 -31 0.24 0.74
    1 3 31 -0.06 0.78
    1 -3 -31 -0.25 0.8
    -1 -3 31 -0.26 0.84
    -1 3 -31 0.17 0.7
    1 3 31 0.06 0.76
    1 3 31 0.76 0.83
    -1 -3 31 1.06 0.77
    1 -3 -31 0.38 0.78
    -1 -3 31 0.19 0.81
    -1 -3 32 0.62 0.69
    1 3 32 0.18 0.8
    1 3 32 0.61 0.75
    -1 3 -32 1.17 0.75
    -1 3 -32 0.6 0.73
    1 3 32 -0.32 0.78
    -1 -3 32 0.68 0.82
    1 -3 -32 1.25 0.82
    1 3 32 1.96 0.85
    -1 -3 32 -0.06 0.77
    1 -3 -32 0.85 0.82
    -1 -3 32 1.13 0.8
    1 3 33 -0.98 0.81
    1 3 33 0.46 0.69
    -1 3 -33 0.06 0.74
    -1 -3 33 0.18 0.69
    1 3 33 1.24 0.81
    1 -3 -33 -0.07 0.83
    -1 -3 33 0.63 0.86
    -1 3 -33 1.25 0.78
    1 3 33 1.01 0.86
    -1 -3 33 0.5 0.77
    1 -3 -33 2.09 0.89
    -1 -3 33 1.43 0.84
    1 3 34 0.57 0.8
    -1 -3 34 1.62 0.76
    -1 3 -34 0.26 0.76
    1 3 34 2.04 0.79
    1 -3 -34 2.37 0.89
    -1 3 -34 0.71 0.78
    -1 -3 34 1.37 0.87
    1 3 34 0.2 0.82
    -1 -3 34 0.58 0.78
    1 3 34 -0.14 0.86
    1 -3 -34 0.9 0.82
    -1 -3 34 -0.91 0.85
    1 3 35 0.9 0.82
    -1 3 -35 -0.07 0.78
    -1 -3 35 -0.43 0.77
    1 3 35 -0.06 0.74
    -1 3 -35 0.07 0.79
    1 -3 -35 0.57 0.86
    -1 -3 35 0.22 0.89
    1 3 35 -0.28 0.84
    1 3 35 0.85 0.89
    -1 -3 35 1.13 0.82
    -1 -3 35 0.57 0.8
    1 -3 -35 -0.28 0.83
    1 3 36 0.06 0.77
    -1 3 -36 0.41 0.77
    1 3 36 0.6 0.81
    -1 -3 36 1.65 0.82
    -1 3 -36 -0.41 0.8
    1 -3 -36 0.66 0.85
    -1 -3 36 -0.84 0.89
    1 3 36 0.64 0.85
    1 3 36 1.46 0.91
    -1 -3 36 -1.03 0.84
    1 -3 -36 0.22 0.81
    -1 -3 36 0.66 0.9
    1 3 37 1.29 0.86
    -1 3 -37 0.57 0.84
    -1 -3 37 -0.06 0.77
    1 3 37 0.66 0.91
    1 -3 -37 0.53 0.86
    -1 3 -37 0.85 0.79
    -1 -3 37 1.02 0.96
    1 3 37 1.27 0.9
    -1 -3 37 0.42 0.83
    1 -3 -37 1.41 0.9
    -1 -3 37 -0.45 0.91
    1 -4 36 0.35 0.82
    1 4 -36 0.07 0.77
    1 4 -36 1.02 0.83
    -1 -4 -36 1.06 0.91
    -1 4 36 -0.23 0.9
    1 -4 36 -0.77 0.87
    1 -4 36 1.11 0.91
    -1 4 36 -0.14 0.84
    1 -4 36 0.86 0.85
    -1 -4 -36 -0.08 0.87
    1 4 -35 1.26 0.82
    1 -4 35 -0.41 0.85
    1 4 -35 1.33 0.75
    -1 4 35 1.47 0.9
    1 -4 35 1.28 0.91
    1 4 -35 1.45 0.84
    -1 -4 -35 1.25 0.92
    1 -4 35 1.95 0.91
    -1 4 35 1.45 0.89
    -1 -4 -35 1.05 0.86
    1 -4 35 1.33 0.92
    1 4 -34 0.45 0.77
    1 4 -34 -0.31 0.71
    1 -4 34 0.54 0.78
    1 -4 34 -0.15 0.87
    1 4 -34 -0.83 0.81
    -1 -4 -34 -0.43 0.87
    -1 4 34 -0.79 0.87
    1 -4 34 0.91 0.84
    -1 4 34 -0.41 0.85
    1 -4 34 1.85 0.87
    -1 -4 -34 0.15 0.86
    1 4 -33 -0.3 0.71
    1 -4 33 0.46 0.8
    1 4 -33 0.88 0.74
    1 -4 33 0.65 0.86
    1 4 -33 0.12 0.75
    -1 -4 -33 0.35 0.83
    -1 4 33 -0.42 0.84
    1 -4 33 0.75 0.83
    -1 4 33 -0.33 0.83
    1 -4 33 0.53 0.81
    -1 -4 -33 0.21 0.82
    1 -4 32 0.38 0.76
    1 4 -32 2.32 0.8
    1 4 -32 0.76 0.67
    1 4 -32 1.02 0.77
    -1 -4 -32 0.67 0.82
    1 -4 32 0.98 0.89
    -1 4 32 1.21 0.84
    1 -4 32 0.13 0.82
    -1 4 32 1.54 0.86
    1 -4 32 0.52 0.82
    -1 -4 -32 2.16 0.92
    1 4 -31 1.81 0.71
    1 4 -31 0.77 0.72
    1 -4 31 -0.25 0.75
    1 4 -31 1.22 0.76
    -1 4 31 1.11 0.89
    -1 -4 -31 0.72 0.81
    1 -4 31 1.35 0.86
    -1 4 31 -1.18 0.87
    1 -4 31 0.32 0.77
    -1 -4 -31 -0.41 0.8
    1 -4 31 0.82 0.81
    1 4 -30 0.22 0.68
    1 4 -30 1.09 0.72
    -1 4 30 0.55 0.67
    -1 4 30 1.27 0.82
    -1 -4 -30 1.89 0.84
    1 4 -30 0.95 0.77
    1 -4 30 0.2 0.79
    -1 4 30 1.09 0.82
    1 -4 30 2.07 0.82
    1 -4 30 0.68 0.77
    -1 -4 -30 0.33 0.75
    1 4 -29 0.53 0.64
    -1 4 29 1.94 0.7
    1 4 -29 1 0.7
    1 4 -29 0.05 0.72
    -1 -4 -29 1.28 0.76
    -1 4 29 2.21 0.84
    1 -4 29 -0.51 0.83
    -1 -4 -29 0.71 0.67
    -1 4 29 1.05 0.82
    1 -4 29 1.58 0.74
    -1 -4 -29 1.09 0.76
    1 -4 29 0.96 0.78
    -1 4 28 0.8 0.66
    1 4 -28 0.05 0.59
    1 4 -28 0.54 0.68
    -1 -4 -28 0.43 0.7
    1 4 -28 -0.26 0.69
    -1 -4 -28 1.18 0.77
    -1 4 28 -0.18 0.74
    1 -4 28 -0.43 0.74
    -1 4 28 -0.62 0.79
    1 -4 28 0.71 0.76
    1 -4 28 0.64 0.74
    -1 -4 -28 -0.37 0.76
    1 4 -27 0.15 0.6
    1 4 -27 0.84 0.67
    -1 4 27 -0.14 0.61
    1 -4 27 -0.06 0.8
    1 4 -27 0.45 0.67
    -1 -4 -27 0.51 0.7
    -1 4 27 0.4 0.76
    -1 -4 -27 -0.37 0.67
    1 -4 27 0.57 0.7
    -1 4 27 -0.22 0.79
    -1 4 27 0.92 0.63
    -1 -4 -27 0.9 0.75
    1 -4 27 -0.39 0.71
    1 4 -26 1.62 0.69
    -1 4 26 1.83 0.64
    1 4 -26 1.5 0.63
    -1 4 26 1.77 0.8
    1 4 -26 2.25 0.7
    -1 -4 -26 2.26 0.75
    1 -4 26 1.89 0.8
    -1 -4 -26 3.5 0.78
    1 -4 26 1.98 0.75
    -1 4 26 1 0.75
    -1 4 26 1.43 0.64
    1 -4 26 2.13 0.78
    -1 -4 -26 1.92 0.81
    -1 4 25 1.55 0.64
    1 4 -25 0.75 0.63
    1 4 -25 1.07 0.7
    1 4 -25 0.64 0.61
    -1 -4 -25 0.5 0.64
    -1 4 25 0.64 0.71
    -1 -4 -25 0.21 0.69
    1 -4 25 0.17 0.7
    -1 4 25 1.67 0.72
    1 -4 25 0.53 0.69
    1 -4 25 1.36 0.62
    1 -4 25 1.54 0.73
    -1 4 25 0.95 0.57
    -1 -4 -25 0.56 0.71
    1 4 -24 0.57 0.65
    1 4 -24 1.45 0.62
    -1 4 24 0.85 0.59
    1 4 -24 2.24 0.67
    -1 4 24 0.67 0.69
    -1 -4 -24 1.66 0.69
    -1 -4 -24 1.03 0.67
    1 -4 24 2.18 0.77
    1 -4 24 2.31 0.71
    -1 4 24 1.12 0.71
    1 -4 24 1.37 0.66
    -1 -4 -24 1.31 0.72
    -1 4 24 1.2 0.6
    1 -4 24 0.41 0.73
    -1 4 23 1.36 0.61
    1 4 -23 1.44 0.57
    1 4 -23 1.36 0.65
    -1 4 23 0.88 0.52
    -1 -4 -23 0.77 0.64
    -1 4 23 2.27 0.73
    -1 -4 -23 0.86 0.66
    1 -4 23 0.56 0.68
    1 4 -23 0.71 0.62
    -1 4 23 1.22 0.7
    1 -4 23 0.3 0.65
    -1 4 23 0.36 0.55
    1 -4 23 1.46 0.61
    -1 -4 -23 1.63 0.72
    1 -4 23 0.64 0.72
    1 4 -22 3.72 0.73
    -1 4 22 1.93 0.62
    -1 4 22 2.57 0.55
    1 4 -22 3.12 0.66
    -1 -4 -22 2.1 0.68
    -1 -4 -22 2.92 0.69
    1 4 -22 2.95 0.67
    1 -4 22 3.25 0.75
    -1 4 22 3.27 0.76
    1 -4 22 2.95 0.71
    -1 4 22 2.53 0.72
    -1 -4 -22 2.43 0.77
    1 -4 22 2.73 0.74
    -1 4 22 2.83 0.61
    1 -4 22 2.4 0.64
    -1 4 21 0.82 0.56
    1 4 -21 0.42 0.56
    -1 4 21 -0.27 0.48
    1 4 -21 0.53 0.55
    1 4 -21 -0.38 0.56
    -1 4 21 -0.09 0.62
    1 -4 21 0.05 0.61
    -1 -4 -21 -0.41 0.63
    -1 -4 -21 -0.31 0.63
    1 -4 21 0.09 0.6
    -1 4 21 0.35 0.62
    1 -4 21 0.18 0.64
    -1 4 21 1.21 0.51
    1 -4 21 0.08 0.57
    -1 -4 -21 -0.05 0.63
    -1 4 20 0.41 0.5
    1 4 -20 0.53 0.57
    1 4 -20 1.55 0.56
    -1 4 20 0.5 0.42
    1 4 -20 0.97 0.58
    -1 -4 -20 1.32 0.64
    -1 4 20 0.83 0.64
    1 -4 20 1.49 0.64
    -1 -4 -20 0.97 0.62
    -1 4 20 0.75 0.63
    1 -4 20 0.17 0.59
    -1 -4 -20 0.88 0.46
    -1 -4 -20 0.94 0.68
    1 -4 20 0.62 0.61
    -1 4 20 0.21 0.48
    1 -4 20 1.19 0.58
    -1 4 19 1.53 0.52
    -1 4 19 0.63 0.44
    1 4 -19 0.39 0.55
    1 4 -19 0.74 0.5
    1 4 -19 1.4 0.58
    -1 -4 -19 0.96 0.56
    -1 4 19 1.12 0.6
    -1 -4 -19 0.3 0.59
    1 -4 19 0.3 0.57
    1 -4 19 0.38 0.59
    -1 -4 -19 1.03 0.45
    -1 4 19 0.6 0.6
    -1 4 19 1.01 0.48
    -1 -4 -19 1.08 0.64
    1 -4 19 1.11 0.61
    1 -4 19 0.49 0.55
    -1 4 18 13.2 0.9
    1 4 -18 15.02 1.01
    -1 4 18 13.43 1.02
    1 4 -18 13.58 0.96
    -1 4 18 12.56 0.81
    -1 -4 -18 12.38 0.98
    1 -4 18 14.64 1.04
    1 4 -18 13.31 0.92
    -1 -4 -18 13.62 1.02
    -1 -4 -18 12.94 0.89
    -1 4 18 13.11 1
    1 -4 18 11.98 0.96
    -1 4 18 12.21 0.88
    1 -4 18 13.63 1.03
    -1 -4 -18 14.36 1.06
    1 -4 18 14.09 0.98
    -1 4 17 12.32 0.95
    -1 4 17 10.33 0.84
    1 4 -17 11.79 0.87
    1 4 -17 12.25 0.92
    -1 4 17 11.91 0.77
    1 4 -17 13.35 0.89
    1 -4 17 12.86 0.98
    -1 -4 -17 12.2 0.98
    -1 -4 -17 13.43 0.95
    -1 -4 -17 12.48 0.86
    1 4 -17 12.97 0.87
    -1 4 17 11.73 0.93
    1 -4 17 12.43 0.94
    -1 4 17 11.51 0.7
    1 -4 17 11.34 0.93
    -1 4 17 11.92 0.85
    -1 -4 -17 12.83 1.02
    1 -4 17 13.28 0.94
    1 4 -16 4.21 0.61
    -1 4 16 3.62 0.48
    -1 4 16 3.22 0.56
    1 4 -16 3.67 0.62
    -1 4 16 4.63 0.66
    1 4 -16 4.18 0.58
    -1 -4 -16 3.89 0.62
    1 -4 16 4.16 0.66
    -1 -4 -16 4.01 0.68
    -1 4 16 2.89 0.51
    1 4 -16 3.63 0.56
    -1 4 16 2.94 0.62
    -1 -4 -16 3.33 0.57
    1 -4 16 4.3 0.64
    1 -4 16 3.31 0.67
    -1 -4 -16 3.61 0.68
    -1 4 16 4.95 0.58
    -1 4 16 4.21 0.44
    -1 4 15 2.92 0.54
    1 4 -15 3.35 0.59
    -1 4 15 2.62 0.36
    -1 4 15 2.8 0.42
    1 4 -15 3 0.56
    1 4 -15 3.32 0.55
    -1 -4 -15 3.06 0.59
    1 -4 15 2.76 0.39
    -1 4 15 2.2 0.57
    -1 -4 -15 3.24 0.64
    1 -4 15 0.5 0.6
    -1 4 15 1.85 0.49
    1 4 -15 2.85 0.5
    -1 -4 -15 2.36 0.53
    -1 4 15 2.76 0.61
    1 4 -15 2.46 0.35
    -1 4 15 3.12 0.39
    1 -4 15 2.02 0.58
    -1 -4 -15 3.07 0.66
    -1 4 15 2.93 0.51
    1 -4 15 2.7 0.59
    -1 4 14 8.82 0.59
    -1 4 14 7.7 0.68
    1 4 -14 8.07 0.72
    1 4 -14 8.74 0.77
    -1 4 14 8.04 0.54
    1 4 -14 7.86 0.7
    1 -4 14 1.37 0.79
    1 -4 14 8.63 0.56
    -1 -4 -14 7.83 0.74
    -1 -4 -14 7.57 0.77
    -1 4 14 9.23 0.78
    -1 -4 -14 8.27 0.69
    -1 4 14 7.96 0.56
    -1 4 14 9.3 0.78
    1 -4 14 8.14 0.53
    -1 4 14 9.48 0.75
    1 4 -14 8.16 0.69
    -1 4 14 7.76 0.67
    -1 -4 -14 8.1 0.53
    1 4 -14 8.66 0.51
    1 -4 14 8.15 0.78
    -1 -4 -14 8.03 0.79
    1 -4 14 8.87 0.79
    -1 -4 -13 11.69 0.71
    1 4 -13 12.02 0.81
    -1 4 13 10.41 0.61
    -1 4 13 10.88 0.66
    -1 4 13 11.46 0.87
    1 4 -13 11.97 0.85
    -1 4 13 11.17 0.77
    -1 -4 -13 11.64 0.81
    1 -4 13 12.4 0.66
    -1 -4 -13 12.41 0.74
    -1 4 13 11.87 0.75
    1 4 -13 11.99 0.82
    -1 -4 -13 10.21 0.89
    1 -4 13 1.53 0.86
    1 4 -13 11.72 0.76
    -1 4 13 10.44 0.79
    1 4 -13 12.11 0.66
    1 -4 13 12.02 0.66
    -1 4 13 11.26 0.86
    -1 -4 -13 10.23 0.81
    -1 4 13 11.64 0.67
    -1 -4 -13 11.44 0.62
    -1 4 13 10.34 0.74
    -1 -4 -13 10.99 0.51
    1 -4 13 12.29 0.88
    1 -4 13 14.37 0.94
    -1 -4 -13 11.93 0.9
    1 4 -13 11.11 0.6
    -1 4 12 88.31 3.42
    -1 4 12 85.65 3.29
    1 4 -12 91.15 3.48
    1 4 -12 92.54 3.52
    -1 -4 -12 87.07 3.39
    -1 4 12 91.36 3.52
    -1 4 12 87.38 3.32
    -1 -4 -12 91.13 3.6
    1 4 -12 95.07 3.42
    1 -4 12 88.6 3.31
    -1 -4 -12 89.88 3.48
    -1 -4 -12 90.54 3.41
    -1 4 12 88.07 3.38
    -1 4 12 82.54 3.33
    1 4 -12 93.25 3.33
    -1 4 12 87.66 3.5
    1 -4 12 94.42 3.34
    -1 -4 -12 90.02 3.49
    -1 4 12 89.91 3.43
    1 4 -12 93.42 3.45
    -1 -4 -12 90.84 3.2
    -1 -4 -12 93.75 3.56
    -1 4 12 86.98 3.43
    -1 -4 -12 89 3.3
    -1 -4 -12 87.59 3.21
    1 4 -12 87.55 3.24
    1 -4 12 96.39 3.56
    1 -4 12 92.62 3.54
    1 4 -11 2.56 0.5
    -1 -4 -11 1.7 0.41
    1 4 -11 1.26 0.56
    1 -4 11 2.3 0.44
    -1 4 11 1.78 0.3
    -1 4 11 1.5 0.48
    -1 4 11 1.7 0.36
    -1 -4 -11 1.61 0.42
    -1 -4 -11 1.75 0.6
    -1 -4 -11 2.08 0.46
    1 4 -11 -0.41 0.61
    -1 4 11 1.84 0.44
    1 4 -11 1.13 0.18
    1 -4 11 1.6 0.21
    -1 4 11 1.45 0.51
    1 -4 11 1.9 0.2
    1 -4 11 0.26 0.55
    1 -4 11 1.79 0.31
    -1 -4 -11 1.22 0.54
    1 4 -11 1.77 0.44
    1 4 -11 0.49 0.42
    -1 4 11 1.12 0.59
    -1 4 11 1.1 0.55
    1 -4 11 2.01 0.41
    1 -4 11 1.7 0.23
    -1 4 11 2.16 0.36
    -1 -4 -11 1.6 0.25
    -1 4 11 1.34 0.41
    1 4 -11 0.51 0.31
    -1 -4 -11 1.49 0.29
    1 -4 11 1.64 0.55
    1 -4 11 2.17 0.57
    -1 4 11 2.62 0.51
    -1 -4 -11 1.75 0.21
    -1 -4 -11 1.81 0.56
    -1 4 10 17.94 0.89
    1 -4 10 16.84 0.86
    -1 -4 -10 19 0.9
    -1 4 10 17.52 0.96
    1 4 -10 17.68 0.92
    -1 4 10 16.08 0.73
    -1 -4 -10 17.96 0.85
    -1 4 10 17.35 0.77
    1 4 -10 20.71 1.06
    1 -4 10 16.61 0.86
    1 4 -10 24.51 1.04
    1 -4 10 17.63 0.74
    1 -4 10 17.56 0.67
    1 4 -10 17.93 0.65
    1 -4 10 17.28 0.66
    -1 -4 -10 18.21 0.93
    -1 -4 -10 17.08 1.03
    -1 4 10 18.03 0.99
    -1 4 10 17.12 0.83
    -1 -4 -10 18.71 0.85
    -1 -4 -10 17.62 0.98
    1 4 -10 18.13 0.86
    -1 4 10 18.33 0.98
    -1 -4 -10 16.81 0.66
    -1 4 10 18.47 1
    1 -4 10 17.74 0.85
    -1 -4 -10 0.53 0.59
    -1 4 10 17.27 0.82
    1 4 -10 18.18 0.9
    -1 4 10 16.97 0.87
    1 4 -10 18.31 0.92
    -1 -4 -10 16.27 0.73
    -1 -4 -10 15.83 0.69
    -1 -4 -10 18.09 1
    1 -4 10 16.86 0.64
    1 -4 10 17.17 1
    1 4 -10 16.75 0.93
    1 4 -10 21.74 0.76
    -1 4 10 17.9 0.94
    1 -4 10 16 0.99
    1 4 -9 34.74 1.58
    -1 4 9 34.83 1.38
    -1 -4 -9 35.81 1.47
    1 -4 9 35.39 1.48
    -1 -4 -9 36.22 1.5
    1 -4 9 34.68 1.49
    -1 -4 -9 36.68 1.46
    -1 4 9 35.67 1.56
    1 4 -9 37.55 1.55
    -1 4 9 33.9 1.5
    1 -4 9 35.28 1.32
    1 4 -9 32.32 1.47
    -1 4 9 35.02 1.44
    1 -4 9 36.08 1.36
    -1 -4 -9 33.67 1.5
    1 4 -9 35.81 1.31
    -1 -4 -9 37.38 1.65
    1 -4 9 35.22 1.32
    1 4 -9 36.91 1.5
    -1 4 9 34.39 1.55
    -1 -4 -9 15.96 1.34
    1 -4 9 35.64 1.47
    -1 -4 -9 35.56 1.31
    1 4 -9 36.43 1.47
    -1 -4 -9 35.99 1.6
    -1 4 9 35.87 1.43
    -1 4 9 34.63 1.54
    -1 4 9 35.11 1.52
    1 4 -9 35.18 1.29
    -1 -4 -9 35.57 1.36
    1 -4 9 35.46 1.27
    1 -4 9 34.44 1.27
    -1 -4 -9 33.86 1.34
    1 4 -9 36.18 1.53
    1 4 -9 32.91 1.31
    1 -4 9 35.18 1.6
    -1 4 9 35.57 1.5
    -1 -4 -9 33.63 1.58
    1 -4 8 0.67 0.34
    -1 -4 -8 0.4 0.35
    1 4 -8 0.53 0.43
    1 -4 8 0.46 0.15
    -1 4 8 0.86 0.28
    1 4 -8 0.32 0.46
    -1 4 8 -0.2 0.42
    -1 -4 -8 0.52 0.38
    1 -4 8 0.39 0.36
    1 -4 8 0.75 0.22
    1 4 -8 0.26 0.22
    -1 4 8 0.27 0.35
    -1 -4 -8 0.56 0.33
    -1 4 8 0.14 0.43
    1 -4 8 0.59 0.23
    -1 -4 -8 0.69 0.4
    -1 -4 -8 0.09 0.54
    1 4 -8 -0.13 0.38
    -1 -4 -8 0.91 0.33
    -1 4 8 0.46 0.45
    1 4 -8 0.37 0.38
    -1 4 8 0.91 0.32
    -1 4 8 0.48 0.46
    -1 -4 -8 0.08 0.49
    -1 -4 -8 0.49 0.2
    1 4 -8 0.33 0.37
    1 -4 8 0.04 0.41
    1 4 -8 0.24 0.16
    -1 -4 -8 0.55 0.46
    1 -4 8 0.9 0.49
    1 -4 8 0.03 0.52
    1 4 -8 0.76 0.4
    -1 -4 -8 0.58 0.23
    -1 4 8 0.34 0.38
    -1 4 8 0.7 0.44
    1 -4 8 0.61 0.14
    -1 -4 -8 0.49 0.26
    1 4 -8 0.19 0.22
    1 4 -7 3.84 0.49
    1 4 -7 5.04 0.54
    -1 4 7 4.09 0.46
    -1 4 7 3.62 0.36
    -1 -4 -7 4.41 0.44
    -1 -4 -7 4.22 0.48
    1 -4 7 4.5 0.46
    1 -4 7 4.41 0.43
    -1 -4 -7 3.98 0.4
    1 4 -7 4.29 0.45
    -1 4 7 3.89 0.4
    1 4 -7 4.35 0.33
    -1 -4 -7 3.99 0.47
    -1 -4 -7 3.63 0.59
    -1 4 7 4.26 0.52
    1 -4 7 3.75 0.29
    1 -4 7 4.36 0.35
    -1 -4 -7 4.96 0.47
    -1 4 7 3.45 0.51
    -1 4 7 4.18 0.55
    -1 4 7 3.32 0.42
    -1 -4 -7 3.8 0.58
    1 -4 7 4.41 0.52
    -1 -4 -7 4.02 0.31
    1 4 -7 4.13 0.47
    1 4 -7 3.55 0.47
    -1 -4 -7 4.28 0.56
    -1 -4 -7 3.56 0.35
    -1 4 7 3.75 0.49
    1 -4 7 0.03 0.6
    1 4 -7 3.44 0.48
    1 -4 7 3.58 0.22
    1 -4 7 3.59 0.22
    -1 -4 -7 4.81 0.33
    1 4 -7 3.66 0.25
    -1 4 7 4.32 0.47
    1 -4 7 4.2 0.57
    1 4 -7 4.07 0.27
    1 4 -7 3.94 0.52
    -1 4 6 3.62 0.47
    1 -4 6 4 0.45
    -1 -4 -6 3.67 0.45
    1 -4 6 2.51 0.39
    1 -4 6 3.99 0.4
    1 4 -6 3.62 0.5
    1 4 -6 4.18 0.53
    -1 -4 -6 3.62 0.43
    1 4 -6 4.08 0.42
    -1 4 6 3.88 0.36
    1 -4 6 3.85 0.26
    -1 -4 -6 3.63 0.41
    -1 4 6 3.34 0.36
    1 4 -6 3.37 0.34
    1 4 -6 4.03 0.41
    -1 -4 -6 4.43 0.62
    -1 4 6 0.39 0.37
    -1 -4 -6 3.32 0.41
    1 -4 6 3.64 0.36
    -1 4 6 4.05 0.5
    -1 4 6 3.73 0.45
    -1 4 6 3.93 0.55
    1 4 -6 3.64 0.49
    -1 4 6 3.42 0.49
    -1 -4 -6 4.15 0.44
    -1 -4 -6 3.72 0.61
    1 4 -6 4.43 0.46
    1 -4 6 4.16 0.5
    -1 -4 -6 4.21 0.32
    1 -4 6 3.78 0.21
    1 -4 6 -0.02 0.57
    -1 -4 -6 4.02 0.31
    1 4 -6 3.48 0.25
    -1 4 6 4.18 0.48
    1 4 -6 3.82 0.25
    1 -4 6 3.75 0.56
    1 4 -6 3.58 0.46
    -1 4 6 4.07 0.47
    1 -4 6 3.68 0.21
    -1 -4 -6 3.46 0.37
    1 4 -6 3.53 0.51
    -1 -4 -6 4.05 0.53
    1 4 -5 6.78 0.56
    -1 -4 -5 6.81 0.53
    -1 4 5 5.45 0.51
    1 -4 5 6.78 0.46
    1 -4 5 5.9 0.5
    1 4 -5 6.27 0.6
    1 -4 5 2.37 0.4
    -1 -4 -5 6.62 0.5
    -1 4 5 5.9 0.41
    1 4 -5 7.15 0.49
    -1 -4 -5 6.85 0.47
    -1 -4 -5 6.03 0.49
    -1 -4 -5 6.72 0.65
    -1 4 5 6.66 0.41
    -1 4 5 6.51 0.57
    -1 4 5 -0.61 0.38
    1 4 -5 6.77 0.45
    1 -4 5 6.74 0.47
    1 -4 5 6.6 0.31
    1 4 -5 6.9 0.44
    -1 4 5 6.65 0.58
    1 4 -5 5.7 0.5
    -1 -4 -5 6.55 0.46
    -1 4 5 6.73 0.32
    1 4 -5 6.59 0.55
    -1 4 5 6.11 0.49
    1 -4 5 7.48 0.61
    1 4 -5 7.12 0.57
    -1 -4 -5 7.34 0.68
    -1 -4 -5 7.1 0.53
    -1 4 5 6.84 0.62
    -1 -4 -5 7.5 0.39
    1 -4 5 6.42 0.29
    1 -4 5 0.02 0.64
    1 4 -5 6.39 0.58
    1 -4 5 6.91 0.3
    1 4 -5 6.43 0.33
    1 4 -5 6.94 0.33
    1 -4 5 2.7 0.4
    -1 4 5 6.82 0.53
    -1 -4 -5 6.64 0.58
    -1 -4 -5 6.72 0.47
    -1 4 5 5.7 0.52
    1 -4 5 6.55 0.62
    1 4 -5 7.47 0.54
    -1 -4 -4 27.29 0.97
    1 -4 4 3.71 0.77
    -1 4 4 26.53 1
    1 4 -4 26.44 1.04
    1 4 -4 28.01 1.06
    -1 4 4 25.98 0.87
    1 4 -4 27.48 0.96
    -1 4 4 25.81 1.03
    -1 -4 -4 27.52 0.93
    1 -4 4 28.51 1
    1 -4 4 27.17 0.93
    1 -4 4 27.36 0.96
    -1 -4 -4 25.4 1.11
    1 4 -4 26.93 0.92
    -1 -4 -4 26.49 0.94
    -1 4 4 25.17 0.85
    1 4 -4 26.94 0.88
    -1 4 4 29.48 1.07
    1 -4 4 28.67 1.12
    -1 4 4 26.59 0.75
    -1 -4 -4 27.32 1
    1 4 -4 28.18 1.07
    -1 4 4 29.34 1.01
    -1 -4 -4 28.61 1.19
    -1 -4 -4 26.65 0.92
    1 4 -4 28.25 1.01
    -1 4 4 27.33 1.08
    1 4 -4 27.56 0.99
    -1 4 4 27.55 1.05
    1 4 -4 29.13 1.07
    1 -4 4 26.98 0.79
    -1 4 4 26.85 0.99
    1 4 -4 26.88 0.82
    1 4 -4 28.13 0.99
    -1 -4 -4 26.85 0.86
    -1 -4 -4 27.19 0.95
    -1 4 4 26.73 1.01
    -1 -4 -4 25.71 1.02
    -1 -4 -3 5.06 0.39
    1 -4 3 0.35 0.29
    1 4 -3 5.02 0.42
    1 4 -3 4.9 0.52
    -1 -4 -3 5.69 0.47
    -1 4 3 5.37 0.49
    1 -4 3 5.25 0.4
    -1 4 3 4.85 0.37
    1 4 -3 5.58 0.53
    1 -4 3 5.5 0.47
    -1 4 3 5.41 0.33
    -1 -4 -3 4.83 0.41
    1 4 -3 5.15 0.43
    -1 -4 -3 5.34 0.58
    -1 4 3 6.59 0.54
    -1 4 3 5.03 0.55
    1 4 -3 4.88 0.37
    1 -4 3 5.14 0.49
    1 4 -3 5.65 0.55
    1 -4 3 4.84 0.3
    -1 4 3 5.27 0.52
    1 4 -3 5.68 0.5
    -1 -4 -3 4.81 0.39
    -1 -4 -3 6.11 0.65
    -1 4 3 4.88 0.48
    1 -4 3 5.73 0.62
    -1 -4 -3 5.34 0.46
    1 4 -3 6.05 0.47
    -1 -4 -3 5.26 0.47
    -1 4 3 5.37 0.48
    1 4 -3 4.94 0.45
    1 -4 3 0.02 0.59
    1 -4 3 5.25 0.32
    1 4 -3 5.32 0.33
    -1 -4 -3 5 0.46
    -1 -4 -3 5.4 0.34
    1 4 -3 4.87 0.52
    -1 4 3 5.5 0.47
    1 4 -2 19.83 0.84
    1 4 -2 19.56 0.74
    -1 4 2 18.75 0.79
    1 -4 2 20.22 0.77
    -1 -4 -2 18.83 0.76
    -1 4 2 18.88 0.82
    -1 4 2 19.64 0.68
    1 4 -2 20.23 0.84
    1 -4 2 19.85 0.7
    -1 -4 -2 18.58 0.7
    -1 -4 -2 20.35 0.89
    -1 4 2 19.66 0.84
    1 4 -2 19.95 0.78
    1 4 -2 18.3 0.65
    -1 4 2 18.67 0.57
    -1 -4 -2 19.59 0.7
    1 -4 2 20.16 0.8
    -1 4 2 18.29 0.8
    -1 -4 -2 19.03 0.7
    1 4 -2 19.83 0.77
    -1 -4 -2 19.99 0.77
    1 -4 2 18.96 0.92
    -1 4 2 20.46 0.84
    1 4 -2 19.72 0.78
    1 4 -2 20.26 0.86
    1 -4 2 20.43 0.59
    -1 -4 -2 19.63 0.94
    -1 -4 -2 18.61 0.77
    -1 -4 -2 18.75 0.65
    1 4 -2 18.67 0.65
    -1 4 2 20.4 0.81
    -1 4 2 20.5 0.75
    1 -4 2 19.36 0.88
    1 -4 2 13.32 0.67
    1 -4 2 19.28 0.64
    1 4 -2 19.76 0.83
    -1 -4 -2 18.72 0.79
    -1 -4 -1 0.37 0.34
    1 -4 1 -0.4 0.23
    1 -4 1 0.33 0.28
    1 -4 1 0.26 0.33
    1 4 -1 0.29 0.29
    1 4 -1 -0.05 0.41
    -1 4 1 -0.32 0.37
    -1 4 1 0.08 0.28
    -1 4 1 0.22 0.37
    1 4 -1 0.43 0.42
    1 4 -1 -0.05 0.35
    -1 4 1 0.34 0.4
    1 -4 1 -0.4 0.43
    1 4 -1 0.01 0.24
    -1 -4 -1 0.06 0.44
    -1 -4 -1 0.21 0.26
    1 4 -1 0.19 0.23
    -1 -4 -1 0.12 0.52
    -1 4 1 0.58 0.35
    1 -4 1 -0.03 0.23
    1 4 -1 -0.18 0.34
    -1 -4 -1 -0.06 0.29
    1 -4 1 0.07 0.17
    1 4 -1 0.27 0.36
    -1 -4 -1 -0.19 0.33
    1 4 -1 0.32 0.35
    -1 4 1 0.44 0.39
    1 -4 1 -0.02 0.51
    1 -4 1 -0.02 0.33
    1 -4 1 0.12 0.3
    1 4 -1 -0.05 0.36
    -1 -4 -1 -0.17 0.3
    -1 -4 -1 -0.03 0.39
    1 -4 1 0.14 0.28
    1 4 -1 -0.07 0.25
    -1 4 1 -0.06 0.3
    -1 -4 -1 0.21 0.24
    -1 -4 -1 -0.01 0.31
    -1 4 1 0.1 0.34
    1 -4 1 -0.06 0.45
    -1 4 0 44.7 1.59
    -1 4 0 44.75 1.51
    -1 -4 0 43.13 1.57
    1 4 0 45.08 1.63
    1 4 0 41.61 1.52
    1 -4 0 43.82 1.49
    1 -4 0 43.45 1.55
    1 4 0 45.95 1.62
    -1 -4 0 46.88 1.52
    -1 4 0 41.88 1.6
    1 -4 0 40.58 1.61
    1 4 0 45.07 1.59
    -1 -4 0 44.65 1.64
    -1 4 0 42.35 1.59
    1 4 0 40.66 1.46
    1 4 0 43.79 1.47
    -1 -4 0 44.99 1.55
    1 -4 0 48.26 1.59
    -1 -4 0 44.1 1.51
    1 4 0 44.33 1.54
    1 -4 0 45.57 1.57
    1 -4 0 44.02 1.7
    1 4 0 40.86 1.56
    -1 4 0 41.44 1.61
    1 -4 0 40.72 1.37
    -1 4 0 1.83 1.35
    -1 -4 0 43.95 1.7
    1 -4 0 45.2 1.57
    1 4 0 42.42 1.58
    -1 -4 0 44.24 1.55
    -1 -4 0 41.18 1.5
    1 4 0 41.92 1.5
    -1 4 0 46.13 1.61
    -1 4 0 42.54 1.47
    -1 -4 0 43.45 1.61
    1 -4 0 47.15 1.66
    -1 -4 0 43.44 1.49
    1 -4 0 42.49 1.5
    -1 4 -1 0.05 0.32
    -1 -4 1 0.25 0.26
    -1 4 -1 -0.02 0.36
    -1 4 -1 -0.15 0.35
    1 -4 -1 0.27 0.32
    1 4 1 0.14 0.24
    -1 4 -1 -0.01 0.24
    -1 -4 1 0.05 0.37
    1 -4 -1 -0.23 0.28
    1 4 1 -0.11 0.41
    1 4 1 -0.14 0.42
    1 4 1 -0.01 0.24
    1 4 1 -0.12 0.4
    -1 4 -1 -0.23 0.35
    -1 -4 1 0.03 0.35
    1 -4 -1 0.2 0.45
    1 4 1 0.16 0.26
    -1 -4 1 -0.02 0.48
    -1 4 -1 -0.22 0.37
    1 -4 -1 0.09 0.52
    -1 -4 1 -0.33 0.33
    1 4 1 0.5 0.37
    1 -4 -1 0.3 0.32
    -1 4 -1 0.67 0.42
    -1 -4 1 0.04 0.32
    1 4 1 0.04 0.33
    1 -4 -1 -0.21 0.34
    -1 -4 1 0.16 0.35
    1 -4 -1 -0.41 0.47
    -1 4 -1 0.23 0.36
    -1 -4 1 -0.15 0.27
    1 -4 -1 0.29 0.31
    1 -4 -1 -0.06 0.33
    -1 -4 1 0.21 0.27
    1 4 1 0.22 0.29
    -1 -4 1 -0.17 0.45
    1 4 1 0.09 0.33
    1 4 2 19.91 0.81
    1 4 2 20.37 0.84
    1 -4 -2 18.74 0.72
    -1 4 -2 19.53 0.71
    -1 -4 2 19.85 0.68
    1 -4 -2 19.67 0.63
    -1 4 -2 19.98 0.78
    -1 4 -2 18.11 0.8
    -1 -4 2 19.97 0.77
    1 4 2 18.67 0.7
    1 -4 -2 19.19 0.55
    -1 4 -2 20.63 0.77
    -1 -4 2 19.31 0.76
    1 -4 -2 18.96 0.88
    1 4 2 18.73 0.66
    -1 -4 2 18.77 0.62
    1 4 2 20.09 0.81
    -1 4 -2 20.46 0.84
    1 -4 -2 18.16 0.75
    -1 -4 2 19.28 0.71
    -1 4 -2 19.78 0.81
    1 4 2 20.12 0.79
    -1 -4 2 19.76 0.7
    1 -4 -2 19.32 0.75
    -1 -4 2 19.46 0.89
    1 4 2 19.8 0.72
    -1 -4 2 20.2 0.69
    -1 4 -2 19.5 0.8
    1 -4 -2 17.65 0.83
    1 -4 -2 19.16 0.74
    1 -4 -2 19.51 0.75
    -1 4 -2 19.56 0.59
    -1 -4 2 19.88 0.88
    -1 -4 2 18.01 0.62
    -1 -4 2 18.58 0.77
    1 4 2 18.8 0.71
    1 4 2 19.79 0.66
    1 4 2 19.62 0.72
    -1 -4 3 -0.49 0.27
    -1 -4 3 4.72 0.38
    -1 -4 3 6.29 0.5
    1 4 3 5.01 0.52
    -1 4 -3 4.47 0.48
    1 -4 -3 5.41 0.44
    1 4 3 4.3 0.4
    1 -4 -3 5.3 0.35
    1 4 3 6.01 0.52
    -1 4 -3 4.8 0.49
    -1 4 -3 5.41 0.42
    -1 4 -3 5.38 0.44
    -1 -4 3 5.35 0.46
    1 4 3 5.04 0.54
    -1 -4 3 5.26 0.34
    1 -4 -3 5.22 0.32
    1 -4 -3 5.45 0.62
    1 4 3 5.13 0.38
    -1 -4 3 5.46 0.44
    1 4 3 6.08 0.45
    -1 4 -3 5.8 0.51
    -1 -4 3 5.62 0.42
    -1 -4 3 5.7 0.59
    1 -4 -3 1.42 0.65
    1 -4 -3 5.83 0.44
    1 -4 -3 4.53 0.44
    1 4 3 6.05 0.51
    -1 4 -3 5.06 0.52
    -1 4 -3 5.08 0.29
    1 4 3 4.69 0.35
    1 4 3 5.06 0.44
    -1 -4 3 5.26 0.58
    -1 -4 3 4.92 0.32
    1 -4 -3 5.17 0.43
    -1 -4 3 5.48 0.43
    1 -4 -3 4.11 0.49
    1 4 3 5.01 0.43
    -1 4 -3 4.79 0.5
    -1 -4 3 4.89 0.49
    1 -4 -4 28.27 0.96
    -1 4 -4 26.64 1.04
    1 4 4 27.82 1.04
    1 4 4 28.03 1.08
    1 -4 -4 26.73 0.86
    -1 4 -4 28.38 1.05
    -1 -4 4 27.07 0.93
    -1 -4 4 29.09 1.02
    1 4 4 25.98 0.95
    -1 4 -4 26.79 0.99
    -1 -4 4 2.48 0.74
    1 4 4 29.16 1.08
    -1 -4 4 26.93 0.94
    1 -4 -4 26.1 0.86
    1 -4 -4 27.23 1.14
    -1 -4 4 26.23 0.85
    -1 4 -4 27.87 0.93
    1 4 4 25.41 0.92
    -1 4 -4 26.55 1.04
    1 4 4 27.13 0.94
    1 -4 -4 28.01 0.96
    -1 4 -4 27.2 1.03
    -1 -4 4 28.38 0.96
    1 4 4 26.6 1.03
    -1 -4 4 26.56 1.08
    -1 -4 4 28.91 0.96
    1 4 4 28.84 1.11
    1 -4 -4 27.17 1
    1 4 4 25.8 0.86
    1 -4 -4 26.43 0.97
    -1 -4 4 27.48 0.81
    1 4 4 25.57 0.92
    -1 -4 4 27.86 1.05
    1 4 4 28.14 1
    1 -4 -4 27.41 1
    -1 4 -4 25.71 0.77
    -1 4 -4 28.28 1.05
    -1 4 -5 8.04 0.58
    -1 -4 5 2.97 0.36
    1 4 5 6.85 0.49
    -1 4 -5 7.15 0.52
    1 4 5 6.55 0.6
    -1 -4 5 7.13 0.47
    1 -4 -5 6.44 0.37
    1 -4 -5 7.1 0.47
    1 4 5 6.19 0.53
    -1 -4 5 6.35 0.52
    -1 4 -5 7.2 0.56
    1 -4 -5 6.19 0.41
    1 -4 -5 -0.69 0.3
    -1 -4 5 6.11 0.43
    -1 4 -5 6.57 0.3
    -1 -4 5 5.74 0.39
    1 4 5 6.87 0.45
    1 4 5 4.25 0.45
    -1 4 -5 7.19 0.43
    1 -4 -5 7.63 0.68
    1 -4 -5 5.55 0.44
    1 -4 -5 7.36 0.53
    1 -4 -5 1.42 0.65
    1 4 5 6.91 0.6
    1 4 5 6.53 0.49
    1 4 5 7.09 0.56
    -1 -4 5 6.66 0.6
    -1 -4 5 7.6 0.47
    -1 4 -5 6.41 0.54
    -1 -4 5 7.11 0.51
    -1 4 -5 6.63 0.53
    1 -4 -5 6.9 0.48
    1 4 5 6.29 0.37
    -1 4 -5 7.61 0.57
    1 4 5 6.43 0.52
    1 4 5 6.12 0.41
    -1 -4 5 0.05 0.66
    1 -4 -5 6.03 0.57
    -1 -4 5 6.6 0.56
    -1 4 -6 3.49 0.49
    -1 4 -6 4.55 0.5
    1 -4 -6 3.5 0.41
    1 4 6 4.78 0.57
    -1 -4 6 3.62 0.38
    -1 -4 6 4.32 0.47
    -1 -4 6 4.03 0.39
    1 4 6 3.14 0.48
    1 -4 -6 3.55 0.31
    -1 4 -6 3.72 0.46
    -1 4 -6 4.1 0.28
    1 4 6 3.55 0.41
    -1 4 -6 3.41 0.35
    1 4 6 -0.02 0.32
    1 -4 -6 3.33 0.38
    -1 -4 6 3.67 0.35
    -1 -4 6 3.66 0.35
    1 4 6 3.76 0.43
    1 -4 -6 3.72 0.63
    1 -4 -6 3.97 0.46
    1 -4 -6 3.78 0.61
    1 4 6 3.73 0.51
    -1 -4 6 3.84 0.53
    1 4 6 3.52 0.42
    1 4 6 3.71 0.51
    -1 4 -6 3.62 0.49
    -1 -4 6 4.04 0.4
    -1 4 -6 3.96 0.5
    -1 -4 6 4.05 0.45
    1 -4 -6 3.7 0.52
    -1 4 -6 2.57 0.42
    1 4 6 3.43 0.31
    -1 -4 6 0.03 0.57
    1 4 6 4.21 0.48
    1 -4 -6 4.38 0.41
    -1 -4 6 4.33 0.54
    1 -4 -6 4.02 0.41
    -1 -4 7 4.34 0.42
    -1 -4 7 4.47 0.49
    1 -4 -7 3.3 0.4
    -1 4 -7 3.96 0.5
    1 4 7 3.71 0.54
    -1 4 -7 4.27 0.52
    1 4 7 3.59 0.5
    -1 -4 7 3.68 0.41
    1 -4 -7 3.81 0.33
    -1 4 -7 4.68 0.49
    -1 -4 7 3.75 0.38
    1 -4 -7 3.83 0.41
    -1 -4 7 3.88 0.33
    -1 -4 7 4.03 0.49
    1 4 7 4.05 0.43
    -1 4 -7 3.53 0.32
    -1 4 -7 3.88 0.31
    1 -4 -7 3.74 0.66
    1 4 7 3.7 0.44
    -1 -4 7 3.64 0.41
    -1 -4 7 4.35 0.47
    1 4 7 4.12 0.54
    1 -4 -7 4.23 0.63
    1 4 7 4.24 0.46
    -1 -4 7 4.13 0.5
    1 -4 -7 3.11 0.47
    1 4 7 4.15 0.53
    -1 4 -7 3.75 0.51
    -1 4 -7 3.78 0.45
    -1 -4 7 0.03 0.61
    1 -4 -7 3.84 0.4
    1 -4 -7 4.75 0.43
    1 4 7 3.65 0.31
    -1 4 -7 0.21 0.3
    -1 -4 7 5.07 0.56
    1 -4 -7 3.95 0.56
    1 4 7 4.43 0.51
    -1 -4 8 0.07 0.33
    1 -4 -8 0.24 0.25
    -1 4 -8 0.6 0.41
    1 4 8 0.62 0.41
    1 4 8 0.82 0.49
    1 -4 -8 0.24 0.33
    -1 4 -8 0.37 0.4
    -1 4 -8 0.24 0.39
    -1 -4 8 0.75 0.32
    -1 -4 8 0.62 0.43
    1 4 8 0.38 0.35
    1 -4 -8 -0.03 0.6
    -1 4 -8 0.68 0.27
    -1 -4 8 0.76 0.32
    1 4 8 0.85 0.39
    -1 -4 8 0.28 0.21
    1 -4 -8 0.59 0.37
    -1 4 -8 0.31 0.23
    1 4 8 0.82 0.37
    1 -4 -8 0.56 0.4
    1 4 8 0.16 0.46
    -1 4 -8 0.47 0.36
    -1 -4 8 0.4 0.38
    1 -4 -8 0.63 0.57
    -1 4 -8 0.27 0.42
    -1 -4 8 0.41 0.38
    1 4 8 0.5 0.46
    -1 -4 8 0.68 0.32
    -1 -4 8 0.95 0.48
    -1 -4 8 0.39 0.53
    1 -4 -8 0.56 0.33
    1 -4 -8 0.38 0.29
    1 -4 -8 0.12 0.5
    -1 4 -8 -0.55 0.29
    1 4 8 0.46 0.23
    1 4 8 0.7 0.42
    1 4 9 34.58 1.36
    -1 4 -9 35.74 1.35
    -1 -4 9 35.34 1.26
    -1 -4 9 36.93 1.24
    1 4 9 34.95 1.29
    -1 4 -9 34.43 1.34
    1 -4 -9 35.52 1.23
    -1 4 -9 38.33 1.34
    1 4 9 35.13 1.29
    1 -4 -9 33.84 1.13
    1 -4 -9 34.68 1.25
    -1 -4 9 36.61 1.18
    -1 -4 9 38.28 1.35
    -1 4 -9 38.09 1.16
    1 4 9 35.91 1.25
    -1 -4 9 35.77 1.05
    1 -4 -9 33.38 1.47
    1 -4 -9 32.38 1.38
    -1 -4 9 36.79 1.27
    -1 -4 9 37.76 1.27
    1 4 9 32.53 1.24
    -1 -4 9 36.28 1.23
    -1 4 -9 36.35 1.35
    1 -4 -9 35.04 1.18
    -1 4 -9 36.63 1.21
    1 4 9 35.62 1.33
    1 -4 -9 36.84 1.29
    1 4 9 36.92 1.37
    -1 -4 9 34.74 1.03
    -1 4 -9 38.61 1.32
    1 -4 -9 35.19 1.24
    -1 -4 9 35.29 1.39
    1 4 9 33.65 1.12
    -1 -4 9 36.02 1.46
    1 -4 -9 35.38 1.41
    1 4 9 35.48 1.33
    1 4 10 17.11 0.95
    1 4 10 16.47 0.92
    1 -4 -10 17.44 0.86
    -1 -4 10 16.93 0.88
    -1 -4 10 18.78 0.91
    1 4 10 20.28 1.05
    -1 4 -10 17.15 0.99
    -1 4 -10 17.57 0.98
    -1 4 -10 17.88 0.97
    -1 -4 10 17.57 0.96
    1 4 10 18.12 1.01
    -1 -4 10 17.77 0.69
    -1 -4 10 16.24 0.87
    1 -4 -10 22.81 1.25
    1 -4 -10 16.74 0.92
    1 4 10 16.8 0.89
    -1 4 -10 16.54 0.82
    1 4 10 17.28 1
    -1 -4 10 17.18 0.93
    1 -4 -10 21.89 1.15
    1 -4 -10 16.21 0.81
    1 4 10 17.36 0.9
    1 4 10 15.34 0.96
    -1 -4 10 17.94 0.89
    -1 -4 10 17.32 0.87
    -1 4 -10 17.55 0.84
    1 -4 -10 16.33 0.91
    -1 4 -10 16.66 0.69
    1 -4 -10 16.53 0.87
    -1 -4 10 18.34 1.06
    1 4 10 16.16 0.95
    1 -4 -10 16.77 1.1
    -1 4 -10 17.92 0.94
    -1 -4 10 17.13 0.71
    1 4 10 15.81 0.77
    -1 -4 10 16.78 1.06
    1 -4 -11 2.2 0.38
    1 4 11 2.52 0.54
    -1 -4 11 1.51 0.37
    1 4 11 1.79 0.49
    -1 -4 11 1.75 0.24
    -1 -4 11 2.85 0.43
    -1 4 -11 2.13 0.51
    -1 4 -11 2.37 0.52
    -1 -4 11 2.81 0.49
    1 4 11 1.96 0.42
    -1 -4 11 1.26 0.49
    1 -4 -11 1.08 0.45
    -1 -4 11 1.86 0.16
    -1 4 -11 1.88 0.38
    1 4 11 2 0.46
    -1 -4 11 3.11 0.55
    1 4 11 3.2 0.64
    -1 4 -11 2.32 0.37
    1 -4 -11 -0.49 0.69
    -1 -4 11 1.83 0.38
    -1 4 -11 1.52 0.49
    1 4 11 1.98 0.55
    -1 -4 11 1.88 0.37
    1 -4 -11 1.73 0.33
    -1 4 -11 1.76 0.46
    1 -4 -11 2.34 0.4
    1 4 11 1.87 0.31
    -1 -4 11 2.19 0.61
    -1 4 -11 1.64 0.22
    1 -4 -11 0.62 0.68
    -1 -4 11 2.77 0.58
    1 4 12 89.43 3.47
    1 4 12 93.7 3.54
    1 -4 -12 91.74 3.4
    -1 -4 12 91.14 3.43
    -1 4 -12 90.79 3.53
    -1 4 -12 96.55 3.55
    1 4 12 89.04 3.47
    1 -4 -12 88.59 3.46
    -1 -4 12 87.85 3.38
    1 -4 -12 89.45 3.6
    -1 4 -12 94 3.4
    -1 -4 12 90.18 3.54
    1 4 12 89.1 3.43
    1 4 12 90 3.54
    -1 -4 12 91.19 3.42
    -1 4 -12 91.05 3.51
    1 -4 -12 90.32 3.51
    -1 -4 12 89.13 3.37
    -1 4 -12 91.57 3.33
    1 4 12 88.26 3.46
    1 -4 -12 89.85 3.36
    1 4 12 84.39 3.33
    -1 4 -12 90.41 3.26
    -1 -4 12 94.51 3.62
    -1 -4 12 94.43 3.6
    1 -4 -12 90.75 3.57
    1 -4 -12 92.44 3.42
    1 4 13 11.33 0.79
    1 -4 -13 11.74 0.7
    1 4 13 9.93 0.69
    -1 4 -13 11.69 0.85
    1 4 13 11.55 0.8
    -1 4 -13 13.06 0.86
    1 4 13 10.7 0.85
    -1 4 -13 11.82 0.72
    1 -4 -13 10.88 0.79
    -1 -4 13 10.98 0.84
    -1 -4 13 13.26 0.71
    1 -4 -13 10.26 0.98
    -1 4 -13 11.5 0.62
    1 -4 -13 12.96 0.91
    -1 4 -13 12.16 0.84
    1 4 13 11.77 0.9
    1 4 13 11.27 0.79
    1 -4 -13 12.25 0.65
    -1 -4 13 11.21 0.66
    1 -4 -13 11.73 0.73
    1 4 13 10.93 0.64
    -1 -4 13 13.89 0.94
    -1 -4 13 11.55 0.9
    1 -4 -13 12.76 0.95
    -1 4 -13 12.28 0.57
    1 4 14 8.54 0.79
    -1 4 -14 8.98 0.76
    1 4 14 8.79 0.71
    -1 4 -14 9.58 0.77
    1 4 14 7.38 0.69
    1 -4 -14 7.99 0.6
    -1 4 -14 9.39 0.65
    -1 -4 14 9.27 0.63
    -1 -4 14 8.17 0.76
    1 -4 -14 8.97 0.71
    1 -4 -14 8 0.88
    -1 4 -14 8.12 0.72
    1 -4 -14 8.16 0.79
    1 4 14 7.57 0.77
    -1 -4 14 8.33 0.55
    1 4 14 9.1 0.72
    1 -4 -14 8.55 0.54
    1 -4 -14 8.17 0.61
    -1 -4 14 9.04 0.84
    -1 -4 14 8.76 0.82
    -1 4 -14 8.18 0.48
    1 4 14 7.5 0.53
    1 -4 -14 7.85 0.82
    1 -4 -15 2.97 0.42
    1 4 15 1.93 0.59
    -1 4 -15 3.46 0.6
    -1 4 -15 2.85 0.57
    1 4 15 2.44 0.56
    -1 4 -15 3.6 0.48
    1 -4 -15 3.12 0.56
    -1 -4 15 2.64 0.44
    1 -4 -15 2.67 0.71
    -1 -4 15 2.76 0.6
    1 4 15 2.19 0.54
    1 4 15 3.15 0.63
    1 4 15 2.56 0.51
    1 -4 -15 2.93 0.57
    -1 4 -15 2.65 0.53
    1 4 15 2.61 0.38
    -1 -4 15 2.08 0.61
    1 -4 -15 2.79 0.69
    -1 4 -15 2.91 0.32
    -1 -4 15 3.57 0.67
    -1 4 -16 3.69 0.62
    1 4 16 3.86 0.58
    1 4 16 3.93 0.65
    -1 4 -16 3.16 0.6
    -1 4 -16 4.07 0.5
    1 -4 -16 4.25 0.71
    1 4 16 3.59 0.6
    -1 -4 16 3.71 0.64
    1 -4 -16 3.26 0.61
    1 4 16 4.14 0.5
    1 4 16 3.84 0.64
    -1 4 -16 3.52 0.59
    1 -4 -16 3.9 0.62
    1 4 16 2.9 0.41
    1 -4 -16 4.71 0.71
    -1 -4 16 3.2 0.67
    -1 -4 16 3.09 0.69
    1 4 17 11.33 0.91
    1 4 17 11.42 0.87
    -1 4 -17 12.59 0.94
    1 4 17 9.78 0.9
    -1 4 -17 13.08 0.95
    1 -4 -17 13.34 0.91
    1 -4 -17 11.92 0.99
    -1 4 -17 13.42 0.83
    -1 -4 17 14.69 0.98
    1 -4 -17 11.25 0.86
    -1 -4 17 12.7 0.92
    -1 4 -17 11.68 0.89
    1 4 17 11.21 0.95
    1 4 17 12.31 0.74
    -1 -4 17 13.16 1.02
    -1 -4 17 12.55 0.97
    1 -4 -17 13.02 1.01
    1 4 18 12.57 0.94
    -1 4 -18 14.49 1.03
    -1 4 -18 15.34 1.03
    1 4 18 14.22 0.96
    1 4 18 13.22 1.01
    1 -4 -18 12.17 0.96
    -1 -4 18 13.08 1.01
    -1 4 -18 13.33 0.9
    1 -4 -18 14.51 1.08
    1 4 18 14.12 1.05
    -1 4 -18 14.69 0.97
    1 -4 -18 13.31 0.89
    -1 -4 18 13.25 0.97
    1 -4 -18 15.11 1.08
    -1 -4 18 14.34 1.07
    -1 -4 18 14.35 1.06
    1 4 18 12.41 0.78
    1 4 19 0.58 0.53
    -1 4 -19 0.36 0.57
    -1 4 -19 0.94 0.58
    1 4 19 0.9 0.58
    1 -4 -19 0.76 0.63
    1 -4 -19 0.69 0.59
    -1 -4 19 0.8 0.62
    1 4 19 0.3 0.54
    -1 4 -19 0.64 0.48
    1 -4 -19 1.48 0.51
    -1 -4 19 0.46 0.52
    1 4 19 0.66 0.62
    1 -4 -19 0.57 0.65
    -1 -4 19 1.04 0.62
    -1 -4 19 0.53 0.63
    -1 4 -20 0.54 0.58
    1 4 20 0.49 0.58
    1 4 20 0.57 0.54
    -1 4 -20 0.46 0.57
    1 4 20 2.09 0.61
    1 -4 -20 1.17 0.59
    1 -4 -20 0.52 0.63
    -1 -4 20 0.84 0.6
    -1 4 -20 0.62 0.48
    -1 -4 20 0.24 0.55
    1 -4 -20 0.76 0.49
    1 4 20 0.87 0.62
    -1 -4 20 0.39 0.58
    -1 -4 20 0.51 0.64
    1 -4 -20 0.41 0.64
    -1 4 -21 0.22 0.58
    1 4 21 0.82 0.56
    -1 4 -21 0.92 0.62
    1 4 21 -0.08 0.6
    -1 4 -21 0.51 0.52
    1 -4 -21 0.47 0.6
    -1 -4 21 0.14 0.63
    1 4 21 0.91 0.59
    1 -4 -21 0.31 0.65
    -1 -4 21 0.12 0.57
    1 4 21 -0.09 0.62
    1 -4 -21 0.43 0.68
    -1 -4 21 1.06 0.67
    -1 -4 21 0.44 0.63
    -1 4 -22 3.15 0.7
    1 4 22 3.14 0.63
    1 4 22 2.76 0.69
    -1 4 -22 2.34 0.67
    1 -4 -22 3.06 0.8
    1 4 22 2.95 0.65
    1 -4 -22 3.08 0.71
    -1 4 -22 2.64 0.63
    -1 -4 22 3.18 0.73
    1 4 22 2.12 0.7
    -1 -4 22 2.13 0.65
    -1 -4 22 2.35 0.72
    1 -4 -22 2.55 0.79
    -1 -4 22 2.9 0.7
    1 4 23 1.01 0.59
    -1 4 -23 0.28 0.61
    1 4 23 0.91 0.66
    -1 4 -23 0.38 0.6
    -1 4 -23 0.97 0.59
    1 4 23 2 0.72
    1 -4 -23 1.22 0.64
    -1 -4 23 -0.05 0.67
    1 -4 -23 1.5 0.68
    1 4 23 1.28 0.71
    -1 -4 23 1.04 0.63
    -1 -4 23 1.31 0.68
    -1 -4 23 1.61 0.73
    1 -4 -23 1.09 0.69
    -1 4 -24 0.73 0.62
    1 4 24 1.3 0.63
    1 4 24 1.13 0.72
    -1 4 -24 0.63 0.63
    1 -4 -24 1.78 0.66
    -1 -4 24 0.94 0.71
    -1 4 -24 1.48 0.62
    1 4 24 1.47 0.66
    1 -4 -24 1.56 0.67
    1 4 24 1.94 0.76
    -1 -4 24 0.61 0.62
    -1 -4 24 2.8 0.8
    1 -4 -24 1.67 0.73
    -1 -4 24 0.72 0.63
    -1 4 -25 1.12 0.67
    1 4 25 0.63 0.71
    -1 4 -25 0.66 0.66
    1 4 25 0.83 0.66
    1 -4 -25 1.73 0.73
    -1 4 -25 0.62 0.63
    1 -4 -25 0.35 0.66
    1 4 25 0.44 0.66
    -1 -4 25 0.71 0.72
    -1 -4 25 0.93 0.65
    1 4 25 1.38 0.77
    1 -4 -25 1.89 0.79
    -1 -4 25 1.62 0.76
    -1 -4 25 1.03 0.66
    1 4 26 2.61 0.7
    -1 4 -26 1.26 0.69
    -1 4 -26 1.16 0.66
    1 4 26 1.82 0.74
    1 4 26 0.72 0.74
    1 -4 -26 1.06 0.73
    -1 -4 26 1.81 0.78
    -1 4 -26 1.26 0.67
    1 -4 -26 1.59 0.7
    1 4 26 1.43 0.81
    -1 -4 26 2.34 0.72
    1 -4 -26 2.65 0.8
    -1 -4 26 1.91 0.81
    -1 -4 26 3.41 0.77
    -1 4 -27 1.03 0.67
    1 4 27 1.17 0.69
    -1 4 -27 -0.05 0.69
    1 4 27 0.52 0.74
    1 -4 -27 0.17 0.71
    -1 4 -27 0.1 0.65
    1 4 27 -0.27 0.72
    1 -4 -27 0.05 0.67
    -1 -4 27 0.35 0.76
    -1 -4 27 0.21 0.66
    1 4 27 1.54 0.8
    1 -4 -27 -0.48 0.8
    -1 -4 27 0.18 0.77
    -1 -4 27 0.51 0.64
    1 4 28 -0.05 0.66
    -1 4 -28 0.45 0.67
    1 4 28 -0.54 0.75
    -1 4 -28 0.17 0.7
    1 -4 -28 1.47 0.7
    -1 4 -28 0.25 0.66
    1 4 28 0.11 0.74
    -1 -4 28 -0.37 0.74
    1 -4 -28 -0.11 0.73
    1 4 28 -0.47 0.78
    -1 -4 28 0.11 0.68
    -1 -4 28 0.05 0.68
    -1 -4 28 0.62 0.76
    1 -4 -28 0.06 0.75
    -1 4 -29 0.46 0.7
    -1 4 -29 0.29 0.71
    1 4 29 0.15 0.68
    1 4 29 0.72 0.72
    1 -4 -29 1.29 0.73
    -1 -4 29 1.07 0.82
    -1 4 -29 0.58 0.69
    1 4 29 0.57 0.75
    1 -4 -29 1.13 0.79
    -1 -4 29 -0.4 0.73
    1 4 29 0.36 0.81
    1 -4 -29 1.77 0.81
    -1 -4 29 1.44 0.71
    -1 -4 29 0.19 0.8
    1 4 30 0.41 0.67
    -1 4 -30 0.42 0.76
    1 4 30 1.49 0.78
    -1 4 -30 0.95 0.7
    1 4 30 -0.54 0.78
    1 -4 -30 1.73 0.83
    -1 -4 30 -0.39 0.78
    -1 4 -30 0.77 0.74
    -1 -4 30 2.34 0.79
    1 4 30 0.88 0.8
    1 -4 -30 0.65 0.88
    -1 -4 30 0.46 0.78
    1 4 31 0.59 0.82
    -1 4 -31 0.62 0.77
    1 4 31 0.64 0.68
    -1 4 -31 0.43 0.71
    -1 4 -31 0.23 0.7
    1 -4 -31 0.06 0.74
    1 4 31 0.49 0.77
    -1 -4 31 0.74 0.83
    -1 -4 31 0.72 0.73
    1 4 31 0.71 0.8
    -1 -4 31 1.08 0.84
    1 -4 -31 1.48 0.86
    -1 4 -32 0.96 0.81
    -1 4 -32 0.82 0.77
    1 4 32 0.33 0.69
    1 4 32 0.36 0.78
    -1 4 -32 1.94 0.77
    1 -4 -32 1.25 0.85
    1 4 32 1.4 0.8
    -1 -4 32 0.62 0.86
    -1 -4 32 -0.19 0.78
    1 4 32 0.53 0.82
    1 -4 -32 0.48 0.85
    -1 -4 32 0.62 0.81
    1 4 33 -0.19 0.81
    -1 4 -33 0.52 0.74
    -1 -4 33 0.36 0.77
    1 4 33 -0.22 0.73
    -1 4 -33 0.32 0.76
    -1 4 -33 0.79 0.7
    1 -4 -33 0.61 0.78
    -1 -4 33 -0.5 0.88
    1 4 33 -0.85 0.92
    -1 -4 33 0.58 0.79
    1 4 33 -0.41 0.91
    -1 -4 33 -1.21 0.84
    1 -4 -33 0.85 0.86
    -1 -4 34 1.06 0.77
    1 4 34 -0.57 0.81
    -1 4 -34 0.61 0.8
    1 4 34 -0.4 0.83
    -1 -4 34 -0.37 0.87
    1 -4 -34 0.28 0.84
    -1 4 -34 0.44 0.75
    1 4 34 0.63 0.9
    -1 -4 34 -0.13 0.78
    1 -4 -34 0.15 0.84
    -1 -4 34 -0.07 0.82
    -1 -4 35 -0.13 0.75
    1 4 35 3.01 0.85
    -1 4 -35 1.93 0.87
    1 4 35 0.62 0.88
    -1 -4 35 1.88 0.9
    1 -4 -35 1.3 0.87
    1 4 35 1.23 0.91
    -1 -4 35 0.54 0.83
    -1 -4 35 2.38 0.92
    1 -4 -35 0.45 0.87
    -1 -4 36 -0.39 0.79
    1 4 36 0.33 0.81
    -1 4 -36 2.34 0.89
    1 4 36 0.07 0.85
    1 -4 -36 0.67 0.87
    -1 -4 36 1.78 0.93
    1 4 36 0.96 0.92
    -1 -4 36 -0.07 0.88
    -1 -4 36 1.06 0.88
    1 -4 -36 1.14 0.88
    1 -5 35 0.71 0.84
    1 5 -35 0.76 0.8
    1 5 -35 0.39 0.74
    1 -5 35 0.23 0.85
    -1 5 35 0.07 0.85
    -1 -5 -35 0.67 0.85
    -1 5 35 1.42 0.95
    1 -5 35 0.66 0.91
    -1 -5 -35 -0.08 0.89
    1 -5 35 0.37 0.86
    1 5 -34 0.07 0.77
    1 5 -34 0.26 0.69
    1 -5 34 1.32 0.83
    -1 -5 -34 1.01 0.83
    -1 5 34 0.43 0.84
    1 -5 34 2.42 0.93
    1 -5 34 0.22 0.83
    -1 5 34 -0.9 0.85
    1 -5 34 0.64 0.85
    -1 -5 -34 2.53 0.94
    1 5 -33 0.87 0.71
    1 5 -33 0.72 0.76
    -1 5 33 0.77 0.84
    1 -5 33 -0.07 0.88
    -1 -5 -33 0.42 0.8
    -1 5 33 -0.41 0.85
    1 -5 33 -0.84 0.87
    1 -5 33 1.05 0.85
    -1 -5 -33 0.97 0.85
    1 5 -32 0.18 0.71
    1 5 -32 0.51 0.81
    -1 -5 -32 0.34 0.78
    1 -5 32 0.14 0.82
    -1 5 32 1.37 0.88
    1 -5 32 0.48 0.81
    -1 5 32 0.46 0.84
    1 -5 32 0.41 0.82
    -1 -5 -32 0.07 0.83
    1 5 -31 2.05 0.78
    1 5 -31 0.77 0.72
    1 -5 31 0.84 0.81
    -1 5 31 -0.33 0.82
    -1 -5 -31 0.2 0.79
    -1 5 31 -0.13 0.83
    1 -5 31 -0.33 0.74
    1 -5 31 -0.47 0.84
    -1 -5 -31 -0.21 0.81
    1 5 -30 0.4 0.65
    1 5 -30 1.27 0.78
    1 5 -30 0.11 0.73
    -1 -5 -30 -0.06 0.8
    -1 5 30 1.1 0.8
    -1 -5 -30 0.49 0.79
    1 -5 30 1.01 0.86
    1 -5 30 0.32 0.74
    -1 5 30 0.25 0.82
    1 -5 30 0.85 0.81
    -1 -5 -30 0.35 0.82
    1 5 -29 0.56 0.7
    1 5 -29 0.94 0.73
    1 5 -29 0.05 0.7
    -1 -5 -29 0.9 0.71
    1 -5 29 0.85 0.86
    -1 -5 -29 1.73 0.8
    -1 5 29 1.63 0.81
    1 -5 29 1.75 0.81
    -1 5 29 0.79 0.78
    -1 -5 -29 1.68 0.85
    1 -5 29 0.76 0.8
    1 5 -28 0.49 0.67
    1 5 -28 1.65 0.73
    -1 5 28 0.48 0.72
    1 -5 28 1.21 0.83
    -1 -5 -28 1.73 0.78
    -1 5 28 2.92 0.82
    -1 -5 -28 1.36 0.72
    1 5 -28 1.38 0.7
    -1 5 28 1.29 0.8
    1 -5 28 2.62 0.82
    -1 -5 -28 0.26 0.79
    1 -5 28 0.06 0.81
    1 5 -27 -0.55 0.73
    1 5 -27 -0.21 0.63
    -1 5 27 -0.75 0.7
    -1 5 27 0.53 0.75
    -1 -5 -27 -0.35 0.69
    1 -5 27 -0.62 0.77
    -1 -5 -27 -0.06 0.67
    1 5 -27 0.54 0.67
    -1 5 27 0.28 0.76
    1 -5 27 0.59 0.74
    1 -5 27 -0.2 0.67
    -1 -5 -27 0.44 0.75
    1 -5 27 -0.6 0.78
    1 5 -26 0.77 0.66
    -1 5 26 0.9 0.69
    1 5 -26 1.02 0.68
    1 -5 26 0.78 0.73
    1 5 -26 1.6 0.67
    -1 -5 -26 1.65 0.81
    -1 5 26 0.46 0.76
    -1 -5 -26 1 0.74
    -1 5 26 1.04 0.77
    1 -5 26 1.88 0.81
    -1 -5 -26 0.49 0.78
    1 -5 26 0.95 0.66
    1 -5 26 0.87 0.76
    1 5 -25 5.48 0.89
    -1 5 25 5.75 0.84
    1 5 -25 6.65 0.88
    -1 5 25 6.26 0.95
    1 -5 25 5.64 0.93
    1 5 -25 6.54 0.84
    -1 -5 -25 5.38 0.9
    -1 -5 -25 6.05 0.91
    1 -5 25 7.23 0.94
    -1 5 25 5.15 0.93
    1 -5 25 6.89 0.95
    -1 5 25 6.88 0.81
    1 -5 25 6.35 0.87
    -1 -5 -25 6.78 0.99
    -1 5 24 7.44 0.86
    1 5 -24 8.13 0.9
    1 5 -24 6.37 0.87
    -1 5 24 6.89 0.94
    1 5 -24 7.37 0.85
    -1 -5 -24 7.11 0.9
    1 -5 24 4.68 0.92
    -1 -5 -24 6.03 0.94
    -1 5 24 6.72 0.94
    1 -5 24 7.28 0.97
    -1 -5 -24 7.71 0.99
    1 -5 24 5.59 0.87
    1 -5 24 6.35 0.93
    -1 5 24 7.27 0.8
    1 5 -23 2.43 0.72
    -1 5 23 1.14 0.62
    1 5 -23 2.38 0.69
    -1 -5 -23 2.12 0.75
    -1 -5 -23 0.98 0.66
    1 -5 23 1.99 0.78
    -1 5 23 1.69 0.71
    1 5 -23 2.55 0.64
    1 -5 23 1.6 0.7
    -1 5 23 1.24 0.73
    -1 -5 -23 1.72 0.77
    1 -5 23 1.26 0.68
    -1 5 23 1.36 0.6
    1 -5 23 2.02 0.74
    1 5 -22 2.41 0.66
    1 5 -22 2.62 0.69
    -1 5 22 2.46 0.68
    1 5 -22 2.86 0.69
    -1 -5 -22 1.97 0.73
    1 -5 22 3.05 0.8
    -1 -5 -22 3.02 0.7
    -1 5 22 1.87 0.72
    1 -5 22 3.03 0.73
    -1 5 22 2.05 0.74
    -1 -5 -22 2.74 0.78
    -1 5 22 2.48 0.58
    1 -5 22 3.35 0.79
    1 -5 22 3.01 0.7
    -1 5 21 0.83 0.55
    1 5 -21 1.17 0.64
    1 5 -21 0.82 0.57
    -1 5 21 0.9 0.67
    1 -5 21 0.65 0.66
    -1 -5 -21 0.95 0.63
    1 5 -21 0.89 0.54
    -1 -5 -21 0.91 0.71
    1 -5 21 0.48 0.64
    -1 5 21 0.87 0.68
    -1 -5 -21 1.4 0.67
    -1 5 21 0.41 0.53
    1 -5 21 0.6 0.68
    1 -5 21 0.89 0.66
    -1 5 20 0.07 0.56
    1 5 -20 0.04 0.55
    1 5 -20 0.57 0.58
    -1 -5 -20 0.04 0.58
    1 -5 20 0.58 0.61
    -1 5 20 -0.27 0.6
    -1 -5 -20 0.89 0.62
    1 5 -20 -0.28 0.56
    1 5 -20 0.19 0.52
    1 -5 20 -0.28 0.62
    -1 -5 -20 -0.44 0.56
    -1 5 20 0.18 0.65
    1 -5 20 0.04 0.58
    -1 5 20 0.5 0.51
    -1 -5 -20 1.34 0.67
    1 -5 20 -0.05 0.64
    1 5 -19 -0.59 0.62
    1 5 -19 -0.08 0.54
    -1 5 19 0.59 0.51
    -1 5 19 0.35 0.61
    1 -5 19 1.52 0.66
    1 5 -19 0.23 0.51
    -1 -5 -19 0.96 0.64
    -1 -5 -19 -0.49 0.57
    -1 5 19 -0.38 0.64
    1 5 -19 0.26 0.47
    -1 -5 -19 -0.94 0.53
    -1 -5 -19 0.19 0.65
    -1 5 19 0.14 0.47
    1 -5 19 -0.23 0.64
    1 -5 19 -0.17 0.62
    1 5 -18 -0.15 0.51
    -1 5 18 0.02 0.41
    -1 5 18 -0.03 0.53
    1 5 -18 -0.56 0.57
    -1 -5 -18 -0.2 0.53
    1 -5 18 -0.58 0.61
    -1 5 18 0.04 0.57
    1 5 -18 0.35 0.5
    -1 -5 -18 -0.23 0.61
    -1 -5 -18 0.43 0.5
    -1 5 18 0.29 0.59
    1 5 -18 -0.11 0.48
    -1 5 18 0.13 0.43
    1 -5 18 0.36 0.6
    1 -5 18 0.21 0.59
    -1 -5 -18 -0.14 0.62
    -1 5 17 1.37 0.52
    1 5 -17 2.33 0.61
    1 5 -17 1.77 0.57
    -1 5 17 2.08 0.45
    -1 5 17 1.45 0.6
    1 -5 17 2.13 0.66
    -1 -5 -17 1.49 0.66
    1 5 -17 1.61 0.51
    -1 -5 -17 2.07 0.56
    -1 -5 -17 1.96 0.59
    -1 5 17 2.59 0.65
    1 5 -17 1.64 0.52
    -1 5 17 1.92 0.5
    -1 -5 -17 1.72 0.64
    1 -5 17 2.54 0.62
    1 -5 17 2.84 0.67
    -1 5 16 0.65 0.4
    -1 5 16 0.34 0.5
    1 5 -16 0.67 0.57
    1 5 -16 0.75 0.5
    -1 -5 -16 0.81 0.5
    -1 5 16 -0.04 0.55
    1 5 -16 0.48 0.45
    -1 -5 -16 0.57 0.65
    1 -5 16 0.74 0.57
    1 5 -16 0.33 0.46
    -1 5 16 0.45 0.56
    -1 -5 -16 0.07 0.52
    -1 -5 -16 0.67 0.59
    -1 5 16 0.34 0.46
    1 -5 16 0.31 0.58
    1 -5 16 0.62 0.6
    1 5 -15 3.65 0.65
    -1 5 15 3.04 0.44
    1 5 -15 3.07 0.57
    -1 5 15 3.41 0.57
    1 -5 15 3.1 0.65
    -1 -5 -15 2.73 0.67
    -1 5 15 3.31 0.61
    -1 -5 -15 3.48 0.59
    1 5 -15 2.75 0.52
    1 5 -15 2.72 0.52
    -1 5 15 3.25 0.64
    -1 -5 -15 2.6 0.56
    -1 5 15 3.37 0.43
    1 -5 15 4.06 0.69
    1 -5 15 2.86 0.64
    -1 -5 -15 2.25 0.63
    -1 5 15 3.13 0.52
    1 5 -14 5.23 0.69
    -1 5 14 4.43 0.61
    -1 5 14 5.22 0.49
    1 5 -14 5.48 0.66
    1 5 -14 5.17 0.58
    -1 5 14 5.21 0.69
    1 -5 14 6.09 0.73
    -1 -5 -14 5.2 0.76
    -1 -5 -14 4.74 0.64
    1 5 -14 5.19 0.59
    1 -5 14 5.96 0.52
    -1 5 14 5.09 0.71
    -1 -5 -14 6.3 0.72
    -1 5 14 5.62 0.5
    -1 5 14 4.8 0.57
    1 -5 14 7.49 0.76
    1 -5 14 5.05 0.73
    -1 -5 -14 6.45 0.76
    1 5 -13 1.22 0.54
    -1 5 13 1.81 0.5
    1 5 -13 1.48 0.51
    -1 5 13 1.74 0.39
    1 5 -13 1.93 0.48
    -1 5 13 1.82 0.44
    -1 -5 -13 0.64 0.61
    -1 -5 -13 1.47 0.48
    1 -5 13 2.23 0.58
    -1 5 13 1.75 0.53
    -1 5 13 1.93 0.39
    1 -5 13 1.41 0.42
    1 5 -13 1.95 0.47
    -1 -5 -13 1.55 0.55
    -1 5 13 1.79 0.57
    -1 5 13 2.56 0.49
    -1 -5 -13 2.01 0.63
    1 -5 13 1.12 0.59
    1 -5 13 2.32 0.61
    -1 5 12 0.6 0.48
    1 5 -12 -0.36 0.45
    -1 5 12 0.5 0.34
    1 5 -12 0.03 0.5
    -1 -5 -12 0.08 0.57
    -1 -5 -12 0.14 0.45
    1 -5 12 0.17 0.52
    -1 5 12 -0.06 0.41
    1 5 -12 0.29 0.42
    -1 5 12 0.1 0.48
    1 5 -12 -0.46 0.38
    1 -5 12 0.44 0.42
    -1 5 12 -0.57 0.53
    -1 5 12 0.1 0.33
    -1 -5 -12 1.09 0.53
    1 5 -12 0.47 0.42
    -1 5 12 0.66 0.42
    -1 -5 -12 0.03 0.56
    1 -5 12 0.84 0.57
    -1 -5 -12 0.12 0.26
    1 -5 12 0.64 0.57
    -1 5 11 1.38 0.35
    -1 -5 -11 1.7 0.39
    1 5 -11 1.32 0.49
    -1 5 11 2.32 0.53
    1 5 -11 1.91 0.57
    -1 -5 -11 1.68 0.63
    -1 5 11 2.1 0.43
    -1 -5 -11 1.16 0.45
    1 5 -11 2.81 0.51
    -1 -5 -11 1.13 0.4
    -1 5 11 1.17 0.5
    1 -5 11 0.1 0.54
    1 -5 11 1.5 0.46
    -1 5 11 2.87 0.59
    -1 5 11 1.31 0.38
    -1 -5 -11 2.02 0.57
    1 5 -11 1.89 0.44
    1 5 -11 1.55 0.44
    1 -5 11 1.26 0.56
    -1 -5 -11 1.35 0.55
    1 -5 11 1.83 0.61
    -1 5 11 1.18 0.43
    -1 -5 -11 1.76 0.3
    -1 -5 -11 1.27 0.29
    1 5 -10 11.9 0.87
    -1 5 10 10.17 0.78
    1 5 -10 12.02 0.81
    -1 -5 -10 11.37 0.69
    -1 -5 -10 12.2 0.7
    -1 5 10 10.66 0.64
    1 -5 10 11.29 0.57
    -1 5 10 10.18 0.79
    -1 -5 -10 14.8 0.97
    -1 5 10 10.11 0.67
    -1 -5 -10 11.82 0.77
    1 5 -10 10.82 0.72
    -1 5 10 10.99 0.83
    -1 -5 -10 11.18 0.88
    -1 -5 -10 11.14 0.54
    -1 5 10 10.86 0.66
    1 -5 10 10.79 0.77
    1 5 -10 10.82 0.76
    1 5 -10 11.81 0.73
    1 -5 10 13.21 0.91
    -1 5 10 9.85 0.73
    -1 -5 -10 11.15 0.59
    -1 -5 -10 12.1 0.85
    -1 -5 -10 10.54 0.59
    1 5 -10 10.87 0.48
    1 -5 10 0.1 0.89
    -1 5 9 10.5 0.78
    -1 5 9 10.63 0.62
    1 5 -9 10.91 0.77
    1 5 -9 9.88 0.81
    -1 -5 -9 10.53 0.67
    1 -5 9 10.8 0.69
    -1 5 9 9.87 0.72
    -1 -5 -9 11.45 0.66
    -1 -5 -9 10.53 0.69
    1 5 -9 10.93 0.68
    1 5 -9 10.32 0.53
    -1 -5 -9 11.11 0.87
    1 -5 9 9.47 0.56
    -1 5 9 10.2 0.64
    -1 -5 -9 10.14 0.53
    1 5 -9 11.54 0.74
    1 5 -9 10.05 0.72
    1 -5 9 10.03 0.74
    -1 5 9 9.39 0.78
    -1 5 9 9.84 0.64
    -1 -5 -9 11.17 0.88
    -1 5 9 10.19 0.73
    -1 5 9 11.13 0.7
    -1 -5 -9 10.84 0.81
    -1 -5 -9 10.52 0.59
    1 5 -9 9.77 0.45
    1 -5 9 0.1 0.86
    -1 -5 -9 10.91 0.56
    1 -5 9 11.3 0.84
    -1 5 8 11.84 0.84
    1 5 -8 14.4 0.83
    -1 -5 -8 14.79 0.76
    1 5 -8 14.39 0.89
    1 5 -8 12.49 0.88
    -1 5 8 12.41 0.85
    1 -5 8 14.3 0.78
    -1 -5 -8 12.74 0.74
    -1 5 8 11.85 0.7
    1 5 -8 11.32 0.76
    1 -5 8 14.79 0.72
    -1 -5 -8 12.74 0.77
    -1 5 8 12.69 0.7
    1 -5 8 13.65 0.59
    1 5 -8 14.08 0.65
    -1 -5 -8 14.34 0.97
    -1 -5 -8 15.08 0.98
    1 5 -8 14.2 0.81
    -1 5 8 12.76 0.61
    -1 5 8 14.86 0.78
    -1 5 8 13.06 0.88
    -1 -5 -8 13.07 0.63
    1 -5 8 13.49 0.88
    1 5 -8 14.2 0.81
    1 -5 8 14.73 0.95
    -1 5 8 13.13 0.82
    -1 -5 -8 14.01 0.87
    1 5 -8 12.01 0.56
    -1 5 8 12.63 0.79
    1 5 -8 12.69 0.54
    -1 -5 -8 14.12 0.66
    1 5 -8 14.89 0.82
    -1 -5 -8 13.97 0.71
    -1 5 7 0.82 0.45
    1 5 -7 0.67 0.45
    -1 5 7 2.36 0.66
    -1 -5 -7 1.22 0.37
    1 5 -7 0.95 0.39
    1 5 -7 -0.22 0.22
    1 -5 7 1.67 0.43
    1 5 -7 -0.57 0.63
    -1 -5 -7 0.54 0.58
    -1 -5 -7 0.42 0.36
    -1 -5 -7 1.45 0.36
    1 5 -7 0.75 0.31
    1 -5 7 1.41 0.39
    -1 5 7 1.46 0.35
    -1 5 7 1.2 0.45
    1 5 -7 -2.73 0.8
    1 -5 7 1.18 0.19
    -1 5 7 1.21 0.39
    -1 5 7 1.26 0.52
    -1 5 7 0.7 0.58
    1 5 -7 1.47 0.42
    -1 5 7 1.02 0.22
    -1 -5 -7 1.22 0.37
    -1 -5 -7 0.86 0.57
    1 5 -7 0.15 0.45
    -1 -5 -7 0.76 0.25
    1 -5 7 1.77 0.55
    1 -5 7 0.03 0.58
    1 5 -7 1.01 0.17
    1 -5 7 1.3 0.52
    -1 5 7 1.13 0.39
    -1 -5 -7 0.83 0.34
    -1 5 7 0.99 0.49
    1 5 -7 1.12 0.39
    -1 -5 -7 0.62 0.44
    -1 -5 -7 0.81 0.26
    1 5 -6 13.55 0.87
    -1 -5 -6 7.77 0.52
    -1 -5 -6 9.48 0.62
    1 5 -6 8.2 0.59
    1 -5 6 -0.31 0.31
    1 -5 6 7.52 0.58
    1 -5 6 7.34 0.55
    -1 5 6 12.5 0.87
    -1 5 6 15.72 0.73
    -1 -5 -6 7.85 0.54
    1 5 -6 7.67 0.64
    -1 5 6 4.48 0.5
    1 5 -6 8.67 0.5
    -1 5 6 8.46 0.5
    1 -5 6 7.52 0.31
    -1 5 6 7.46 0.64
    1 -5 6 7.02 0.54
    -1 -5 -6 7.23 0.54
    -1 -5 -6 9.65 0.79
    1 -5 6 8.1 0.45
    -1 -5 -6 7.43 0.44
    -1 5 6 7.95 0.58
    1 -5 6 6.46 0.7
    1 5 -6 7.45 0.57
    -1 -5 -6 6.62 0.75
    1 5 -6 7.78 0.65
    -1 -5 -6 7.85 0.57
    -1 5 6 7.41 0.36
    -1 5 6 14.88 0.9
    -1 5 6 7.91 0.68
    -1 5 6 7.9 0.59
    -1 -5 -6 8.04 0.63
    1 5 -6 7.62 0.34
    -1 5 6 9.73 0.72
    1 5 -6 8.13 0.34
    1 -5 6 9.23 0.71
    -1 -5 -6 8.22 0.53
    -1 -5 -6 8.29 0.44
    1 5 -6 8.5 0.66
    1 5 -6 8.13 0.58
    1 -5 6 -0.17 0.32
    -1 -5 -5 8.01 0.53
    1 5 -5 4.83 0.83
    -1 5 5 4.7 0.58
    1 -5 5 7.71 0.5
    -1 5 5 5.46 0.69
    1 -5 5 6.93 0.54
    1 5 -5 6.5 0.52
    1 -5 5 -0.45 0.3
    1 5 -5 7.42 0.65
    -1 -5 -5 7.03 0.46
    -1 -5 -5 7.37 0.57
    1 5 -5 7.08 0.48
    -1 5 5 7.06 0.67
    -1 -5 -5 6.95 0.68
    -1 5 5 6.36 0.44
    1 -5 5 6.21 0.52
    -1 5 5 6.66 0.59
    1 5 -5 -2.41 0.97
    -1 -5 -5 6.52 0.47
    1 5 -5 6.78 0.61
    -1 -5 -5 6.26 0.45
    -1 -5 -5 8.14 0.56
    1 -5 5 6.87 0.39
    1 5 -5 -1.65 1.21
    -1 5 5 8.1 0.55
    -1 -5 -5 6.9 0.73
    -1 5 5 5.93 0.73
    1 5 -5 7.14 0.55
    1 -5 5 7.57 0.68
    -1 5 5 7.17 0.65
    -1 5 5 6.93 0.29
    1 -5 5 -0.47 0.28
    -1 -5 -5 7.78 0.4
    1 -5 5 6.49 0.64
    -1 5 5 5.86 0.53
    1 5 -5 7.19 0.31
    1 5 -5 8.16 0.56
    1 5 -5 6.89 0.31
    1 -5 5 6.91 0.29
    -1 -5 -5 7.21 0.5
    -1 -5 -5 7.35 0.58
    -1 5 5 5.58 0.62
    1 5 -5 8.46 0.62
    1 -5 5 0.03 0.7
    1 -5 4 69.98 1.8
    1 5 -4 67.48 1.78
    -1 5 4 63.83 1.85
    -1 -5 -4 66.6 1.82
    -1 5 4 58.46 1.7
    1 5 -4 67.81 1.9
    -1 5 4 68.09 1.89
    1 5 -4 64.98 1.93
    -1 -5 -4 71.03 1.73
    1 -5 4 71.38 1.74
    -1 -5 -4 74.56 1.79
    -1 5 4 65.26 1.93
    -1 -5 -4 68.17 1.97
    -1 5 4 68.4 1.59
    -1 -5 -4 68.95 1.71
    1 5 -4 56.19 1.65
    1 5 -4 73.57 1.75
    1 -5 4 69.23 1.79
    -1 5 4 68.85 1.9
    1 5 -4 68.96 1.83
    1 -5 4 69.58 1.61
    -1 5 4 59.71 1.48
    -1 -5 -4 70.01 2.05
    -1 -5 -4 67.91 1.68
    1 5 -4 65.99 1.9
    -1 -5 -4 70.51 1.81
    1 -5 4 71.22 1.97
    1 -5 4 61.54 1.79
    1 5 -4 60.47 1.86
    -1 5 4 64.52 1.82
    1 5 -4 66.81 1.56
    -1 -5 -4 70.62 1.65
    -1 5 4 64.37 1.79
    -1 -5 -4 69.38 1.78
    -1 -5 -4 68.74 1.83
    1 5 -4 71.45 1.88
    1 -5 4 67.23 1.53
    1 -5 4 42.87 1.65
    1 5 -3 50.98 1.64
    -1 -5 -3 56.08 1.47
    -1 -5 -3 53.07 1.51
    1 5 -3 52.82 1.52
    -1 5 3 47.8 1.44
    -1 5 3 49.6 1.59
    -1 5 3 53.97 1.59
    1 5 -3 51.22 1.6
    1 -5 3 52.89 1.46
    1 -5 3 50.52 1.52
    -1 -5 -3 56.68 1.7
    -1 5 3 50.74 1.29
    -1 5 3 50.27 1.63
    -1 -5 -3 50.08 1.41
    1 5 -3 56.77 1.51
    1 -5 3 52.06 1.55
    1 5 -3 50.34 1.35
    1 -5 3 53.15 1.72
    1 -5 3 52.59 1.32
    -1 -5 -3 54.16 1.43
    1 5 -3 55.75 1.64
    -1 5 3 53.31 1.62
    -1 5 3 49.52 1.23
    -1 -5 -3 55.5 1.77
    1 5 -3 53.12 1.53
    1 5 -3 54.4 1.57
    -1 -5 -3 54.83 1.52
    1 -5 3 52.51 1.31
    -1 -5 -3 54.5 1.39
    -1 5 3 50.49 1.56
    1 -5 3 58.96 1.54
    1 5 -3 53.58 1.58
    1 5 -3 52.41 1.33
    -1 5 3 49.98 1.49
    -1 -5 -3 52.78 1.53
    -1 -5 -3 51.91 1.53
    1 -5 2 7.81 1.22
    1 5 -2 35.4 1.51
    -1 5 2 34.4 1.47
    -1 5 2 35.78 1.49
    -1 -5 -2 35.6 1.42
    1 5 -2 34.83 1.5
    1 -5 2 36.53 1.42
    1 -5 2 36.11 1.37
    -1 -5 -2 37.86 1.38
    -1 5 2 33.58 1.39
    1 5 -2 35.33 1.4
    1 5 -2 34.27 1.3
    -1 -5 -2 33.99 1.55
    1 -5 2 37.5 1.48
    -1 5 2 34.18 1.23
    1 5 -2 33.9 1.29
    -1 5 2 31.99 1.49
    1 5 -2 35.72 1.43
    1 -5 2 38.51 1.6
    -1 -5 -2 36.32 1.42
    1 5 -2 37.47 1.53
    1 5 -2 33.96 1.42
    1 5 -2 34.89 1.46
    -1 5 2 32.7 1.22
    1 -5 2 34.94 1.26
    -1 5 2 35.98 1.5
    -1 -5 -2 36.77 1.36
    -1 -5 -2 34.94 1.62
    -1 5 2 34.44 1.45
    -1 5 2 35.6 1.4
    1 -5 2 35.99 1.3
    -1 -5 -2 33.98 1.4
    -1 -5 -2 37.65 1.47
    1 -5 2 37.04 1.43
    1 5 -2 35.32 1.48
    -1 -5 -2 35.53 1.33
    1 5 -2 35.96 1.31
    -1 5 1 6.9 0.56
    1 5 -1 7.23 0.63
    1 -5 1 7.88 0.56
    1 5 -1 7.72 0.51
    -1 5 1 7.02 0.62
    1 5 -1 6.29 0.63
    1 -5 1 2.81 0.39
    -1 -5 -1 7.37 0.48
    -1 -5 -1 8.15 0.58
    1 -5 1 7.27 0.5
    -1 5 1 0.43 0.58
    1 5 -1 7.57 0.44
    1 5 -1 7.16 0.41
    1 5 -1 7.72 0.59
    1 -5 1 7.29 0.62
    -1 5 1 6.48 0.64
    -1 -5 -1 7.09 0.65
    -1 -5 -1 7.74 0.54
    1 -5 1 1.61 0.75
    -1 5 1 0.43 0.49
    1 5 -1 6.9 0.56
    1 -5 1 7.4 0.37
    -1 -5 -1 8.66 0.76
    -1 -5 -1 7.95 0.5
    -1 5 1 7.6 0.63
    1 -5 1 8.67 0.55
    1 5 -1 7.23 0.59
    1 5 -1 9.29 0.64
    -1 5 1 6.12 0.54
    1 -5 1 7.98 0.54
    1 5 -1 7.74 0.6
    -1 -5 -1 7.01 0.5
    1 -5 1 7.23 0.46
    -1 -5 -1 8.21 0.55
    1 5 -1 7.13 0.45
    1 -5 1 7.56 0.68
    -1 -5 -1 7.53 0.62
    -1 -5 -1 7.5 0.47
    -1 5 1 8.07 0.59
    -1 5 0 -0.76 0.46
    1 5 0 0.02 0.48
    1 5 0 0.21 0.46
    -1 -5 0 0.6 0.38
    1 5 0 0.07 0.3
    -1 5 0 -1.08 0.42
    1 -5 0 0.12 0.31
    1 -5 0 -0.05 0.35
    -1 5 0 0.19 0.4
    -1 5 0 0.29 0.39
    1 5 0 0.26 0.22
    -1 5 0 -1.16 0.53
    1 5 0 0.13 0.24
    1 -5 0 -0.37 0.47
    -1 -5 0 0.33 0.29
    1 5 0 -0.18 0.41
    -1 -5 0 0.05 0.43
    1 -5 0 -0.19 0.25
    1 5 0 0.17 0.4
    1 -5 0 -0.11 0.6
    1 -5 0 -0.16 0.18
    1 -5 0 -0.04 0.34
    -1 -5 0 0.14 0.53
    -1 -5 0 0.37 0.32
    -1 -5 0 -0.19 0.34
    -1 5 0 0.07 0.41
    1 5 0 -0.02 0.38
    1 5 0 0.12 0.37
    1 -5 0 -0.28 0.31
    -1 -5 0 0.47 0.36
    1 -5 0 -0.31 0.31
    -1 5 0 0.06 0.4
    1 5 0 0.04 0.29
    -1 -5 0 0.08 0.29
    1 -5 0 0.1 0.46
    -1 -5 0 -0.08 0.26
    -1 -5 0 0.55 0.46
    1 5 1 7.53 0.54
    -1 5 -1 5.97 0.57
    1 5 1 6.84 0.64
    1 5 1 7.43 0.63
    -1 5 -1 7.64 0.61
    1 -5 -1 7.88 0.49
    -1 -5 1 7.2 0.57
    1 -5 -1 7.61 0.56
    -1 5 -1 5.95 0.47
    -1 -5 1 7.9 0.49
    -1 5 -1 8.08 0.62
    1 -5 -1 4.48 0.44
    -1 5 -1 6.14 0.64
    -1 -5 1 6.85 0.62
    1 5 1 7.33 0.61
    1 5 1 7.62 0.45
    1 -5 -1 6.89 0.7
    1 5 1 7.34 0.44
    1 -5 -1 7.96 0.34
    -1 5 -1 7.08 0.62
    -1 5 -1 7.41 0.63
    1 5 1 3.03 0.55
    -1 -5 1 7.98 0.5
    -1 -5 1 8.06 0.55
    1 5 1 7.18 0.59
    1 -5 -1 7.75 0.57
    1 -5 -1 6.95 0.54
    1 5 1 7.31 0.55
    1 -5 -1 1.78 0.77
    -1 -5 1 6.43 0.71
    1 5 1 8.15 0.52
    -1 -5 1 7.05 0.46
    -1 -5 1 7.55 0.48
    1 -5 -1 7.53 0.53
    -1 -5 1 7.16 0.58
    -1 -5 1 7.23 0.68
    1 5 1 8.66 0.58
    1 -5 -1 8.51 0.66
    -1 5 -1 7.15 0.59
    1 -5 -1 7.36 0.54
    1 -5 -2 25.31 1.4
    -1 5 -2 34.13 1.53
    -1 -5 2 36.76 1.44
    -1 5 -2 34.36 1.49
    -1 5 -2 33.98 1.53
    1 -5 -2 35.85 1.39
    1 5 2 36.22 1.45
    1 5 2 34.05 1.52
    1 5 2 36.12 1.57
    -1 -5 2 37.97 1.5
    1 -5 -2 37.17 1.47
    1 -5 -2 37.64 1.63
    -1 5 -2 32.19 1.5
    1 5 2 37.48 1.55
    1 5 2 33.87 1.37
    1 5 2 35.85 1.38
    1 -5 -2 34.45 1.28
    -1 -5 2 35.44 1.51
    -1 5 -2 36.85 1.56
    1 5 2 34.77 1.52
    -1 -5 2 35.43 1.62
    1 -5 -2 33.82 1.27
    1 5 2 35.03 1.45
    1 -5 -2 37.7 1.5
    -1 -5 2 37.01 1.43
    -1 5 -2 32.92 1.55
    1 -5 -2 32.83 1.46
    -1 -5 2 36.35 1.47
    -1 -5 2 33.2 1.44
    1 -5 -2 36.77 1.47
    1 5 2 35.39 1.41
    -1 -5 2 33.93 1.37
    -1 5 -2 33.76 1.34
    1 -5 -2 36.35 1.45
    -1 -5 2 35.66 1.51
    1 -5 -2 36.63 1.58
    -1 -5 2 36.09 1.58
    -1 5 -2 36.21 1.54
    1 5 2 33.08 1.46
    1 5 2 35.16 1.44
    1 5 3 51.21 2.11
    -1 5 -3 54.68 2.14
    1 -5 -3 40.13 2.01
    -1 5 -3 52.36 2.13
    -1 -5 3 52.99 2.08
    -1 -5 3 57.38 2.04
    -1 5 -3 49.66 2.08
    1 5 3 53.29 2.16
    1 -5 -3 55.46 2.06
    -1 -5 3 40.23 2.02
    1 -5 -3 52.6 1.98
    1 5 3 52.53 2.05
    1 5 3 55.82 2.16
    -1 -5 3 53.04 1.94
    1 -5 -3 53.83 2.21
    -1 5 -3 44.88 2.08
    -1 -5 3 52.76 2.08
    1 5 3 50.84 1.97
    1 -5 -3 51.46 1.91
    -1 -5 3 55.1 2.23
    1 -5 -3 55 2.09
    -1 5 -3 48.6 2.15
    1 5 3 51.47 2.03
    1 -5 -3 50 2.05
    -1 -5 3 54.07 2.02
    -1 -5 3 55.44 2.06
    -1 5 -3 52.68 2.14
    1 5 3 51.99 2.12
    1 5 3 54.8 2.01
    1 5 3 49.81 2.04
    -1 -5 3 56.36 2.04
    -1 5 -3 54.6 2.14
    -1 5 -3 50.66 1.91
    1 -5 -3 52 2.07
    1 -5 -3 55.84 2.15
    -1 -5 3 50.35 2.11
    1 5 3 53.09 2.05
    -1 -5 3 53.71 1.94
    1 -5 -3 55.48 2.07
    -1 5 -3 53.2 2.13
    -1 -5 3 53.09 2.18
    1 -5 -4 67.06 2.56
    1 5 4 69.61 2.56
    -1 -5 4 24.66 2.42
    1 -5 -4 70.87 2.48
    -1 5 -4 64.86 2.63
    -1 5 -4 74.75 2.66
    -1 -5 4 69.61 2.54
    1 5 4 70.03 2.62
    -1 -5 4 69.79 2.59
    -1 5 -4 73.5 2.61
    1 -5 -4 55.12 2.53
    1 5 4 68.61 2.67
    1 5 4 64.55 2.49
    -1 -5 4 68.88 2.56
    1 -5 -4 67.07 2.72
    1 -5 -4 68.19 2.44
    -1 5 -4 69.69 2.6
    -1 -5 4 67.47 2.44
    1 5 4 68.31 2.67
    -1 -5 4 74.87 2.58
    -1 -5 4 72.81 2.71
    1 5 4 68.72 2.64
    1 5 4 71.77 2.7
    1 -5 -4 74.22 2.57
    1 -5 -4 69.59 2.6
    1 5 4 66.91 2.53
    -1 5 -4 67.21 2.67
    -1 5 -4 69.14 2.65
    -1 -5 4 69.96 2.53
    1 -5 -4 66.36 2.59
    1 -5 -4 67.06 2.65
    -1 -5 4 68.91 2.55
    -1 -5 4 67.76 2.64
    1 5 4 65.1 2.49
    -1 5 -4 67.85 2.39
    -1 -5 4 69.04 2.42
    1 5 4 68.84 2.53
    -1 -5 4 73.26 2.73
    1 5 4 70.75 2.57
    1 -5 -4 71.81 2.57
    -1 5 -4 70.75 2.65
    -1 5 -4 67.9 2.64
    1 -5 -5 7.21 0.45
    1 5 5 6.7 0.53
    1 5 5 5.93 0.61
    -1 -5 5 -0.2 0.44
    1 -5 -5 6.42 0.55
    1 -5 -5 6.33 0.5
    -1 5 -5 5.93 0.6
    1 5 5 7.36 0.68
    -1 -5 5 7.72 0.52
    -1 5 -5 7.41 0.62
    -1 -5 5 5.99 0.61
    -1 5 -5 8.82 0.63
    1 -5 -5 7.47 0.45
    -1 -5 5 6.88 0.51
    1 5 5 6.56 0.64
    -1 -5 5 7.4 0.43
    -1 5 -5 12.33 0.66
    1 -5 -5 5.94 0.8
    1 5 5 6.56 0.47
    1 -5 -5 1.29 0.82
    1 5 5 7.35 0.53
    -1 -5 5 7.67 0.54
    1 -5 -5 7.62 0.52
    -1 5 -5 7.31 0.62
    1 5 5 7.55 0.63
    -1 5 -5 14.03 0.86
    -1 -5 5 6.39 0.65
    1 5 5 6.82 0.67
    1 -5 -5 7.51 0.59
    -1 -5 5 4.31 0.56
    1 5 5 6.31 0.49
    -1 -5 5 7.25 0.71
    -1 5 -5 6.87 0.32
    1 -5 -5 7.48 0.62
    -1 5 -5 8.43 0.65
    -1 -5 5 8.55 0.65
    1 5 5 7.21 0.58
    -1 -5 5 7.1 0.54
    1 -5 -5 7.49 0.53
    1 -5 -5 7.06 0.6
    1 5 5 7.14 0.45
    -1 -5 6 8.09 0.53
    1 5 6 6.8 0.66
    1 -5 -6 7.64 0.53
    -1 -5 6 7.14 0.69
    -1 5 -6 8.49 0.66
    -1 -5 6 0.1 0.43
    1 5 6 7.99 0.72
    1 -5 -6 8.83 0.48
    -1 5 -6 7.87 0.63
    -1 5 -6 7.42 0.64
    1 -5 -6 8.25 0.57
    1 5 6 7.27 0.57
    1 5 6 8.59 0.61
    -1 -5 6 7.16 0.45
    -1 5 -6 6.88 0.52
    1 -5 -6 7.56 0.49
    -1 5 -6 7.8 0.35
    1 -5 -6 9.66 0.94
    -1 -5 6 7.69 0.5
    1 5 6 8.07 0.51
    1 5 6 8.2 0.56
    -1 -5 6 8.13 0.55
    1 -5 -6 8.14 0.53
    1 5 6 8.13 0.68
    -1 -5 6 6.62 0.67
    1 5 6 7.11 0.69
    1 -5 -6 4.39 0.95
    -1 5 -6 6.27 0.69
    1 -5 -6 7.81 0.61
    -1 -5 6 8.76 0.7
    1 5 6 7.45 0.46
    1 5 6 8.54 0.62
    1 -5 -6 8.69 0.56
    1 -5 -6 9.17 0.73
    -1 -5 6 0.03 0.75
    -1 -5 6 8.14 0.69
    1 5 7 0.58 0.46
    1 -5 -7 1.59 0.3
    1 -5 -7 1.01 0.37
    1 5 7 1.82 0.55
    -1 5 -7 0.52 0.43
    -1 -5 7 0.68 0.32
    -1 5 -7 0.51 0.44
    -1 5 -7 1.3 0.47
    1 5 7 1.26 0.34
    1 -5 -7 1.2 0.72
    -1 5 -7 1.18 0.2
    1 -5 -7 1.52 0.33
    1 5 7 1.04 0.39
    -1 -5 7 1.13 0.31
    -1 -5 7 2.14 0.37
    1 -5 -7 0.88 0.32
    -1 5 -7 0.84 0.31
    -1 -5 7 5.42 0.72
    1 5 7 0.77 0.52
    -1 -5 7 0.95 0.46
    -1 5 -7 0.98 0.46
    -1 5 -7 1 0.45
    -1 -5 7 1.69 0.36
    1 5 7 0.51 0.38
    1 -5 -7 0.38 0.7
    1 5 7 0.67 0.49
    1 -5 -7 0.48 0.51
    1 5 7 1.34 0.28
    -1 -5 7 -0.03 0.57
    1 -5 -7 0.66 0.32
    1 -5 -7 0.78 0.34
    1 5 7 0.55 0.42
    -1 -5 7 1 0.51
    1 -5 -8 13.6 0.67
    1 5 8 15.17 0.95
    1 5 8 13.41 0.79
    -1 5 -8 13.42 0.84
    1 5 8 12.67 0.85
    -1 5 -8 14.24 0.86
    -1 -5 8 13.94 0.76
    -1 5 -8 14.45 0.89
    1 -5 -8 14.73 0.77
    -1 -5 8 14.17 0.67
    1 -5 -8 13.7 1.04
    -1 -5 8 13.74 0.84
    1 -5 -8 12.83 0.72
    1 5 8 13.03 0.74
    -1 -5 8 12.77 0.7
    -1 5 -8 12.82 0.65
    -1 5 -8 13.96 0.62
    -1 -5 8 13.72 0.86
    1 5 8 13.53 0.77
    -1 -5 8 14.35 0.76
    1 5 8 14.29 0.9
    -1 5 -8 13.47 0.81
    -1 5 -8 14.04 0.87
    1 -5 -8 12.81 0.99
    1 -5 -8 15.72 0.74
    -1 -5 8 14.52 0.88
    1 -5 -8 15.48 0.91
    1 -5 -8 13.96 0.76
    1 5 8 12.4 0.67
    1 5 8 13.58 0.81
    -1 -5 8 0.03 0.95
    -1 -5 8 15.1 0.92
    -1 5 -9 10.68 0.77
    1 -5 -9 10.6 0.57
    -1 5 -9 11.88 0.8
    -1 5 -9 11.41 0.77
    1 5 9 9.78 0.7
    1 5 9 10.43 0.77
    -1 -5 9 11.16 0.65
    1 5 9 9.06 0.8
    1 -5 -9 10.14 0.65
    1 5 9 9.41 0.64
    -1 -5 9 8.98 0.59
    -1 -5 9 10.38 0.53
    -1 5 -9 9.51 0.52
    1 -5 -9 11.44 0.93
    -1 -5 9 10.96 0.76
    1 -5 -9 10.03 0.65
    -1 5 -9 9.9 0.54
    -1 -5 9 9.85 0.71
    -1 -5 9 10.04 0.72
    1 -5 -9 10.79 0.9
    1 5 9 9.75 0.79
    -1 5 -9 11.69 0.71
    1 -5 -9 10.43 0.62
    -1 -5 9 10.78 0.65
    1 5 9 10.65 0.66
    -1 5 -9 10.6 0.76
    1 -5 -9 10.15 0.79
    1 -5 -9 11.38 0.65
    -1 -5 9 11.4 0.83
    1 5 9 11.07 0.74
    1 5 9 9.34 0.56
    -1 -5 9 0.03 0.88
    1 5 10 10.71 0.78
    -1 5 -10 14.27 0.85
    1 -5 -10 11.36 0.71
    1 5 10 10.49 0.74
    1 -5 -10 11.6 0.62
    -1 5 -10 10.59 0.8
    -1 -5 10 12.26 0.71
    -1 5 -10 11.21 0.81
    1 5 10 11.66 0.88
    1 -5 -10 10.99 0.73
    1 5 10 10.39 0.68
    -1 -5 10 10.46 0.65
    1 -5 -10 11.89 1.01
    -1 -5 10 13.43 0.84
    -1 -5 10 11.98 0.55
    -1 5 -10 11.67 0.61
    -1 -5 10 10.75 0.75
    1 5 10 13.09 0.88
    -1 5 -10 10.39 0.79
    -1 -5 10 11.95 0.74
    -1 5 -10 12.51 0.73
    1 -5 -10 10.83 0.66
    1 5 10 11.4 0.72
    1 -5 -10 10.64 0.91
    1 5 10 11.72 0.62
    -1 -5 10 11.45 0.87
    1 -5 -10 11.07 0.69
    -1 -5 10 11.2 0.91
    1 -5 -10 10.76 0.85
    1 5 11 1.28 0.58
    1 5 11 1.32 0.5
    -1 5 -11 1.09 0.46
    -1 5 -11 1.35 0.5
    1 -5 -11 1.71 0.4
    -1 5 -11 2.28 0.51
    1 -5 -11 1.9 0.46
    1 5 11 1.77 0.39
    -1 5 -11 1.32 0.33
    1 -5 -11 1.32 0.7
    -1 -5 11 2.02 0.43
    -1 -5 11 0.98 0.49
    1 5 11 1.57 0.47
    -1 5 -11 1.96 0.5
    1 -5 -11 1.7 0.67
    1 5 11 1.88 0.57
    -1 5 -11 1.55 0.41
    -1 -5 11 1.17 0.41
    1 5 11 1.59 0.45
    1 -5 -11 1.68 0.36
    1 -5 -11 1.71 0.34
    1 5 11 1.59 0.31
    -1 -5 11 1.74 0.56
    -1 -5 11 1.89 0.63
    1 -5 -11 2.16 0.6
    -1 5 -12 0.35 0.49
    -1 5 -12 0.06 0.47
    1 -5 -12 0.97 0.39
    1 5 12 0.35 0.54
    1 5 12 0.03 0.44
    1 -5 -12 -0.15 0.64
    -1 -5 12 0.09 0.48
    -1 5 -12 0.29 0.31
    1 -5 -12 0.5 0.44
    1 5 12 0.94 0.45
    1 5 12 0.18 0.35
    -1 -5 12 0.48 0.38
    -1 5 -12 0.35 0.35
    1 -5 -12 0.3 0.59
    1 5 12 0.26 0.55
    1 5 12 0.34 0.38
    -1 5 -12 0.4 0.47
    1 -5 -12 0.24 0.56
    -1 -5 12 0.15 0.57
    1 -5 -12 0.37 0.29
    1 5 12 0.29 0.27
    -1 -5 12 0.21 0.54
    1 5 13 1.7 0.52
    1 5 13 1.15 0.56
    -1 5 -13 1.89 0.54
    -1 5 -13 2.58 0.54
    1 -5 -13 1.26 0.47
    1 -5 -13 2.13 0.69
    -1 -5 13 1.72 0.52
    -1 5 -13 1.88 0.38
    1 5 13 2.25 0.51
    1 -5 -13 1.26 0.57
    -1 5 -13 1.28 0.46
    1 5 13 1.25 0.56
    1 5 13 2.12 0.45
    -1 -5 13 1.57 0.4
    -1 -5 13 2.99 0.66
    1 5 13 1.05 0.31
    -1 -5 13 1.72 0.62
    1 -5 -13 1.47 0.58
    1 5 14 5.73 0.64
    -1 5 -14 5.55 0.69
    1 5 14 4.94 0.68
    -1 5 -14 6.2 0.67
    1 -5 -14 4.89 0.77
    1 -5 -14 5.41 0.61
    1 5 14 5.31 0.63
    -1 5 -14 5.83 0.52
    -1 -5 14 5.7 0.68
    -1 5 -14 5.06 0.66
    1 -5 -14 4.76 0.7
    1 5 14 5.37 0.71
    1 5 14 4.87 0.57
    -1 -5 14 5.41 0.51
    -1 -5 14 4.1 0.71
    1 5 14 4.66 0.44
    -1 -5 14 5.59 0.74
    1 -5 -14 5.88 0.75
    1 5 15 2.33 0.54
    -1 5 -15 3.18 0.6
    1 5 15 3.33 0.66
    -1 5 -15 3.06 0.59
    1 -5 -15 3.01 0.54
    -1 -5 15 3.37 0.64
    -1 5 -15 3.04 0.46
    1 5 15 3.65 0.59
    1 -5 -15 3.83 0.73
    1 5 15 2.37 0.64
    -1 5 -15 3.48 0.58
    1 -5 -15 3.14 0.62
    1 -5 -15 4.12 0.71
    -1 -5 15 3.97 0.69
    -1 -5 15 3.6 0.69
    -1 5 -16 0.46 0.53
    1 5 16 -0.06 0.5
    -1 5 -16 -0.07 0.53
    1 5 16 0.33 0.6
    1 -5 -16 0.52 0.65
    1 5 16 0.07 0.51
    -1 -5 16 -0.04 0.56
    -1 5 -16 0.45 0.4
    1 -5 -16 0.1 0.51
    -1 5 -16 -0.04 0.48
    1 5 16 -0.23 0.56
    1 -5 -16 0.63 0.54
    -1 -5 16 0.04 0.6
    1 -5 -16 0.08 0.61
    -1 -5 16 0.13 0.55
    -1 5 -17 1.55 0.58
    1 5 17 1.69 0.53
    -1 5 -17 2.55 0.62
    1 5 17 1.68 0.64
    1 -5 -17 1.74 0.69
    1 -5 -17 1.6 0.55
    -1 -5 17 1.98 0.62
    1 5 17 1.97 0.57
    -1 5 -17 1.54 0.46
    1 5 17 0.93 0.63
    -1 5 -17 1.7 0.55
    1 -5 -17 2.56 0.61
    -1 -5 17 2.28 0.69
    -1 -5 17 2.35 0.71
    1 -5 -17 1.86 0.68
    -1 5 -18 0.58 0.55
    -1 5 -18 0.16 0.57
    1 5 18 0.13 0.51
    1 5 18 -0.6 0.6
    -1 5 -18 -0.03 0.44
    -1 -5 18 -0.08 0.56
    1 5 18 -0.3 0.53
    1 -5 -18 -0.22 0.49
    1 -5 -18 1.15 0.7
    -1 5 -18 -0.2 0.51
    1 5 18 0.04 0.6
    1 -5 -18 -0.29 0.57
    1 -5 -18 -0.14 0.66
    -1 -5 18 -0.4 0.63
    -1 -5 18 0.23 0.61
    -1 5 -19 0.43 0.55
    1 5 19 0.88 0.53
    1 5 19 0.04 0.58
    -1 5 -19 0.17 0.57
    -1 5 -19 0.28 0.42
    -1 -5 19 0.22 0.59
    1 -5 -19 -0.58 0.55
    1 5 19 -0.51 0.59
    1 -5 -19 1.13 0.69
    1 -5 -19 0.18 0.57
    -1 -5 19 0.04 0.56
    1 5 19 -0.04 0.64
    -1 5 -19 0.37 0.51
    -1 -5 19 -0.57 0.69
    -1 -5 19 -0.51 0.68
    1 -5 -19 0.05 0.66
    -1 5 -20 0.35 0.56
    1 5 20 0.95 0.53
    1 5 20 0.04 0.62
    -1 5 -20 0.59 0.6
    -1 5 -20 0.72 0.5
    -1 -5 20 0.05 0.6
    1 5 20 0.2 0.54
    1 -5 -20 0.19 0.73
    1 -5 -20 0.16 0.58
    -1 5 -20 0.76 0.55
    -1 -5 20 0.34 0.57
    1 -5 -20 -0.73 0.66
    1 5 20 -0.05 0.65
    -1 -5 20 -0.24 0.62
    1 -5 -20 -0.88 0.76
    -1 -5 20 -0.05 0.67
    -1 5 -21 1.45 0.66
    1 5 21 0.88 0.65
    1 5 21 0.68 0.52
    -1 5 -21 1.37 0.66
    -1 5 -21 0.84 0.53
    1 -5 -21 0.22 0.61
    -1 -5 21 1.06 0.68
    1 -5 -21 -0.1 0.72
    1 5 21 0.43 0.6
    -1 -5 21 0.66 0.6
    -1 5 -21 0.66 0.56
    1 5 21 -0.19 0.66
    -1 -5 21 0.67 0.67
    1 -5 -21 1.07 0.7
    -1 -5 21 1.7 0.69
    1 5 22 2.67 0.74
    1 5 22 3.36 0.7
    -1 5 -22 2.87 0.72
    -1 5 -22 2.27 0.68
    -1 5 -22 2.51 0.61
    1 -5 -22 2.62 0.73
    1 -5 -22 3.67 0.8
    -1 -5 22 3.16 0.75
    1 5 22 2.22 0.67
    -1 -5 22 2.24 0.67
    1 5 22 2.17 0.75
    -1 -5 22 2.07 0.79
    1 -5 -22 2.86 0.84
    -1 -5 22 2.09 0.74
    -1 5 -23 1.97 0.68
    -1 5 -23 1.7 0.67
    1 5 23 1.66 0.73
    1 5 23 2.05 0.63
    -1 5 -23 1.91 0.59
    1 5 23 2.64 0.71
    -1 -5 23 2.04 0.73
    1 -5 -23 2.04 0.78
    1 -5 -23 2.22 0.74
    1 5 23 0.92 0.72
    -1 -5 23 2.09 0.69
    -1 -5 23 0.88 0.77
    1 -5 -23 2.08 0.81
    -1 -5 23 2.75 0.74
    -1 5 -24 7.29 0.91
    -1 5 -24 7.86 0.93
    1 5 24 6.19 0.94
    1 5 24 6.61 0.81
    1 5 24 7.63 0.91
    -1 5 -24 5.39 0.77
    1 -5 -24 7.31 0.92
    -1 -5 24 7.1 0.94
    1 -5 -24 6.63 0.94
    1 5 24 7.22 0.96
    -1 -5 24 7.62 0.89
    -1 -5 24 7 0.95
    1 -5 -24 8.12 1
    -1 -5 24 7.28 0.98
    1 5 25 6.5 0.85
    -1 5 -25 7.81 0.93
    1 5 25 6.09 0.93
    -1 5 -25 6.88 0.91
    1 -5 -25 5.98 0.87
    1 -5 -25 6.5 0.94
    -1 -5 25 6.36 0.95
    1 5 25 5.17 0.85
    1 5 25 6.82 0.98
    -1 -5 25 5.15 0.86
    1 -5 -25 7.51 1.03
    -1 -5 25 7.68 1.01
    -1 -5 25 6.26 0.92
    1 5 26 1.31 0.75
    1 5 26 -0.23 0.63
    -1 5 -26 1.59 0.73
    -1 5 -26 0.99 0.71
    1 5 26 -0.16 0.69
    1 -5 -26 0.8 0.72
    -1 -5 26 0.53 0.73
    1 -5 -26 0.78 0.74
    -1 -5 26 1.9 0.73
    1 5 26 1.93 0.8
    1 -5 -26 1.64 0.84
    -1 -5 26 1.45 0.79
    -1 -5 26 0.98 0.72
    -1 5 -27 0.11 0.68
    1 5 27 0.14 0.62
    -1 5 -27 -0.34 0.72
    1 5 27 1.08 0.78
    1 -5 -27 0.91 0.71
    1 -5 -27 -0.11 0.72
    -1 -5 27 0.36 0.78
    1 5 27 -0.11 0.77
    -1 -5 27 0.71 0.69
    1 5 27 0.06 0.76
    -1 -5 27 0.33 0.72
    -1 -5 27 0.06 0.77
    1 -5 -27 0.19 0.76
    1 5 28 0.68 0.69
    1 5 28 0.44 0.77
    -1 5 -28 0.53 0.71
    -1 5 -28 0.93 0.7
    1 -5 -28 1.22 0.78
    1 5 28 1.4 0.77
    -1 -5 28 0.31 0.74
    1 -5 -28 1.79 0.76
    -1 -5 28 1.01 0.69
    1 5 28 2.37 0.86
    1 -5 -28 0.84 0.79
    -1 -5 28 1.42 0.7
    -1 -5 28 0.84 0.82
    -1 5 -29 1.14 0.75
    -1 5 -29 0.66 0.79
    1 5 29 0.4 0.65
    1 5 29 -0.17 0.77
    1 -5 -29 1.38 0.8
    1 -5 -29 2.13 0.84
    1 5 29 1.11 0.76
    -1 -5 29 1.03 0.82
    -1 -5 29 1.63 0.78
    1 5 29 0.44 0.8
    1 -5 -29 1.73 0.85
    -1 -5 29 0.99 0.82
    -1 -5 29 1.33 0.75
    1 5 30 0.77 0.7
    -1 5 -30 1.37 0.76
    -1 5 -30 -0.62 0.78
    1 5 30 0.29 0.76
    1 -5 -30 0.31 0.73
    1 -5 -30 -0.3 0.79
    -1 -5 30 0.13 0.8
    1 5 30 0.96 0.77
    -1 -5 30 0.48 0.74
    1 5 30 0.13 0.86
    1 -5 -30 -0.07 0.78
    -1 -5 30 0.24 0.76
    -1 -5 30 0.82 0.83
    -1 5 -31 0.44 0.7
    -1 5 -31 -0.38 0.75
    1 5 31 0.48 0.77
    1 -5 -31 -0.26 0.78
    1 5 31 0.56 0.72
    -1 -5 31 -0.41 0.86
    1 5 31 -0.33 0.83
    -1 -5 31 0.37 0.69
    1 -5 -31 0.98 0.83
    -1 -5 31 -0.42 0.85
    -1 5 -32 -0.39 0.77
    1 5 32 0.43 0.8
    -1 5 -32 1.12 0.76
    -1 -5 32 -0.07 0.84
    1 5 32 0.77 0.8
    1 -5 -32 -0.93 0.84
    1 5 32 0.14 0.84
    -1 -5 32 0.89 0.75
    1 -5 -32 0.43 0.82
    -1 -5 32 0.14 0.87
    -1 5 -33 1.27 0.82
    1 5 33 0.63 0.8
    -1 5 -33 0.14 0.8
    1 5 33 0.59 0.78
    1 -5 -33 0.07 0.81
    -1 -5 33 0.8 0.87
    1 5 33 1.19 0.96
    -1 -5 33 1.63 0.82
    -1 -5 33 0.37 0.9
    1 -5 -33 0.44 0.84
    -1 5 -34 0.27 0.77
    1 5 34 2.14 0.88
    -1 5 -34 0.83 0.78
    1 5 34 1.02 0.85
    1 -5 -34 0.14 0.82
    -1 -5 34 0.22 0.86
    1 5 34 1.29 0.92
    -1 -5 34 0.94 0.79
    -1 -5 34 0.6 0.91
    1 -5 -34 0.53 0.92
    -1 5 -35 1.83 0.83
    1 5 35 0.4 0.84
    -1 5 -35 1.35 0.87
    -1 -5 35 0.54 0.85
    1 5 35 0.56 0.86
    1 -5 -35 -0.44 0.85
    1 5 35 0.44 0.88
    -1 -5 35 -0.41 0.83
    1 -5 -35 1.32 0.93
    -1 -5 35 0.46 0.91
    1 6 -34 0.98 0.82
    1 6 -34 -0.8 0.76
    1 -6 34 -0.08 0.89
    -1 -6 -34 -0.36 0.84
    -1 6 34 1.1 0.9
    1 -6 34 0.88 0.87
    -1 6 34 0.57 0.89
    -1 -6 -34 0.16 0.88
    1 -6 34 1.2 0.87
    1 6 -33 0.61 0.82
    1 6 -33 0.32 0.77
    1 -6 33 0.3 0.85
    -1 6 33 0.57 0.86
    -1 -6 -33 -0.21 0.79
    -1 6 33 0.49 0.87
    1 -6 33 0.07 0.9
    -1 -6 -33 1.4 0.92
    1 -6 33 -0.37 0.9
    1 6 -32 -1.4 0.85
    1 6 -32 0.25 0.71
    -1 -6 -32 0.14 0.82
    -1 -6 -32 -0.07 0.83
    1 -6 32 0.3 0.87
    -1 6 32 -0.63 0.8
    -1 6 32 0.54 0.86
    1 -6 32 0.35 0.81
    1 -6 32 0.72 0.84
    -1 -6 -32 2.21 0.92
    1 6 -31 -0.43 0.73
    1 6 -31 0.13 0.78
    -1 -6 -31 0.33 0.86
    -1 6 31 0.14 0.82
    1 -6 31 0.5 0.84
    -1 -6 -31 0.27 0.81
    1 -6 31 0.41 0.79
    -1 6 31 0.33 0.81
    1 -6 31 -0.42 0.89
    -1 -6 -31 -0.07 0.87
    1 6 -30 0.38 0.75
    1 6 -30 -0.61 0.7
    -1 -6 -30 -0.39 0.77
    1 -6 30 1.05 0.82
    -1 6 30 0.59 0.85
    -1 -6 -30 -0.27 0.72
    1 -6 30 -1 0.83
    -1 6 30 -0.13 0.84
    -1 -6 -30 0.36 0.82
    1 -6 30 0.27 0.84
    1 6 -29 1.18 0.68
    1 6 -29 1.66 0.77
    1 -6 29 0.61 0.81
    -1 6 29 -0.58 0.8
    -1 -6 -29 1.8 0.8
    -1 -6 -29 0.52 0.79
    -1 6 29 0.82 0.84
    1 -6 29 1.49 0.86
    1 -6 29 0.81 0.87
    -1 -6 -29 0.14 0.83
    1 6 -28 1.08 0.76
    1 6 -28 0.81 0.67
    -1 -6 -28 0.54 0.73
    1 -6 28 -0.26 0.86
    -1 -6 -28 0.52 0.74
    -1 6 28 0.56 0.78
    1 -6 28 0.19 0.76
    -1 6 28 -0.31 0.82
    1 -6 28 -0.07 0.79
    -1 -6 -28 -0.55 0.87
    1 -6 28 0.06 0.7
    1 6 -27 0.29 0.73
    1 6 -27 0.23 0.67
    -1 6 27 -0.39 0.7
    -1 -6 -27 0.46 0.73
    -1 6 27 0.6 0.77
    1 -6 27 0.58 0.77
    -1 -6 -27 0.95 0.78
    -1 6 27 0.77 0.78
    1 -6 27 0.06 0.77
    -1 -6 -27 -0.4 0.84
    1 -6 27 0.51 0.79
    1 -6 27 1.12 0.73
    -1 6 26 3.15 0.78
    1 6 -26 2.96 0.74
    1 6 -26 3 0.8
    -1 -6 -26 3.1 0.85
    -1 6 26 2.46 0.83
    1 -6 26 5.23 0.94
    -1 -6 -26 3.2 0.81
    -1 6 26 2.07 0.82
    1 -6 26 3.16 0.86
    -1 -6 -26 3.87 0.87
    1 -6 26 2.64 0.77
    1 -6 26 3.84 0.9
    1 6 -25 0.32 0.62
    -1 6 25 0.09 0.67
    1 6 -25 1.38 0.71
    -1 -6 -25 0.7 0.69
    -1 -6 -25 0.12 0.74
    1 -6 25 0.84 0.74
    -1 6 25 -0.45 0.77
    1 -6 25 -0.06 0.73
    -1 6 25 1.51 0.81
    1 -6 25 1.51 0.78
    1 -6 25 0.49 0.7
    -1 -6 -25 1.06 0.8
    -1 6 24 -0.27 0.69
    1 6 -24 -0.16 0.7
    1 6 -24 0.46 0.62
    -1 6 24 -0.99 0.75
    -1 -6 -24 0.05 0.72
    1 -6 24 0.29 0.75
    -1 -6 -24 -0.12 0.71
    1 -6 24 -0.67 0.71
    -1 6 24 -0.38 0.77
    -1 -6 -24 -0.06 0.79
    1 -6 24 -0.64 0.72
    1 -6 24 -0.12 0.72
    -1 6 23 0.6 0.64
    1 6 -23 0.88 0.71
    1 6 -23 0.54 0.62
    -1 -6 -23 0.82 0.75
    -1 6 23 0.32 0.67
    -1 -6 -23 0.15 0.64
    1 -6 23 0.34 0.7
    -1 6 23 -0.42 0.77
    1 -6 23 0.81 0.7
    1 -6 23 0.57 0.7
    -1 -6 -23 0.64 0.73
    1 -6 23 -0.17 0.73
    1 6 -22 0.1 0.66
    1 6 -22 1.06 0.64
    -1 6 22 1.16 0.66
    -1 -6 -22 0.34 0.72
    -1 -6 -22 -0.05 0.63
    -1 6 22 1.03 0.71
    1 -6 22 -0.11 0.67
    -1 6 22 -0.2 0.69
    1 -6 22 0.94 0.67
    1 6 -22 0.04 0.53
    1 -6 22 1.17 0.69
    -1 -6 -22 0.51 0.71
    1 -6 22 0.22 0.72
    1 6 -21 1.34 0.62
    1 6 -21 1.07 0.66
    -1 6 21 0.64 0.63
    -1 6 21 1.49 0.68
    -1 -6 -21 0.91 0.61
    1 -6 21 1.64 0.73
    -1 -6 -21 2.17 0.76
    1 6 -21 1.54 0.62
    -1 -6 -21 0.98 0.61
    -1 6 21 1.82 0.7
    1 -6 21 0.75 0.72
    1 -6 21 1.18 0.72
    -1 -6 -21 1.09 0.69
    -1 6 21 1.22 0.55
    1 6 -20 2.25 0.66
    -1 6 20 1.55 0.66
    1 6 -20 1.53 0.6
    -1 -6 -20 0.33 0.68
    1 -6 20 2.35 0.75
    -1 -6 -20 0.61 0.61
    -1 6 20 0.62 0.67
    1 6 -20 1.28 0.55
    -1 6 20 1.61 0.75
    -1 -6 -20 0.51 0.6
    -1 -6 -20 1.9 0.75
    -1 6 20 0.33 0.47
    1 -6 20 0.58 0.72
    1 -6 20 0.26 0.72
    1 6 -19 -1 0.59
    -1 6 19 0.34 0.6
    1 6 -19 -0.45 0.64
    -1 6 19 -0.55 0.63
    -1 -6 -19 -0.13 0.55
    1 -6 19 -0.4 0.67
    -1 -6 -19 -0.53 0.7
    -1 6 19 1.15 0.72
    -1 -6 -19 0.08 0.57
    1 6 -19 -0.68 0.54
    1 -6 19 0.62 0.66
    -1 6 19 -0.14 0.47
    1 -6 19 0.15 0.66
    -1 -6 -19 0.1 0.68
    -1 6 18 3.12 0.68
    1 6 -18 3.89 0.73
    1 6 -18 3.15 0.65
    -1 -6 -18 3.56 0.8
    1 -6 18 2.67 0.7
    -1 6 18 2.62 0.69
    -1 -6 -18 2.02 0.58
    1 6 -18 2.66 0.58
    -1 -6 -18 2.82 0.65
    -1 6 18 2.66 0.73
    -1 -6 -18 3.52 0.73
    1 -6 18 3.21 0.76
    1 -6 18 3.49 0.75
    -1 6 18 3 0.55
    -1 6 17 2.31 0.6
    1 6 -17 2.79 0.65
    1 6 -17 1.02 0.54
    1 6 -17 2.47 0.54
    -1 -6 -17 2.57 0.59
    -1 -6 -17 3.07 0.74
    -1 6 17 1.11 0.59
    1 -6 17 2.02 0.65
    1 6 -17 1.97 0.56
    -1 -6 -17 2.43 0.66
    -1 6 17 1.54 0.63
    -1 6 17 1.97 0.53
    1 -6 17 2.91 0.71
    -1 -6 -17 3.19 0.71
    1 -6 17 1.88 0.7
    -1 6 16 1.86 0.57
    1 6 -16 1.81 0.59
    1 6 -16 2.81 0.65
    -1 6 16 1.61 0.62
    -1 -6 -16 1.69 0.56
    1 6 -16 3.17 0.54
    1 -6 16 2.22 0.64
    -1 -6 -16 2.89 0.67
    -1 6 16 2.43 0.65
    -1 -6 -16 1.54 0.61
    1 6 -16 2.54 0.58
    -1 -6 -16 2.02 0.67
    -1 6 16 1.42 0.49
    1 -6 16 2.69 0.7
    1 -6 16 2.58 0.71
    -1 6 15 8.39 0.83
    1 6 -15 10.39 0.88
    1 6 -15 9.57 0.88
    1 6 -15 10.93 0.74
    -1 -6 -15 9.71 0.97
    1 -6 15 10.35 0.92
    -1 6 15 9.12 0.85
    -1 -6 -15 9.87 0.84
    1 6 -15 9.26 0.79
    -1 6 15 9.31 0.89
    -1 -6 -15 9.2 0.91
    1 -6 15 10.8 0.96
    -1 -6 -15 10.16 0.93
    1 -6 15 11.82 0.97
    -1 6 15 9.12 0.74
    1 6 -14 7.97 0.81
    -1 6 14 7.13 0.74
    1 6 -14 7.99 0.76
    -1 6 14 7.79 0.6
    -1 -6 -14 8.41 0.72
    1 6 -14 6.98 0.62
    1 -6 14 7.08 0.81
    -1 -6 -14 8.32 0.91
    -1 6 14 7.41 0.77
    1 6 -14 6.02 0.68
    -1 6 14 7.71 0.58
    -1 6 14 7.87 0.82
    -1 -6 -14 7.11 0.8
    1 -6 14 8.28 0.87
    -1 6 14 7.76 0.68
    1 -6 14 6.98 0.84
    -1 -6 -14 6.75 0.82
    -1 6 13 0.8 0.49
    -1 6 13 0.99 0.38
    1 6 -13 0.68 0.51
    1 6 -13 0.48 0.55
    -1 -6 -13 1.08 0.69
    -1 -6 -13 0.9 0.5
    1 6 -13 1.4 0.43
    -1 6 13 0.96 0.54
    1 -6 13 0.87 0.58
    -1 -6 -13 1.09 0.59
    -1 6 13 0.59 0.55
    1 -6 13 0.46 0.43
    -1 6 13 1.11 0.38
    1 6 -13 1.71 0.49
    -1 6 13 0.47 0.44
    -1 -6 -13 1.14 0.59
    1 -6 13 -0.04 0.63
    1 -6 13 2.26 0.62
    -1 6 12 1.28 0.51
    -1 6 12 2 0.41
    1 6 -12 2.48 0.59
    1 6 -12 2.04 0.54
    -1 -6 -12 1.52 0.65
    1 -6 12 2.18 0.63
    -1 6 12 1.28 0.54
    1 6 -12 1.07 0.41
    -1 -6 -12 2.12 0.51
    -1 -6 -12 1.77 0.6
    1 -6 12 2.04 0.52
    -1 6 12 1.71 0.42
    -1 6 12 2.37 0.61
    1 6 -12 1.9 0.51
    -1 6 12 1.68 0.45
    -1 -6 -12 1.94 0.59
    1 -6 12 0.04 0.62
    1 -6 12 2.61 0.64
    -1 6 11 8.25 0.58
    -1 6 11 7.23 0.72
    1 6 -11 9.59 0.81
    1 6 -11 8.27 0.76
    -1 -6 -11 9.02 0.88
    -1 -6 -11 8.24 0.67
    -1 6 11 8.46 0.77
    1 6 -11 8.57 0.6
    -1 6 11 8.01 0.76
    -1 -6 -11 8.5 0.85
    1 6 -11 8.28 0.71
    -1 6 11 8.1 0.62
    1 -6 11 9.07 0.72
    -1 6 11 8.31 0.68
    1 -6 11 8.74 0.86
    -1 -6 -11 7.95 0.55
    -1 -6 -11 7.28 0.76
    1 -6 11 8.08 0.82
    -1 6 10 5.71 0.64
    -1 6 10 5.53 0.51
    1 6 -10 5.87 0.7
    1 6 -10 5.09 0.65
    -1 -6 -10 6.1 0.58
    1 6 -10 5.93 0.52
    -1 6 10 6.58 0.68
    -1 -6 -10 6.77 0.79
    -1 6 10 6.42 0.57
    1 6 -10 6.09 0.61
    1 6 -10 6.79 0.62
    -1 6 10 6.27 0.71
    -1 -6 -10 6.99 0.78
    1 -6 10 5.45 0.65
    -1 -6 -10 5.73 0.68
    -1 6 10 6.54 0.59
    -1 -6 -10 5.53 0.49
    1 -6 10 5.92 0.78
    1 -6 10 6.54 0.74
    -1 6 9 1.99 0.38
    1 6 -9 1.45 0.45
    1 6 -9 1.05 0.5
    1 6 -9 1.15 0.54
    -1 6 9 1.87 0.51
    -1 -6 -9 1.41 0.42
    1 6 -9 1.6 0.39
    -1 -6 -9 1.81 0.65
    -1 6 9 1.57 0.51
    1 6 -9 1.39 0.47
    -1 6 9 1.53 0.52
    -1 6 9 1.53 0.42
    -1 -6 -9 1.55 0.64
    1 6 -9 1.87 0.47
    1 -6 9 1.35 0.56
    -1 6 9 1.69 0.43
    1 -6 9 1.82 0.58
    -1 -6 -9 1.5 0.53
    1 -6 9 0.04 0.62
    -1 -6 -9 1.27 0.37
    1 6 -8 1.73 0.56
    1 6 -8 1.39 0.43
    -1 6 8 0.99 0.52
    -1 6 8 0.73 0.37
    1 6 -8 1.67 0.5
    -1 -6 -8 1.61 0.4
    -1 -6 -8 1.18 0.6
    -1 6 8 1.86 0.51
    1 6 -8 0.89 0.39
    1 -6 8 1.91 0.43
    -1 -6 -8 1.96 0.39
    1 6 -8 2.13 0.46
    1 6 -8 1.92 0.5
    -1 6 8 1.23 0.53
    1 -6 8 1.65 0.61
    -1 -6 -8 1.66 0.64
    -1 6 8 1.52 0.39
    -1 -6 -8 1.33 0.39
    1 -6 8 -0.07 0.59
    -1 -6 -8 2.11 0.52
    -1 6 8 1.34 0.43
    1 -6 8 1.52 0.56
    -1 -6 -7 13.65 0.75
    1 6 -7 13.12 0.89
    1 6 -7 11.9 0.91
    -1 6 7 12.24 0.75
    -1 6 7 12.5 0.87
    1 6 -7 13.95 0.83
    -1 6 7 13.3 0.87
    -1 -6 -7 14.24 0.98
    1 -6 7 14.76 0.78
    -1 -6 -7 12.36 0.74
    1 6 -7 11.05 0.75
    1 6 -7 13.19 0.83
    -1 6 7 12.63 0.57
    1 -6 7 15 0.97
    1 6 -7 12.97 0.85
    -1 -6 -7 12.57 1.01
    -1 6 7 13.09 0.9
    -1 -6 -7 12.5 0.66
    -1 -6 -7 12.79 0.74
    -1 6 7 12.33 0.83
    -1 6 7 13.22 0.8
    1 -6 7 0.25 0.99
    1 -6 7 13.27 0.94
    -1 -6 -7 10.64 0.79
    -1 -6 -7 12.97 0.66
    1 6 -6 5.74 0.78
    1 -6 6 1.33 0.43
    -1 6 6 3.92 0.64
    1 6 -6 1.01 0.48
    -1 -6 -6 0.82 0.37
    1 6 -6 0.39 0.41
    -1 6 6 4.86 0.6
    -1 -6 -6 0.84 0.35
    1 -6 6 0.64 0.46
    -1 -6 -6 0.45 0.35
    -1 -6 -6 0.64 0.56
    -1 6 6 0.7 0.47
    1 6 -6 1.72 0.41
    -1 6 6 0.42 0.5
    -1 -6 -6 0.54 0.28
    1 -6 6 0.09 0.64
    1 6 -6 0.93 0.42
    -1 6 6 1.08 0.22
    -1 -6 -6 0.41 0.6
    1 -6 6 0.9 0.52
    -1 6 6 0.8 0.42
    -1 -6 -6 0.56 0.46
    -1 -6 -6 0.76 0.27
    1 -6 6 0.03 0.57
    -1 -6 -6 0.89 0.4
    -1 6 6 2.97 0.65
    1 6 -5 16.47 1.01
    -1 -6 -5 17.05 0.89
    1 -6 5 15.86 0.89
    1 6 -5 16.65 0.93
    -1 -6 -5 16.67 0.86
    -1 6 5 22.02 1.08
    -1 6 5 15.04 0.97
    -1 6 5 22.01 1.12
    1 6 -5 22.49 1.25
    1 -6 5 15.92 0.92
    1 6 -5 15.94 0.86
    -1 -6 -5 17.3 1.07
    1 6 -5 20.56 1.03
    -1 -6 -5 16.64 0.83
    -1 6 5 16.62 1.01
    1 6 -5 23.48 1.29
    -1 -6 -5 15.38 0.8
    1 6 -5 17.11 0.96
    -1 -6 -5 16.78 1.12
    -1 -6 -5 16.3 0.81
    1 -6 5 16.03 1.1
    -1 6 5 18.6 0.73
    -1 -6 -5 16.9 0.79
    -1 -6 -5 15.09 0.93
    -1 6 5 20.11 1.03
    -1 6 5 16.09 0.94
    1 -6 5 16.85 1.04
    -1 -6 -5 17.7 0.94
    1 -6 5 0.03 1.06
    1 6 -4 10.73 1.04
    -1 6 4 14.28 0.88
    -1 -6 -4 15.83 0.75
    -1 -6 -4 13.99 0.79
    -1 6 4 12.62 0.95
    -1 6 4 15.08 0.97
    1 6 -4 14.28 0.91
    1 6 -4 14.49 0.79
    1 -6 4 13.06 0.76
    -1 -6 -4 14.28 0.71
    1 -6 4 13.34 0.83
    1 6 -4 15.33 0.78
    -1 -6 -4 13.55 0.94
    1 6 -4 8.3 0.78
    -1 -6 -4 14.46 0.71
    1 -6 4 14.71 1.03
    -1 6 4 13.8 0.9
    1 6 -4 9.44 1.02
    -1 6 4 13.07 0.68
    1 6 -4 14.23 0.85
    -1 -6 -4 14.62 1.04
    -1 6 4 13.7 0.83
    -1 -6 -4 14.39 0.81
    1 -6 4 13.14 0.91
    -1 6 4 13.44 0.89
    -1 -6 -4 14.42 0.82
    1 -6 4 -0.03 0.98
    -1 -6 -4 14.1 0.69
    1 6 -3 6.91 0.88
    -1 6 3 7.59 0.8
    -1 -6 -3 12.23 0.65
    -1 -6 -3 11.8 0.68
    1 6 -3 11.63 0.7
    1 -6 3 11.56 0.67
    1 6 -3 11.59 0.84
    -1 6 3 12.58 0.79
    -1 6 3 4.28 0.86
    -1 -6 -3 10.61 0.82
    1 6 -3 8.18 0.59
    1 -6 3 10.52 0.75
    1 6 -3 9.63 0.51
    1 6 -3 11.12 0.69
    -1 6 3 6.07 0.58
    -1 -6 -3 10.81 0.91
    1 -6 3 11.18 0.91
    -1 6 3 11.69 0.8
    1 6 -3 11.07 0.75
    -1 -6 -3 11.5 0.59
    1 6 -3 5.96 0.89
    1 -6 3 0.16 0.88
    -1 6 3 9.93 0.71
    -1 -6 -3 10.46 0.68
    -1 6 3 9.11 0.77
    1 -6 3 11.1 0.52
    1 6 -3 11 0.53
    -1 -6 -3 11.86 0.59
    -1 -6 -3 9.57 0.73
    1 6 -2 0.86 0.78
    -1 6 2 -0.6 0.8
    -1 6 2 2.37 0.61
    1 -6 2 4.39 0.45
    -1 -6 -2 5.07 0.51
    -1 6 2 4.18 0.54
    1 6 -2 4.45 0.48
    1 6 -2 3.33 0.61
    1 6 -2 4.15 0.31
    -1 -6 -2 3.8 0.58
    -1 6 2 2.44 0.66
    -1 -6 -2 3.88 0.42
    1 6 -2 3.18 0.36
    1 -6 2 4.27 0.62
    1 6 -2 3.83 0.51
    -1 -6 -2 4.32 0.4
    1 6 -2 3.52 0.52
    -1 6 2 4.4 0.56
    1 6 -2 0.89 0.71
    1 -6 2 3.62 0.7
    -1 -6 -2 4.65 0.72
    1 6 -2 4.11 0.53
    -1 6 2 0.35 0.67
    -1 -6 -2 3.74 0.47
    1 6 -2 4.1 0.36
    1 -6 2 4.08 0.36
    1 -6 2 3.84 0.64
    -1 -6 -2 3.6 0.36
    -1 6 2 3.87 0.53
    -1 -6 -2 3.87 0.53
    -1 -6 -2 4.93 0.47
    -1 6 1 4.83 0.76
    -1 6 1 10.13 0.78
    1 -6 1 10.06 0.61
    1 6 -1 10.08 0.64
    -1 -6 -1 10.62 0.68
    1 6 -1 7.88 0.85
    -1 -6 -1 10.5 0.61
    -1 6 1 9.46 0.73
    1 6 -1 9.52 0.8
    1 6 -1 11.54 0.7
    -1 6 1 7.44 0.78
    1 6 -1 9.25 0.51
    1 6 -1 9.48 0.5
    1 -6 1 9.68 0.8
    -1 -6 -1 9.97 0.77
    1 6 -1 9.39 0.71
    1 6 -1 7 0.75
    -1 6 1 9.64 0.74
    1 -6 1 8.39 0.87
    -1 -6 -1 9.8 0.58
    -1 -6 -1 10.15 0.86
    -1 -6 -1 9.44 0.74
    -1 -6 -1 9.97 0.57
    1 6 -1 9.82 0.69
    -1 -6 -1 10.04 0.61
    -1 6 1 5.81 0.69
    1 -6 1 9.53 0.79
    -1 -6 -1 10.77 0.67
    1 6 -1 10.04 0.55
    -1 6 1 9.35 0.69
    1 -6 1 9.84 0.56
    1 6 0 2.26 0.65
    -1 6 0 0.45 0.68
    -1 6 0 4.28 0.54
    1 6 0 2.87 0.6
    -1 -6 0 2.6 0.48
    1 -6 0 3.14 0.4
    -1 6 0 3.15 0.56
    -1 6 0 -1.31 0.7
    1 6 0 3.4 0.45
    -1 6 0 0.07 0.7
    1 6 0 3.81 0.52
    -1 -6 0 3.27 0.38
    1 6 0 3.2 0.31
    1 -6 0 1.29 0.56
    1 6 0 3.15 0.32
    -1 -6 0 4.14 0.58
    1 -6 0 0.55 0.73
    1 6 0 1.73 0.55
    1 6 0 3.65 0.51
    -1 6 0 3.82 0.54
    -1 -6 0 2.71 0.63
    -1 -6 0 3.52 0.37
    1 -6 0 3.56 0.38
    -1 6 0 3.09 0.49
    -1 -6 0 3.32 0.49
    1 6 0 3.38 0.38
    -1 -6 0 2.59 0.56
    1 6 0 2.91 0.48
    -1 -6 0 4.03 0.39
    1 -6 0 2.26 0.6
    -1 -6 0 3.39 0.37
    1 6 1 9.29 0.8
    1 6 1 9.07 0.81
    -1 6 -1 10.19 0.75
    -1 6 -1 7.07 0.74
    -1 6 -1 8.77 0.71
    1 6 1 9.46 0.65
    -1 6 -1 3.46 0.76
    1 -6 -1 9.82 0.61
    -1 -6 1 10.24 0.6
    1 6 1 10.76 0.73
    -1 -6 1 9.74 0.72
    -1 6 -1 4.26 0.8
    1 6 1 10.07 0.53
    1 -6 -1 10.59 0.84
    1 6 1 9.11 0.51
    1 -6 -1 2.29 0.92
    -1 -6 1 11.69 0.89
    1 6 1 8 0.67
    -1 -6 1 9.81 0.59
    -1 6 -1 10.3 0.76
    1 6 1 9.96 0.72
    -1 6 -1 10.22 0.71
    -1 -6 1 9.83 0.59
    -1 -6 1 9.84 0.56
    1 6 1 10.83 0.6
    -1 -6 1 10.22 0.71
    -1 -6 1 10.27 0.78
    1 -6 -1 11.3 0.81
    1 -6 -1 10.63 0.62
    1 6 1 10.37 0.67
    -1 6 -2 4.67 0.58
    1 6 2 2.58 0.59
    1 -6 -2 3.66 0.42
    -1 -6 2 4.58 0.43
    1 -6 -2 3.8 0.49
    -1 6 -2 4.06 0.54
    -1 6 -2 2.43 0.58
    1 6 2 4.02 0.45
    -1 6 -2 0.23 0.55
    1 6 2 4.68 0.65
    -1 -6 2 3.46 0.52
    1 -6 -2 3.64 0.69
    1 6 2 3.21 0.54
    -1 6 -2 -2.42 1.01
    1 6 2 3.86 0.34
    1 6 2 3.61 0.36
    1 -6 -2 0.39 0.76
    1 6 2 2.86 0.49
    -1 -6 2 4.18 0.42
    -1 -6 2 3.58 0.66
    -1 6 -2 4.45 0.56
    1 6 2 3.33 0.52
    -1 -6 2 3.74 0.52
    -1 -6 2 4.5 0.65
    -1 6 -2 3.47 0.52
    -1 -6 2 4.42 0.41
    1 -6 -2 4.31 0.47
    1 6 2 3.59 0.42
    1 -6 -2 3.82 0.43
    1 6 2 4.32 0.43
    1 -6 -2 4.25 0.6
    -1 -6 2 3.58 0.36
    1 6 2 3.89 0.47
    1 -6 -3 11.25 0.62
    -1 6 -3 11.49 0.8
    1 6 3 11.74 0.85
    1 6 3 10.36 0.7
    1 6 3 10.7 0.79
    -1 6 -3 10.64 0.77
    -1 -6 3 11.25 0.66
    -1 6 -3 12.66 0.87
    1 -6 -3 12.09 0.73
    1 -6 -3 11.22 0.9
    -1 6 -3 8.43 1.16
    1 6 3 10.51 0.59
    -1 -6 3 10.59 0.74
    1 -6 -3 10.42 0.49
    1 6 3 11.36 0.59
    -1 -6 3 10.66 0.88
    1 6 3 10.68 0.68
    1 -6 -3 1.57 0.98
    1 -6 -3 11.34 0.68
    1 6 3 11.09 0.79
    -1 -6 3 11.57 0.65
    -1 6 -3 11.21 0.79
    -1 -6 3 10.82 0.66
    1 6 3 11.97 0.66
    -1 -6 3 10.95 0.78
    -1 -6 3 10.79 0.85
    1 -6 -3 11.03 0.82
    -1 6 -3 11.95 0.78
    1 6 3 10.8 0.68
    1 -6 -3 11.21 0.69
    1 -6 -3 10.3 0.67
    -1 -6 3 10.82 0.55
    1 6 3 10.23 0.68
    -1 6 -4 18.76 0.94
    1 6 4 13.18 0.95
    -1 6 -4 15.21 0.89
    -1 -6 4 15.31 0.78
    1 6 4 14.95 0.9
    -1 6 -4 13.48 0.9
    1 -6 -4 14.87 0.74
    1 6 4 14.09 0.83
    -1 -6 4 13.9 0.81
    1 -6 -4 12.89 1.02
    -1 6 -4 37.1 1.35
    1 -6 -4 14.07 0.65
    1 6 4 14.58 0.72
    1 -6 -4 3.28 1.08
    -1 -6 4 14.58 0.99
    1 6 4 15.26 0.92
    1 -6 -4 14.53 0.79
    -1 6 -4 14.1 0.91
    1 6 4 13.39 0.79
    -1 -6 4 14.51 0.8
    -1 -6 4 13.56 0.77
    1 -6 -4 14.1 0.9
    -1 -6 4 14.52 0.9
    -1 -6 4 14.63 0.65
    -1 6 -4 14.36 0.9
    -1 -6 4 15.94 1
    1 6 4 13.8 0.79
    1 6 4 14.11 0.74
    1 -6 -4 14.11 0.86
    1 6 4 14.74 0.8
    1 -6 -4 16.11 0.81
    -1 6 -5 16.95 0.99
    1 6 5 15.65 0.96
    -1 6 -5 16.25 0.97
    -1 -6 5 17.44 0.86
    1 -6 -5 16.93 0.79
    1 6 5 15.37 0.87
    1 6 5 16.05 1.01
    -1 6 -5 16.36 0.99
    1 -6 -5 15.37 0.73
    -1 -6 5 15.95 0.87
    1 -6 -5 15.95 1.12
    -1 6 -5 25.93 1.18
    1 6 5 15.36 0.78
    1 6 5 16.22 0.97
    -1 -6 5 16.41 0.85
    1 -6 -5 16.65 0.85
    1 6 5 15.53 0.84
    -1 -6 5 17.69 1.04
    -1 6 -5 15.01 0.97
    1 -6 -5 3.47 1.18
    1 6 5 16.03 0.81
    -1 -6 5 17.04 1
    1 -6 -5 17.74 0.87
    -1 -6 5 16.86 0.85
    1 -6 -5 18.17 0.93
    1 6 5 15.76 0.84
    1 6 5 15.54 0.88
    -1 -6 5 17.22 1.07
    1 -6 -5 15.58 0.97
    1 6 6 0.63 0.58
    -1 6 -6 0.85 0.47
    1 6 6 1.13 0.54
    -1 6 -6 0.49 0.45
    -1 -6 6 0.89 0.33
    -1 6 -6 0.65 0.47
    1 -6 -6 2.5 0.74
    1 -6 -6 1.04 0.29
    1 6 6 0.67 0.4
    1 6 6 0.73 0.29
    -1 -6 6 0.49 0.34
    1 -6 -6 0.22 0.81
    1 6 6 0.36 0.38
    -1 6 -6 -0.76 0.67
    -1 6 -6 0.68 0.45
    1 6 6 1.13 0.51
    -1 -6 6 1.09 0.45
    -1 -6 6 0.99 0.55
    1 -6 -6 1.25 0.46
    1 6 6 0.77 0.42
    -1 -6 6 0.21 0.49
    1 6 6 0.51 0.3
    1 -6 -6 1.4 0.51
    1 -6 -6 0.85 0.32
    -1 -6 6 1.03 0.58
    -1 6 -7 14.51 0.89
    -1 6 -7 12.31 0.84
    1 6 7 11.61 0.77
    -1 6 -7 11.96 0.83
    1 6 7 14.98 0.96
    1 6 7 14.42 0.88
    1 -6 -7 13.28 1.04
    1 -6 -7 13.94 0.67
    -1 -6 7 12.75 0.7
    1 6 7 11.73 0.68
    -1 -6 7 13.12 0.82
    1 6 7 11.74 0.73
    1 6 7 12.88 0.88
    -1 -6 7 12.52 0.89
    1 -6 -7 11.62 0.71
    -1 6 -7 12.06 0.85
    -1 6 -7 12.21 0.84
    1 -6 -7 12.12 1.02
    -1 -6 7 0.04 0.97
    -1 -6 7 10.76 0.86
    1 6 7 11.9 0.78
    1 -6 -7 13.83 0.85
    1 -6 -7 12.94 0.87
    1 6 7 12.18 0.67
    -1 6 -8 2.16 0.49
    1 6 8 1.19 0.5
    -1 6 -8 1.78 0.48
    -1 6 -8 1.75 0.51
    1 6 8 1.54 0.59
    -1 -6 8 1.32 0.31
    1 -6 -8 1.56 0.35
    1 6 8 1.34 0.35
    1 -6 -8 1.63 0.69
    1 6 8 1.84 0.43
    1 6 8 1.9 0.42
    1 6 8 1.11 0.53
    -1 -6 8 1.63 0.5
    -1 6 -8 1.53 0.46
    1 -6 -8 1.86 0.68
    -1 6 -8 1.61 0.5
    -1 -6 8 1.31 0.48
    1 6 8 1.4 0.31
    1 -6 -8 1.71 0.44
    1 -6 -8 1.5 0.52
    1 -6 -8 1.65 0.34
    -1 -6 8 1.71 0.55
    -1 -6 8 0.04 0.64
    -1 6 -9 1.97 0.52
    1 6 9 0.85 0.48
    1 6 9 1.23 0.58
    -1 6 -9 2.15 0.48
    -1 6 -9 1.88 0.5
    1 6 9 1.74 0.43
    -1 -6 9 1.15 0.48
    1 -6 -9 0.9 0.67
    1 -6 -9 1.48 0.37
    1 6 9 1.43 0.38
    1 6 9 1.82 0.39
    1 6 9 0.45 0.52
    -1 6 -9 0.82 0.49
    -1 6 -9 1.17 0.45
    -1 -6 9 1.54 0.52
    1 -6 -9 2.46 0.7
    -1 -6 9 -0.04 0.63
    1 -6 -9 1.88 0.54
    -1 -6 9 1.08 0.54
    1 -6 -9 1.8 0.33
    1 6 9 1.35 0.32
    1 -6 -9 1.13 0.44
    -1 6 -10 6.37 0.66
    -1 6 -10 6.61 0.69
    1 6 10 6.02 0.63
    1 6 10 6.7 0.73
    -1 6 -10 6.42 0.67
    1 6 10 6.83 0.62
    1 6 10 5.74 0.54
    1 -6 -10 6.25 0.54
    1 -6 -10 5.66 0.81
    -1 -6 10 5.68 0.67
    1 6 10 5.46 0.54
    1 -6 -10 6.32 0.49
    -1 6 -10 6.54 0.59
    -1 6 -10 6.07 0.66
    1 6 10 6.31 0.7
    -1 -6 10 6.77 0.68
    1 -6 -10 6.07 0.79
    -1 -6 10 6.98 0.74
    -1 -6 10 7.07 0.79
    1 -6 -10 6.55 0.71
    1 6 10 5.65 0.46
    1 6 11 7.55 0.79
    -1 6 -11 8.77 0.75
    1 6 11 7.76 0.7
    1 6 11 8.43 0.67
    -1 6 -11 8.61 0.75
    -1 6 -11 8.29 0.74
    -1 -6 11 9.43 0.77
    1 -6 -11 8.42 0.64
    1 -6 -11 9.66 0.9
    1 6 11 8.34 0.63
    -1 -6 11 8.04 0.71
    1 -6 -11 7.67 0.86
    1 6 11 7.17 0.62
    -1 6 -11 7.88 0.74
    1 6 11 8.73 0.8
    1 6 11 7.77 0.54
    -1 -6 11 8.86 0.82
    1 -6 -11 7.37 0.77
    -1 -6 11 7.86 0.85
    1 6 12 2.01 0.63
    1 6 12 2.44 0.54
    -1 6 -12 1.5 0.52
    -1 6 -12 1.61 0.55
    -1 6 -12 1.89 0.53
    1 -6 -12 1.81 0.66
    -1 -6 12 2.5 0.54
    1 -6 -12 2.14 0.46
    1 6 12 1.57 0.5
    1 6 12 2.16 0.45
    1 -6 -12 2.42 0.67
    1 6 12 2.72 0.61
    -1 6 -12 2.29 0.53
    -1 -6 12 1.56 0.46
    1 -6 -12 2.79 0.62
    -1 -6 12 2.17 0.6
    -1 -6 12 2.09 0.66
    -1 6 -13 0.71 0.49
    -1 6 -13 0.84 0.53
    1 6 13 0.77 0.5
    1 6 13 1.31 0.6
    1 -6 -13 0.62 0.66
    1 -6 -13 0.98 0.42
    1 6 13 0.99 0.45
    -1 -6 13 -0.11 0.55
    1 6 13 0.66 0.42
    -1 -6 13 0.94 0.45
    1 -6 -13 0.52 0.64
    1 6 13 0.63 0.57
    -1 6 -13 0.46 0.5
    1 -6 -13 0.43 0.58
    -1 -6 13 0.81 0.62
    -1 -6 13 1.29 0.65
    1 6 14 6.83 0.71
    -1 6 -14 6.62 0.75
    1 6 14 6.23 0.8
    -1 6 -14 6.67 0.76
    1 -6 -14 7.98 0.68
    1 -6 -14 6.3 0.87
    -1 -6 14 7.34 0.78
    1 6 14 6.78 0.7
    1 -6 -14 7.21 0.84
    -1 6 -14 7.84 0.75
    1 6 14 8.14 0.82
    1 6 14 7.13 0.66
    -1 -6 14 6.95 0.86
    -1 -6 14 8.34 0.85
    1 -6 -14 7.21 0.85
    -1 6 -15 9.77 0.86
    -1 6 -15 9.43 0.87
    1 6 15 9.31 0.8
    1 6 15 10.11 0.92
    1 -6 -15 8.56 0.95
    -1 -6 15 11.1 0.88
    1 -6 -15 10.06 0.78
    1 6 15 8.56 0.79
    1 6 15 9.5 0.73
    1 6 15 8.29 0.88
    1 -6 -15 9.16 0.92
    -1 6 -15 9.8 0.83
    -1 -6 15 8.48 0.96
    -1 -6 15 12.64 0.98
    1 -6 -15 8.86 0.94
    1 6 16 1.61 0.55
    -1 6 -16 2.94 0.63
    -1 6 -16 1.99 0.63
    1 6 16 2.44 0.68
    1 -6 -16 2.25 0.54
    1 -6 -16 2.27 0.76
    -1 -6 16 1.66 0.62
    1 6 16 2.1 0.56
    -1 6 -16 3.16 0.61
    1 6 16 2.34 0.66
    1 -6 -16 1.77 0.7
    1 6 16 1.65 0.51
    -1 -6 16 2.15 0.67
    -1 -6 16 2.39 0.7
    1 -6 -16 1.59 0.65
    -1 6 -17 2.15 0.64
    1 6 17 2.51 0.59
    -1 6 -17 1.83 0.62
    1 6 17 2.56 0.7
    -1 -6 17 2.11 0.63
    1 -6 -17 2.63 0.81
    1 -6 -17 1.87 0.55
    1 6 17 1.9 0.58
    1 6 17 1.35 0.62
    1 6 17 2.84 0.54
    -1 6 -17 2.29 0.58
    1 -6 -17 1.41 0.71
    -1 -6 17 1.88 0.72
    1 -6 -17 1.76 0.71
    -1 -6 17 2.37 0.72
    1 6 18 1.93 0.61
    -1 6 -18 4.02 0.69
    1 6 18 2.77 0.72
    -1 6 -18 2.98 0.67
    -1 -6 18 2.74 0.71
    1 -6 -18 3.35 0.64
    1 -6 -18 3.98 0.89
    1 6 18 3.19 0.61
    1 -6 -18 4.77 0.96
    -1 6 -18 2.58 0.61
    1 6 18 2.67 0.57
    1 6 18 3.61 0.74
    -1 -6 18 2.27 0.75
    1 -6 -18 3.61 0.78
    -1 -6 18 4 0.77
    1 6 19 -0.04 0.59
    -1 6 -19 -0.63 0.62
    1 6 19 0.04 0.65
    -1 6 -19 -0.46 0.64
    -1 -6 19 0.42 0.64
    1 -6 -19 -0.31 0.57
    1 -6 -19 -0.73 0.85
    1 6 19 0.04 0.55
    1 -6 -19 -1.09 0.82
    1 6 19 0.89 0.69
    -1 6 -19 0.22 0.53
    -1 -6 19 -0.2 0.65
    1 -6 -19 -0.6 0.69
    -1 -6 19 0.36 0.66
    -1 6 -20 1.07 0.63
    -1 6 -20 1.58 0.67
    1 6 20 1.32 0.61
    1 6 20 0.36 0.7
    1 -6 -20 1.23 0.75
    1 -6 -20 1.16 0.62
    -1 -6 20 0.44 0.68
    1 6 20 0.59 0.62
    -1 6 -20 1.49 0.59
    1 6 20 1.65 0.73
    1 -6 -20 1.53 0.67
    -1 -6 20 1.84 0.75
    1 -6 -20 2.08 0.75
    -1 -6 20 0.21 0.71
    1 6 21 0.56 0.7
    -1 6 -21 1.01 0.67
    1 6 21 0.9 0.62
    -1 6 -21 0.94 0.63
    -1 -6 21 1.77 0.71
    1 6 21 2.78 0.66
    1 -6 -21 0.38 0.75
    1 -6 -21 0.65 0.56
    -1 6 -21 1.03 0.61
    -1 -6 21 0.79 0.64
    1 6 21 2.01 0.77
    1 -6 -21 1.49 0.64
    -1 -6 21 0.53 0.73
    -1 -6 21 0.65 0.69
    1 -6 -21 1.35 0.73
    -1 6 -22 0.95 0.68
    1 6 22 0.19 0.7
    -1 6 -22 -0.57 0.69
    1 6 22 -0.08 0.61
    1 -6 -22 0.05 0.61
    1 -6 -22 0.11 0.76
    1 6 22 0.32 0.62
    -1 -6 22 -0.16 0.68
    1 6 22 -0.57 0.73
    -1 6 -22 -0.05 0.58
    -1 -6 22 -0.14 0.61
    1 -6 -22 0.73 0.76
    -1 -6 22 -0.33 0.7
    -1 -6 22 -0.06 0.7
    -1 6 -23 0.91 0.67
    -1 6 -23 0.88 0.64
    1 6 23 -0.21 0.66
    1 6 23 0.65 0.74
    1 -6 -23 1.48 0.65
    1 -6 -23 0.8 0.78
    1 6 23 0.43 0.62
    -1 -6 23 0.54 0.73
    1 6 23 0.32 0.74
    -1 -6 23 0.75 0.64
    -1 6 -23 0.5 0.58
    -1 -6 23 0.23 0.73
    1 -6 -23 0.64 0.72
    -1 -6 23 0.5 0.72
    1 6 24 1.03 0.8
    1 6 24 0.17 0.64
    -1 6 -24 -0.54 0.69
    -1 6 -24 0.11 0.64
    -1 -6 24 -0.56 0.76
    1 6 24 -0.89 0.65
    1 -6 -24 0.3 0.64
    1 -6 -24 0.35 0.78
    -1 -6 24 0.41 0.64
    1 6 24 -0.11 0.73
    -1 -6 24 0.63 0.75
    1 -6 -24 0.06 0.76
    -1 -6 24 0.78 0.8
    1 6 25 0.09 0.6
    -1 6 -25 0.72 0.69
    -1 6 -25 0.11 0.67
    1 6 25 0.85 0.74
    1 -6 -25 1.19 0.72
    1 -6 -25 1.68 0.8
    -1 -6 25 0.93 0.76
    1 6 25 1.18 0.69
    1 6 25 -0.06 0.79
    -1 -6 25 0.96 0.68
    -1 -6 25 0.12 0.77
    -1 -6 25 0.58 0.77
    1 -6 -25 1.42 0.83
    1 6 26 2.99 0.86
    -1 6 -26 1.85 0.76
    -1 6 -26 2.86 0.81
    1 6 26 2.66 0.74
    -1 -6 26 2.9 0.83
    1 6 26 2.77 0.77
    1 -6 -26 3.54 0.91
    1 -6 -26 2.32 0.76
    -1 -6 26 2.15 0.77
    1 6 26 1.48 0.85
    1 -6 -26 3.12 0.88
    -1 -6 26 3.91 0.87
    -1 -6 26 3.89 0.93
    -1 6 -27 0.9 0.77
    1 6 27 0.95 0.75
    -1 6 -27 0.88 0.78
    -1 -6 27 0.75 0.76
    1 -6 -27 0.37 0.79
    1 -6 -27 0.39 0.72
    1 6 27 0.55 0.7
    1 6 27 -0.06 0.81
    -1 -6 27 0.17 0.66
    -1 -6 27 1.15 0.73
    1 -6 -27 -0.33 0.77
    -1 -6 27 0.26 0.8
    -1 6 -28 1.03 0.75
    1 6 28 -0.06 0.78
    -1 6 -28 -0.74 0.72
    -1 -6 28 0.39 0.83
    1 6 28 -0.06 0.69
    1 -6 -28 0.47 0.69
    1 -6 -28 -0.25 0.78
    -1 -6 28 0.18 0.71
    1 6 28 0.13 0.85
    -1 -6 28 -0.31 0.77
    -1 -6 28 -0.4 0.82
    1 -6 -28 -0.68 0.82
    1 6 29 0.06 0.78
    -1 6 -29 0.88 0.78
    -1 6 -29 0.88 0.74
    1 -6 -29 0.54 0.75
    1 6 29 0.47 0.77
    1 -6 -29 1.03 0.77
    -1 -6 29 1.4 0.83
    -1 -6 29 0.6 0.74
    1 6 29 0.71 0.84
    1 -6 -29 0.49 0.86
    -1 -6 29 0.35 0.86
    -1 -6 29 2.7 0.84
    -1 6 -30 0.71 0.77
    -1 6 -30 -0.26 0.69
    1 6 30 0.18 0.83
    1 -6 -30 1.31 0.79
    1 -6 -30 -0.07 0.76
    1 6 30 -0.73 0.79
    -1 -6 30 -0.07 0.83
    -1 -6 30 0.31 0.71
    1 6 30 2.59 0.96
    1 -6 -30 0.43 0.84
    -1 -6 30 0.92 0.81
    -1 -6 30 0.19 0.77
    -1 6 -31 1.19 0.8
    1 6 31 0.56 0.84
    -1 6 -31 0.26 0.76
    1 -6 -31 0.2 0.79
    1 -6 -31 0.71 0.78
    -1 -6 31 0.77 0.8
    1 6 31 0.31 0.79
    -1 -6 31 0.64 0.77
    1 6 31 0.14 0.85
    1 -6 -31 0.29 0.9
    -1 -6 31 0.29 0.89
    -1 -6 31 0.13 0.8
    -1 6 -32 -0.07 0.81
    1 6 32 2.16 0.84
    -1 6 -32 2.03 0.82
    -1 -6 32 0.43 0.84
    1 -6 -32 0.88 0.83
    1 -6 -32 0.13 0.76
    1 6 32 -0.58 0.8
    -1 -6 32 0.98 0.78
    1 6 32 0.42 0.9
    1 -6 -32 1.88 0.9
    -1 -6 32 -0.52 0.92
    1 6 33 0.91 0.85
    -1 6 -33 -0.84 0.81
    -1 6 -33 1.38 0.8
    1 -6 -33 0.75 0.82
    -1 -6 33 -0.15 0.87
    1 6 33 -0.47 0.84
    1 6 33 -0.07 0.87
    -1 -6 33 0.33 0.81
[truncated: 1,611,517 more chars]
