# Supplementary material for: 2-({[(2S)-1-Hy­droxy-1,1,3-tri­phenyl­propan-2-yl]imino}­meth­yl)-4,6-bis­(4-methyl­phen­yl)phenol
Source: IUCrdata. 2020 Dec 4;5(Pt 12):x201576. doi: 10.1107/S241431462001576X (PMC9462170; doi:10.1107/S241431462001576X)
Supplement: Supplementary file 2 [file x-05-x201576-Isup2.hkl]

#
# h,k,l, Fc-squared, Fo-squared, sigma(Fo-squared), status flag
#
data_I
_shelx_title ' arj20201102b_a.res in P2(1)2(1)2(1)'
_shelx_refln_list_code          4
_shelx_F_calc_maximum      185.26
_exptl_crystal_F_000      1248.00
_reflns_d_resolution_high  0.8371

loop_
 _space_group_symop_operation_xyz
 'x, y, z'
 '-x+1/2, -y, z+1/2'
 '-x, y+1/2, -z+1/2'
 'x+1/2, -y+1/2, -z'

_cell_length_a     9.2554
_cell_length_b    11.5721
_cell_length_c    31.9214
_cell_angle_alpha  90.000
_cell_angle_beta   90.000
_cell_angle_gamma  90.000

_shelx_F_squared_multiplier     1.000

loop_
 _refln_index_h
 _refln_index_k
 _refln_index_l
 _refln_F_squared_calc
 _refln_F_squared_meas
 _refln_F_squared_sigma
 _refln_observed_status
   2   0   0       1208.08       1037.96        10.53 o
   4   0   0        212.53        213.97         4.52 o
   6   0   0          2.35          6.31         8.82 o
   8   0   0        565.06        549.29        21.44 o
  10   0   0          0.71         -2.48        19.52 o
   1   1   0       1910.56       1665.42        26.53 o
   2   1   0       9099.18       8670.52        50.33 o
   3   1   0       1850.30       1784.16        20.60 o
   4   1   0        651.58        630.90        12.01 o
   5   1   0         39.95         38.81         3.25 o
   6   1   0        364.49        334.99         8.43 o
   7   1   0          0.09         -6.70         8.32 o
   8   1   0        345.21        355.46        14.12 o
   9   1   0         46.19         33.87        11.97 o
  10   1   0          2.64         14.07        14.20 o
  11   1   0          8.62         14.75        18.09 o
   0   2   0      23698.96      21362.38       175.73 o
   1   2   0      34322.66      31672.71       186.37 o
   2   2   0       2662.67       2605.79        16.09 o
   3   2   0        268.46        258.73         3.49 o
   4   2   0        137.11        141.55         3.25 o
   5   2   0         62.73         55.50         4.41 o
   6   2   0         71.49         59.54         6.63 o
   7   2   0        160.06        169.37         9.62 o
   8   2   0        331.51        307.87        13.66 o
   9   2   0         32.63         36.00        12.68 o
  10   2   0         30.82         29.30        13.89 o
   1   3   0        836.15        722.75         9.26 o
   2   3   0        568.73        591.01         4.92 o
   3   3   0        379.48        400.68         6.03 o
   4   3   0        860.09        921.37         7.84 o
   5   3   0        386.90        430.00         7.14 o
   6   3   0         87.91         76.88         7.96 o
   7   3   0          9.33         -8.97         8.97 o
   8   3   0         23.41         22.45        10.00 o
   9   3   0          0.92         -7.83        12.81 o
  10   3   0          0.36         15.42        15.02 o
   0   4   0        163.54        180.98         5.23 o
   1   4   0       2317.64       2335.10        23.08 o
   2   4   0       4055.64       3827.19        16.13 o
   3   4   0       7525.76       7468.12        37.14 o
   4   4   0       1245.15       1179.72        11.10 o
   5   4   0         86.77         75.19         6.71 o
   6   4   0          4.42         -3.80         7.38 o
   7   4   0        111.13        111.49         9.59 o
   8   4   0        123.13        116.85        12.60 o
   9   4   0         22.45         25.21        13.46 o
  10   4   0         52.38         73.92        16.52 o
   1   5   0          1.58         -0.02         2.96 o
   2   5   0          1.98          4.27         3.11 o
   3   5   0         27.01         27.15         3.26 o
   4   5   0         68.75         64.72         5.07 o
   5   5   0         25.35         27.71         7.28 o
   6   5   0          0.91          0.22         7.63 o
   7   5   0          0.82          4.90         9.57 o
   8   5   0         14.93         10.46        12.61 o
   9   5   0         75.70         76.00        13.56 o
  10   5   0          1.82         -0.01        16.01 o
   0   6   0        697.98        633.38         8.50 o
   1   6   0        170.07        170.72         8.46 o
   2   6   0        306.86        306.43        10.10 o
   3   6   0          0.04          2.49         4.33 o
   4   6   0         16.33         26.39         6.34 o
   5   6   0        449.05        494.92        11.92 o
   6   6   0         25.70         16.17         8.29 o
   7   6   0         11.61          4.89        10.84 o
   8   6   0        113.01        108.91        13.67 o
   9   6   0         14.15         34.19        13.07 o
   1   7   0        127.81        122.37         6.13 o
   2   7   0        484.72        449.19         8.75 o
   3   7   0         15.21         11.44         6.78 o
   4   7   0         46.88         38.69         7.06 o
   5   7   0         15.24         60.58        14.90 o
   6   7   0          4.24         12.46         9.25 o
   7   7   0         85.83         90.30        13.15 o
   8   7   0         56.44         56.03        12.99 o
   9   7   0          0.22         19.79        14.28 o
   0   8   0        196.83        180.70        10.79 o
   1   8   0         49.07         40.74         6.95 o
   2   8   0         15.75         10.80         7.10 o
   3   8   0          5.54         11.05         8.29 o
   4   8   0       1122.43       1149.80        24.75 o
   5   8   0          0.05          6.54        10.50 o
   6   8   0         25.73        144.10        40.31 o
   7   8   0        162.71        194.89        15.17 o
   8   8   0          4.96         21.04        13.81 o
   9   8   0          0.33          8.42        16.26 o
   1   9   0        128.64        149.11        10.63 o
   2   9   0          7.30         32.59         9.79 o
   3   9   0        106.45        110.93         9.93 o
   4   9   0          1.82         -0.91        10.95 o
   5   9   0        120.42        286.11        62.45 o
   6   9   0         98.48         93.80        12.53 o
   7   9   0          0.09         -0.56        14.08 o
   8   9   0         20.67         43.43        16.05 o
   0  10   0          3.96         -2.95        11.97 o
   1  10   0          3.73         -0.88         8.61 o
   2  10   0        349.10        342.40        13.90 o
   3  10   0         10.16          6.04        13.12 o
   4  10   0        112.27         52.76        23.23 o
   5  10   0         68.39         53.44        13.85 o
   6  10   0         63.07         51.77        13.91 o
   7  10   0         24.41         16.25        17.15 o
   1  11   0         34.03         37.91        11.44 o
   2  11   0         49.20         78.51        14.98 o
   3  11   0         61.70         43.52        12.53 o
   4  11   0          2.96         -3.79        15.07 o
   5  11   0         32.87         49.63        15.52 o
   6  11   0         10.26         -2.60        15.80 o
   0  12   0          0.42          5.27        17.59 o
   1  12   0        128.15        141.02        13.79 o
   2  12   0          7.88         12.24        12.30 o
   3  12   0         13.53         23.50        12.87 o
   4  12   0         17.36         12.06        16.20 o
   5  12   0         70.13         85.55        17.30 o
   1  13   0          0.45         -2.68        15.04 o
   2  13   0          0.07          0.91        13.62 o
   3  13   0          6.04          5.65        14.89 o
   1   0   1       1797.23       1395.61        53.58 o
   2   0   1        737.82        681.29         5.60 o
   3   0   1          7.54          8.42         2.30 o
   4   0   1         77.83         71.19         2.36 o
   5   0   1        180.09        154.17         4.20 o
   6   0   1        494.20        522.31        10.34 o
   7   0   1        171.04        183.39         9.16 o
   8   0   1        185.15        189.57        12.10 o
   9   0   1         73.95         84.28        12.28 o
  10   0   1          1.35          6.23        14.00 o
  11   0   1          0.71         33.38        17.56 o
 -11   1   1          3.17         41.17        16.44 o
 -10   1   1         23.55         11.80        13.61 o
  -9   1   1        158.26        175.08        13.09 o
  -8   1   1         81.33         90.06        11.55 o
  -7   1   1        330.37        317.95        11.90 o
  -6   1   1        158.25        163.86         7.85 o
  -5   1   1        585.58        604.60         7.90 o
  -4   1   1        617.93        666.30         5.76 o
  -3   1   1        431.78        362.86         4.04 o
  -2   1   1      16347.57      15448.41        86.34 o
  -1   1   1       1709.56       1603.37        17.80 o
   1   1   1       1710.27       1632.75        11.84 o
   2   1   1      16354.07      15443.88        92.43 o
   3   1   1        431.41        362.14         4.82 o
   4   1   1        617.87        651.84         8.45 o
   5   1   1        585.65        608.02         9.07 o
   6   1   1        158.58        164.40         7.30 o
   7   1   1        330.57        324.91        11.03 o
   8   1   1         81.20         85.04        11.48 o
   9   1   1        158.32        163.61        13.37 o
  10   1   1         23.55         14.27        13.32 o
  11   1   1          3.17         17.10        17.87 o
 -10   2   1         14.69         16.17        13.95 o
  -9   2   1         57.32         74.60        14.22 o
  -8   2   1         97.52        110.03        11.30 o
  -7   2   1         48.36         48.82         8.58 o
  -6   2   1        153.83        153.05         7.96 o
  -5   2   1          5.69          4.37         3.92 o
  -4   2   1        291.88        291.87         4.04 o
  -3   2   1       1743.02       1713.08         9.60 o
  -2   2   1       4484.10       4283.29        17.51 o
  -1   2   1       1403.72       1373.35         8.94 o
   0   2   1      23084.03      22281.62       133.30 o
   1   2   1       1403.33       1373.09         9.02 o
   2   2   1       4483.83       4250.57        24.54 o
   3   2   1       1743.21       1717.05        11.47 o
   4   2   1        291.73        290.21         6.97 o
   5   2   1          5.58          3.89         4.18 o
   6   2   1        153.68        154.23         7.60 o
   7   2   1         48.50         37.77         8.55 o
   8   2   1         97.54         81.30        10.47 o
   9   2   1         57.31         53.08        12.91 o
  10   2   1         14.68         22.01        14.35 o
 -10   3   1         82.10         58.06        15.95 o
  -9   3   1         14.56         11.67        11.96 o
  -8   3   1         15.44          9.28         9.76 o
  -7   3   1        190.39        190.58        10.62 o
  -6   3   1        108.37        122.07         7.81 o
  -5   3   1        323.15        302.94         6.49 o
  -4   3   1        430.84        445.54         5.03 o
  -3   3   1        914.77        941.86         6.64 o
  -2   3   1       1390.87       1227.61         8.66 o
  -1   3   1       2632.88       2634.34        11.41 o
   0   3   1       1481.76       1386.91        12.11 o
   1   3   1       2632.78       2653.24        16.35 o
   2   3   1       1390.65       1233.43        11.46 o
   3   3   1        914.14        930.28         7.15 o
   4   3   1        431.05        447.37         7.65 o
   5   3   1        323.21        303.99         8.95 o
   6   3   1        108.39        129.64         7.85 o
   7   3   1        190.32        200.82        10.68 o
   8   3   1         15.41          2.31         9.81 o
   9   3   1         14.54         26.69        13.13 o
  10   3   1         82.09         91.80        14.60 o
 -10   4   1         21.56         45.02        16.06 o
  -9   4   1         35.58         15.90        13.67 o
  -8   4   1         13.10          3.62        11.77 o
  -7   4   1         35.31         41.43         9.05 o
  -6   4   1         72.10         76.40         8.16 o
  -5   4   1        474.58        477.11         9.96 o
  -4   4   1        368.59        380.86         5.69 o
  -3   4   1         36.08         26.76         2.63 o
  -2   4   1         77.46         73.29         2.66 o
  -1   4   1          1.61          3.82         2.60 o
   0   4   1          4.85          2.80         2.52 o
   1   4   1          1.60          2.31         2.89 o
   2   4   1         77.51         77.09         3.00 o
   3   4   1         36.11         39.51         2.66 o
   4   4   1        368.26        381.39         6.41 o
   5   4   1        474.35        469.01        17.89 o
   6   4   1         72.13         81.11         8.01 o
   7   4   1         35.41         30.56         8.96 o
   8   4   1         13.07         24.32        11.04 o
   9   4   1         35.57         60.53        12.84 o
  10   4   1         21.56         44.69        16.14 o
 -10   5   1         11.19         30.92        15.96 o
  -9   5   1         28.35         25.81        13.15 o
  -8   5   1         10.05          0.18        12.28 o
  -7   5   1         89.10         95.82        10.96 o
  -6   5   1        131.32        165.59         9.33 o
  -5   5   1        204.99        187.90         8.31 o
  -4   5   1         14.73         11.69         5.32 o
  -3   5   1        468.85        517.38         6.01 o
  -2   5   1       2173.14       2370.81        14.20 o
  -1   5   1        358.13        392.05         9.22 o
   0   5   1        877.14        935.82        11.83 o
   1   5   1        358.10        392.32         6.43 o
   2   5   1       2174.11       2396.04        15.87 o
   3   5   1        469.34        530.59         8.18 o
   4   5   1         14.67          4.14         4.88 o
   5   5   1        204.76        183.20         8.63 o
   6   5   1        131.27        157.21         9.07 o
   7   5   1         88.99         92.01        10.27 o
   8   5   1         10.01         -9.42        12.27 o
   9   5   1         28.36         27.29        13.21 o
  10   5   1         11.21         21.20        16.22 o
  -9   6   1          5.88         13.33        13.98 o
  -8   6   1         30.31         43.76        12.78 o
  -7   6   1         11.37         19.70        10.86 o
  -6   6   1         47.83         38.21         8.72 o
  -5   6   1        160.01        164.90         8.95 o
  -4   6   1        322.16        297.76         8.48 o
  -3   6   1        369.46        378.84         6.90 o
  -2   6   1        216.63        239.84        14.48 o
  -1   6   1        457.54        515.85         8.52 o
   0   6   1        168.01        157.41         3.89 o
   1   6   1        457.86        523.97        12.67 o
   2   6   1        216.48        235.59         7.10 o
   3   6   1        369.23        374.96         6.92 o
   4   6   1        322.38        302.92         8.60 o
   5   6   1        160.51        160.42         8.97 o
   6   6   1         47.89         30.22         9.04 o
   7   6   1         11.26         21.95        10.75 o
   8   6   1         30.29         48.02        12.65 o
   9   6   1          5.88          4.69        13.26 o
  -9   7   1         11.53         -3.83        15.23 o
  -8   7   1         11.39         25.24        12.69 o
  -7   7   1        111.38         78.13        15.76 o
  -6   7   1         59.74         64.56         9.50 o
  -5   7   1        217.84        238.89        22.74 o
  -4   7   1        146.83        143.41         8.28 o
  -3   7   1        112.77        118.11         7.48 o
  -2   7   1        301.19        315.78         7.78 o
  -1   7   1        177.92        177.90         6.44 o
   0   7   1        453.07        444.01         8.27 o
   1   7   1        178.14        169.20         6.53 o
   2   7   1        300.86        307.89         7.92 o
   3   7   1        112.85        118.27         7.26 o
   4   7   1        146.87        141.35         7.82 o
   5   7   1        218.04        223.61        14.69 o
   6   7   1         59.61         59.54         9.49 o
   7   7   1        111.46         75.50        12.73 o
   8   7   1         11.36         28.07        12.52 o
   9   7   1         11.53         22.18        14.45 o
  -9   8   1         15.35         35.46        16.18 o
  -8   8   1         14.55         31.01        13.80 o
  -7   8   1         60.46         40.26        13.35 o
  -6   8   1         39.40        134.07        39.00 o
  -5   8   1         71.88         80.63        11.17 o
  -4   8   1         61.32        103.28        24.14 o
  -3   8   1         14.34         17.27         8.42 o
  -2   8   1        122.68        118.87         7.93 o
  -1   8   1        263.54        263.17         8.63 o
   0   8   1        306.33        294.80         9.15 o
   1   8   1        263.45        260.60         8.88 o
   2   8   1        122.53        130.26         7.52 o
   3   8   1         14.33         11.68         8.35 o
   4   8   1         61.33        134.34        27.54 o
   5   8   1         71.79         59.22        10.36 o
   6   8   1         39.37        100.63        29.93 o
   7   8   1         60.38         60.34        13.59 o
   8   8   1         14.57         23.78        13.88 o
   9   8   1         15.36         15.22        15.97 o
  -8   9   1          8.36          6.22        14.78 o
  -7   9   1          8.87         18.22        15.33 o
  -6   9   1         35.99         37.01        11.88 o
  -5   9   1        135.20        265.82        54.69 o
  -4   9   1         70.47         69.19        12.00 o
  -3   9   1        162.79        135.62        10.22 o
  -2   9   1         25.93         42.94        11.55 o
  -1   9   1          5.21         41.95        13.38 o
   0   9   1         57.12         46.39         7.83 o
   1   9   1          5.25          6.92         7.86 o
   2   9   1         25.87         31.48         9.57 o
   3   9   1        162.65        143.48        10.32 o
   4   9   1         70.56         58.24        10.42 o
   5   9   1        135.17        285.80        51.63 o
   6   9   1         36.03         40.68        13.19 o
   7   9   1          8.86         23.11        14.95 o
   8   9   1          8.34         16.47        16.49 o
  -7  10   1          4.48         -8.43        18.05 o
  -6  10   1         20.42         21.23        14.11 o
  -5  10   1         93.49         87.12        14.42 o
  -4  10   1        120.08         92.18        24.50 o
  -3  10   1         49.78         46.34        19.99 o
  -2  10   1         77.12         60.80        10.70 o
  -1  10   1         45.20         37.95         9.14 o
   0  10   1         19.71         19.58         8.74 o
   1  10   1         45.26         46.28         9.27 o
   2  10   1         77.22         67.32        10.88 o
   3  10   1         49.79         19.15        12.50 o
   4  10   1        120.02         48.94        28.52 o
   5  10   1         93.51         73.45        13.90 o
   6  10   1         20.44          9.79        13.82 o
   7  10   1          4.50         13.34        16.86 o
  -6  11   1          1.96          4.05        15.45 o
  -5  11   1         14.23         13.05        15.32 o
  -4  11   1        106.79        157.70        16.76 o
  -3  11   1         97.38         89.62        13.00 o
  -2  11   1         43.24         33.30        12.04 o
  -1  11   1         97.38        112.11        14.27 o
   0  11   1        338.88        335.58        13.88 o
   1  11   1         97.48        100.29        19.83 o
   2  11   1         43.34         78.34        13.99 o
   3  11   1         97.37        105.78        14.59 o
   4  11   1        106.77        110.45        15.90 o
   5  11   1         14.24         32.62        15.28 o
   6  11   1          1.94        -11.06        16.05 o
  -5  12   1         15.56         17.20        16.69 o
  -4  12   1         49.27         65.13        16.50 o
  -3  12   1         17.55         32.16        13.90 o
  -2  12   1         47.38         53.31        12.38 o
  -1  12   1         39.23         37.87        12.82 o
   0  12   1          5.04         24.48        14.85 o
   1  12   1         39.30         29.45        12.63 o
   2  12   1         47.37         33.47        12.25 o
   3  12   1         17.57         27.35        13.26 o
   4  12   1         49.27         43.21        16.70 o
   5  12   1         15.50        -16.21        16.21 o
  -3  13   1          0.15         -1.91        16.85 o
  -2  13   1         16.41         31.77        12.92 o
  -1  13   1         10.27         -0.34        14.58 o
   0  13   1          1.29          0.31        15.78 o
   1  13   1         10.32         43.99        14.86 o
   2  13   1         16.34         16.37        14.28 o
   3  13   1          0.15         -6.19        17.09 o
   1   0   2        485.06        522.41        17.09 o
   2   0   2       1543.69       1456.71         9.46 o
   3   0   2        160.35        134.50         2.78 o
   4   0   2        537.55        529.59         7.20 o
   5   0   2          0.06         -2.55         3.31 o
   6   0   2         82.95         83.97         6.63 o
   7   0   2         13.90          9.98         8.17 o
   8   0   2        333.52        328.67        13.31 o
   9   0   2         29.98         25.27        11.59 o
  10   0   2          0.28          8.75        15.16 o
  11   0   2          3.48          2.19        16.55 o
 -11   1   2          2.73         14.52        16.31 o
 -10   1   2         29.85         32.79        13.76 o
  -9   1   2         24.09         29.93        12.05 o
  -8   1   2         82.94         86.63        10.23 o
  -7   1   2          6.09         13.38         8.23 o
  -6   1   2        139.65        131.06         6.72 o
  -5   1   2         32.89         33.87         3.20 o
  -4   1   2        109.37        103.91         3.13 o
  -3   1   2       1281.21       1178.47         9.56 o
  -2   1   2       1429.06       1353.04         8.64 o
  -1   1   2       5014.36       4913.75        28.76 o
   0   1   2      10026.79       9018.89       171.98 o
   1   1   2       5013.44       4876.07        31.69 o
   2   1   2       1430.31       1345.64         9.75 o
   3   1   2       1280.03       1182.64         9.10 o
   4   1   2        109.55        107.08         2.68 o
   5   1   2         32.80         31.05         3.78 o
   6   1   2        139.78        121.56         7.00 o
   7   1   2          6.12          7.59         7.42 o
   8   1   2         82.94         89.98        11.41 o
   9   1   2         24.10         44.92        12.79 o
  10   1   2         29.83         30.61        13.47 o
  11   1   2          2.72         27.25        17.98 o
 -10   2   2         16.55         32.21        13.88 o
  -9   2   2         67.91         81.79        14.30 o
  -8   2   2         53.08         49.65        10.73 o
  -7   2   2          9.78          2.08         8.32 o
  -6   2   2         28.50         29.95         7.01 o
  -5   2   2        329.72        346.75         6.06 o
  -4   2   2       2040.73       2153.27        11.56 o
  -3   2   2       1266.09       1135.84         7.70 o
  -2   2   2        634.82        581.73         5.05 o
  -1   2   2       4306.20       4109.01        24.05 o
   0   2   2       7893.81       7394.68        50.83 o
   1   2   2       4309.03       4110.01        27.49 o
   2   2   2        635.01        584.88         5.89 o
   3   2   2       1266.17       1128.62         8.47 o
   4   2   2       2040.44       2133.30        11.91 o
   5   2   2        329.53        343.36         7.23 o
   6   2   2         28.50         27.75         6.63 o
   7   2   2          9.75         -1.27         8.40 o
   8   2   2         53.14         57.94        10.27 o
   9   2   2         67.92         86.52        13.05 o
  10   2   2         16.55         29.44        14.31 o
 -10   3   2          0.06         10.42        15.68 o
  -9   3   2        201.20        201.70        13.83 o
  -8   3   2         60.45         62.19        10.75 o
  -7   3   2          3.39          1.83         8.16 o
  -6   3   2         19.01         16.53         6.88 o
  -5   3   2         87.75         88.27         5.04 o
  -4   3   2         20.09         22.01         2.75 o
  -3   3   2        685.72        694.19         7.62 o
  -2   3   2       1021.74        966.49         7.06 o
  -1   3   2       1549.83       1450.37         9.90 o
   0   3   2          1.74         -0.90         2.29 o
   1   3   2       1550.22       1434.97         9.66 o
   2   3   2       1020.74        976.11        11.12 o
   3   3   2        686.05        691.29         6.69 o
   4   3   2         20.13         20.24         2.52 o
   5   3   2         87.64         94.97         5.57 o
   6   3   2         18.97         17.27         7.09 o
   7   3   2          3.40         13.72         9.28 o
   8   3   2         60.35         57.93        10.31 o
   9   3   2        201.22        202.55        13.99 o
  10   3   2          0.06         -3.00        13.89 o
 -10   4   2          2.24          8.63        16.10 o
  -9   4   2         47.65         58.91        13.96 o
  -8   4   2          2.31        -12.00        12.00 o
  -7   4   2        118.47        113.06         9.55 o
  -6   4   2         16.40         16.30         7.67 o
  -5   4   2         78.21         76.80         6.60 o
  -4   4   2         91.62         91.12         3.77 o
  -3   4   2         48.64         49.58         2.70 o
  -2   4   2         28.89         34.01         2.56 o
  -1   4   2       1040.02       1035.55         6.87 o
   0   4   2         38.49         44.24         2.55 o
   1   4   2       1039.89       1038.87         6.33 o
   2   4   2         28.76         26.39         2.85 o
   3   4   2         48.73         74.65         5.25 o
   4   4   2         91.58         85.59         4.10 o
   5   4   2         78.09         67.33         6.21 o
   6   4   2         16.41         15.56         7.37 o
   7   4   2        118.50        107.09         9.69 o
   8   4   2          2.32         -3.36        11.25 o
   9   4   2         47.64         55.72        12.69 o
  10   4   2          2.24         20.92        15.74 o
 -10   5   2          0.34        -14.76        14.76 o
  -9   5   2          6.63         -3.28        12.73 o
  -8   5   2         27.45         19.87        12.43 o
  -7   5   2          3.90         12.06         9.82 o
  -6   5   2         10.51         -5.63         8.01 o
  -5   5   2         74.00         67.72         7.24 o
  -4   5   2        639.82        671.63        10.29 o
  -3   5   2        829.58        881.48         8.57 o
  -2   5   2        867.02        896.80        14.22 o
  -1   5   2       1909.54       1885.86        16.71 o
   0   5   2         29.06         27.50         2.51 o
   1   5   2       1908.79       1883.97        13.19 o
   2   5   2        866.58        909.70        12.66 o
   3   5   2        829.60        855.24         9.24 o
   4   5   2        640.13        669.56        13.20 o
   5   5   2         73.87         70.97         7.48 o
   6   5   2         10.51         10.46         8.21 o
   7   5   2          3.92          4.36         9.65 o
   8   5   2         27.44         18.70        12.25 o
   9   5   2          6.64          2.59        12.88 o
  10   5   2          0.34        -13.42        16.16 o
  -9   6   2         12.30         15.95        13.63 o
  -8   6   2         67.55         72.10        13.73 o
  -7   6   2         65.09         53.93        10.70 o
  -6   6   2        112.78        105.36         9.34 o
  -5   6   2        137.16        160.80         8.61 o
  -4   6   2        145.43        154.70         7.18 o
  -3   6   2          2.35          1.98         4.56 o
  -2   6   2         14.51         -3.19         5.57 o
  -1   6   2        193.79        209.68         8.29 o
   0   6   2       3738.61       3909.89        25.16 o
   1   6   2        193.65        203.41         7.66 o
   2   6   2         14.51         14.11         3.88 o
   3   6   2          2.37          4.92         4.68 o
   4   6   2        145.08        153.31         7.49 o
   5   6   2        137.21        129.93         8.55 o
   6   6   2        112.86        121.04        10.17 o
   7   6   2         65.11         64.33        10.55 o
   8   6   2         67.58         68.56        12.82 o
   9   6   2         12.31         40.52        13.40 o
  -9   7   2          6.95         17.84        15.59 o
  -8   7   2         41.78         52.69        13.44 o
  -7   7   2          2.91        -11.72        11.72 o
  -6   7   2         53.68         62.47         9.62 o
  -5   7   2         89.09        177.46        30.42 o
  -4   7   2        186.94        190.70         8.76 o
  -3   7   2        631.35        662.23        11.95 o
  -2   7   2         42.96         40.01         5.65 o
  -1   7   2        229.34        227.92         6.54 o
   0   7   2         49.19         43.60         5.52 o
   1   7   2        229.47        236.16         6.97 o
   2   7   2         42.93         31.91         5.70 o
   3   7   2        631.54        663.75        11.81 o
   4   7   2        186.82        165.88         8.68 o
   5   7   2         89.30        128.93        13.91 o
   6   7   2         53.68         56.40         9.60 o
   7   7   2          2.93        -12.04        12.04 o
   8   7   2         41.76         46.22        12.61 o
   9   7   2          6.95         30.30        14.57 o
  -8   8   2          9.52         24.95        14.08 o
  -7   8   2          8.75         28.77        13.27 o
  -6   8   2          7.55         26.58        12.32 o
  -5   8   2        105.73         96.12        11.27 o
  -4   8   2        398.49        410.72        17.91 o
  -3   8   2         52.17         42.02         8.43 o
  -2   8   2         14.27         25.07         7.50 o
  -1   8   2        102.52         91.91         7.19 o
   0   8   2         28.01         27.44         7.08 o
   1   8   2        102.60         91.03         7.59 o
   2   8   2         14.28         16.49         6.62 o
   3   8   2         52.15         46.99         8.55 o
   4   8   2        398.65        454.47        22.03 o
   5   8   2        105.67        116.81        11.12 o
   6   8   2          7.52         55.67        18.38 o
   7   8   2          8.74          7.22        12.92 o
   8   8   2          9.50         10.10        14.39 o
  -8   9   2          1.27         15.67        14.92 o
  -7   9   2          3.57         20.09        14.20 o
  -6   9   2         21.64         15.69        11.83 o
  -5   9   2         11.97        196.87        70.62 o
  -4   9   2         83.93         80.01        12.23 o
  -3   9   2         43.05         41.33         9.31 o
  -2   9   2          0.48          4.31         9.29 o
  -1   9   2        101.62        118.62        12.67 o
   0   9   2          5.76         12.34         7.88 o
   1   9   2        101.82        105.39         8.54 o
   2   9   2          0.49          2.54         9.48 o
   3   9   2         43.10         46.67         9.94 o
   4   9   2         83.99         78.09        11.10 o
   5   9   2         11.99        129.40        42.71 o
   6   9   2         21.61         24.73        13.23 o
   7   9   2          3.58         11.76        16.86 o
   8   9   2          1.27        -13.56        16.31 o
  -7  10   2          2.30         -1.81        16.83 o
  -6  10   2          6.57          5.69        13.29 o
  -5  10   2         16.82         23.77        13.11 o
  -4  10   2          6.15        -21.66        21.66 o
  -3  10   2        373.17        371.01        20.96 o
  -2  10   2        130.35        141.26        11.52 o
  -1  10   2         99.32         89.97         9.58 o
   0  10   2        142.55        155.26         9.32 o
   1  10   2         99.43        110.16        10.19 o
   2  10   2        130.30        141.39        11.77 o
   3  10   2        373.18        339.28        14.89 o
   4  10   2          6.16         13.85        13.72 o
   5  10   2         16.81         24.98        13.38 o
   6  10   2          6.55          6.47        13.64 o
   7  10   2          2.29         24.56        16.93 o
  -6  11   2          2.02         -1.67        15.20 o
  -5  11   2         70.53         58.21        15.77 o
  -4  11   2         44.82         59.21        15.61 o
  -3  11   2         38.71         42.34        12.41 o
  -2  11   2        113.55        153.82        19.81 o
  -1  11   2         11.78         12.12        11.00 o
   0  11   2        137.80        152.29        12.25 o
   1  11   2         11.72         11.56        12.23 o
   2  11   2        113.44        152.22        18.09 o
   3  11   2         38.80         29.71        11.56 o
   4  11   2         44.81         65.18        14.77 o
   5  11   2         70.44         61.48        15.12 o
   6  11   2          2.02          9.04        15.73 o
  -5  12   2         42.85         32.86        16.73 o
  -4  12   2         13.28         52.12        20.09 o
  -3  12   2         13.87          7.85        14.25 o
  -2  12   2         64.45         64.77        12.47 o
  -1  12   2         26.10         28.68        12.63 o
   0  12   2          6.04        -12.31        12.31 o
   1  12   2         26.16         28.69        12.41 o
   2  12   2         64.47         53.28        13.43 o
   3  12   2         13.86         11.53        12.87 o
   4  12   2         13.22         26.47        15.73 o
   5  12   2         42.85         55.56        16.63 o
  -3  13   2         13.55         32.33        15.25 o
  -2  13   2          0.32          0.73        13.56 o
  -1  13   2         27.40         13.88        15.18 o
   0  13   2          0.00         -7.87        16.48 o
   1  13   2         27.36         51.52        14.20 o
   2  13   2          0.32         18.38        14.18 o
   3  13   2         13.51          6.32        16.40 o
   1   0   3      18989.26      18630.73       152.46 o
   2   0   3      20089.52      19834.59       114.01 o
   3   0   3       3252.26       3208.51        19.30 o
   4   0   3         80.71         71.60         2.67 o
   5   0   3       1190.19       1218.71        11.67 o
   6   0   3        538.78        526.53        10.71 o
   7   0   3         50.13         65.10         8.55 o
   8   0   3          0.12         -5.14        10.74 o
   9   0   3          2.42         -1.07        11.09 o
  10   0   3          2.74         -4.76        15.08 o
  11   0   3          0.06          1.95        16.25 o
 -10   1   3          6.24         17.98        13.67 o
  -9   1   3         62.08         51.92        13.01 o
  -8   1   3        163.55        160.34        10.87 o
  -7   1   3         71.64         80.73         8.96 o
  -6   1   3         13.68          7.27         5.94 o
  -5   1   3        974.54        983.31         9.42 o
  -4   1   3        292.80        300.88         3.88 o
  -3   1   3       1349.35       1232.48         8.38 o
  -2   1   3      24325.31      23525.83       135.19 o
  -1   1   3       7575.52       7385.39        42.57 o
   0   1   3         20.05         18.91         2.25 o
   1   1   3       7574.52       7370.26        44.04 o
   2   1   3      24329.94      23518.76       143.09 o
   3   1   3       1349.99       1230.49         9.18 o
   4   1   3        292.48        287.68         4.87 o
   5   1   3        974.47        954.97        10.14 o
   6   1   3         13.75         12.94         6.26 o
   7   1   3         71.60         69.66         8.01 o
   8   1   3        163.54        163.55        11.98 o
   9   1   3         62.12         56.09        13.16 o
  10   1   3          6.27         -6.98        14.78 o
 -10   2   3          9.06         12.36        13.82 o
  -9   2   3         38.77         36.97        13.26 o
  -8   2   3         72.87         68.65        10.92 o
  -7   2   3         70.71         68.75         8.75 o
  -6   2   3        119.59        116.69         7.55 o
  -5   2   3        215.05        207.38         5.02 o
  -4   2   3        244.15        237.80         3.57 o
  -3   2   3        468.34        434.73         4.31 o
  -2   2   3      10899.97      10371.57        55.25 o
  -1   2   3       3670.78       3666.38        21.75 o
   0   2   3       3906.28       3879.97        23.18 o
   1   2   3       3673.84       3637.30        22.55 o
   2   2   3      10898.44      10413.31        44.97 o
   3   2   3        468.14        421.86        11.36 o
   4   2   3        244.42        236.56         4.91 o
   5   2   3        215.23        204.77         6.29 o
   6   2   3        119.54        115.63         7.00 o
   7   2   3         70.62         64.21         8.84 o
   8   2   3         72.94         63.86        11.29 o
   9   2   3         38.77         52.72        12.86 o
  10   2   3          9.07         13.38        14.15 o
 -10   3   3          2.23          5.66        14.79 o
  -9   3   3         23.65         15.42        12.54 o
  -8   3   3         34.68         29.18        10.59 o
  -7   3   3        152.20        157.57         9.38 o
  -6   3   3         19.21         20.61         6.99 o
  -5   3   3        288.33        296.75         6.65 o
  -4   3   3       1123.43       1092.82         8.48 o
  -3   3   3       2913.00       2871.89        13.15 o
  -2   3   3        421.51        424.97         4.98 o
  -1   3   3       2295.15       2281.84        14.41 o
   0   3   3       2328.06       2337.56        15.47 o
   1   3   3       2294.54       2293.80        14.26 o
   2   3   3        422.40        424.55         4.96 o
   3   3   3       2912.06       2851.91        19.43 o
   4   3   3       1123.22       1094.39         9.99 o
   5   3   3        288.19        300.01         7.51 o
   6   3   3         19.16         16.73         7.29 o
   7   3   3        152.21        203.72        24.88 o
   8   3   3         34.66         36.67         9.95 o
   9   3   3         23.69         27.12        12.19 o
  10   3   3          2.23         19.35        14.16 o
 -10   4   3         36.40         46.42        16.15 o
  -9   4   3         74.12         68.60        13.91 o
  -8   4   3         41.29         44.78        11.87 o
  -7   4   3         71.22         66.06         9.36 o
  -6   4   3        196.22        190.66         9.08 o
  -5   4   3         95.98         78.02         6.60 o
  -4   4   3        431.66        430.73         5.96 o
  -3   4   3       1246.74       1206.12         8.65 o
  -2   4   3        249.88        243.21         4.59 o
  -1   4   3        293.73        278.10         4.95 o
   0   4   3        448.30        471.08         4.73 o
   1   4   3        293.38        275.74         5.32 o
   2   4   3        250.04        240.88         6.04 o
   3   4   3       1247.81       1191.18        12.22 o
   4   4   3        431.98        424.23        10.49 o
   5   4   3         95.95         88.67         6.56 o
   6   4   3        196.34        186.94         8.88 o
   7   4   3         71.20         73.14         9.65 o
   8   4   3         41.25         50.49        10.98 o
   9   4   3         74.06         72.58        13.19 o
  10   4   3         36.42         43.42        15.83 o
 -10   5   3         33.14         59.56        15.25 o
  -9   5   3          7.29         15.11        12.92 o
  -8   5   3         68.93         58.02        12.73 o
  -7   5   3         70.15         71.66        10.34 o
  -6   5   3         12.46         14.50         8.90 o
  -5   5   3        231.32        224.02         8.57 o
  -4   5   3         71.88         77.11         5.73 o
  -3   5   3        254.77        268.90         6.74 o
  -2   5   3         29.03         19.03         3.43 o
  -1   5   3       2683.71       2825.88        17.07 o
   0   5   3          2.03         -2.47         2.47 o
   1   5   3       2683.86       2810.98        20.48 o
   2   5   3         28.95         28.27         3.25 o
   3   5   3        255.15        268.51         4.94 o
   4   5   3         71.96         70.09         5.29 o
   5   5   3        231.42        234.07         8.54 o
   6   5   3         12.46          7.52         8.16 o
   7   5   3         70.07         76.58        10.30 o
   8   5   3         68.88         56.01        11.87 o
   9   5   3          7.27         13.73        12.93 o
  10   5   3         33.10         29.55        16.28 o
  -9   6   3          5.49         -1.43        14.03 o
  -8   6   3         33.01         23.17        12.43 o
  -7   6   3         17.36         10.00        10.77 o
  -6   6   3        155.88        146.13        10.29 o
  -5   6   3          2.00          9.56         7.30 o
  -4   6   3        265.28        246.62         7.60 o
  -3   6   3         12.37         10.24         4.78 o
  -2   6   3        193.51        179.97         6.85 o
  -1   6   3        517.46        562.23        18.70 o
   0   6   3         93.97         86.07         3.57 o
   1   6   3        518.28        589.43         7.51 o
   2   6   3        193.59        200.74         6.55 o
   3   6   3         12.47          8.90         5.05 o
   4   6   3        265.26        260.56         8.07 o
   5   6   3          2.02         -0.01         8.12 o
   6   6   3        155.75        150.08         9.97 o
   7   6   3         17.32         16.56        10.80 o
   8   6   3         32.95         39.77        12.67 o
   9   6   3          5.51          3.41        13.08 o
  -9   7   3         43.29         56.77        15.67 o
  -8   7   3         30.88         20.41        13.27 o
  -7   7   3         68.24         47.93        15.08 o
  -6   7   3          3.84          2.17         9.79 o
  -5   7   3        127.39        212.31        35.39 o
  -4   7   3        115.13        120.61         8.20 o
  -3   7   3          5.53          9.75         6.55 o
  -2   7   3        706.27        648.14        10.78 o
  -1   7   3        559.09        614.67        10.14 o
   0   7   3          8.90          7.39         5.34 o
   1   7   3        559.23        591.38        12.13 o
   2   7   3        706.53        652.35        15.57 o
   3   7   3          5.56          0.27         6.66 o
   4   7   3        115.04        126.65         8.45 o
   5   7   3        127.52        189.30        17.17 o
   6   7   3          3.85          6.72         9.29 o
   7   7   3         68.14         67.54        12.70 o
   8   7   3         30.88         22.16        12.36 o
   9   7   3         43.29         71.74        14.89 o
  -8   8   3         11.09          3.65        13.98 o
  -7   8   3         57.52         71.12        13.30 o
  -6   8   3          4.20         49.11        28.13 o
  -5   8   3         23.03         13.47        10.57 o
  -4   8   3         10.92         13.62        11.30 o
  -3   8   3          0.21          1.13         8.48 o
  -2   8   3         65.47         54.67         7.77 o
  -1   8   3        287.05        292.62         8.56 o
   0   8   3         31.33         38.79         6.94 o
   1   8   3        286.57        295.44         8.85 o
   2   8   3         65.50         52.70         6.87 o
   3   8   3          0.20         -3.27         8.38 o
   4   8   3         10.98          8.68         9.45 o
   5   8   3         23.08         23.46        10.24 o
   6   8   3          4.17         50.97        20.61 o
   7   8   3         57.47         54.66        14.14 o
   8   8   3         11.08          6.13        14.34 o
  -8   9   3         19.95         30.10        15.46 o
  -7   9   3          7.84         -5.35        14.67 o
  -6   9   3          4.84         -1.59        11.97 o
  -5   9   3          6.28         11.76        14.29 o
  -4   9   3         42.27         44.65        12.39 o
  -3   9   3        246.16        245.07        12.17 o
  -2   9   3         25.33         36.17        10.88 o
  -1   9   3         14.82         24.13         8.18 o
   0   9   3          0.01         10.07         8.50 o
   1   9   3         14.86         25.43         9.75 o
   2   9   3         25.45          7.19         9.51 o
   3   9   3        246.00        248.05        12.09 o
   4   9   3         42.32         26.88        10.80 o
   5   9   3          6.26         46.82        20.11 o
   6   9   3          4.82        -13.53        13.53 o
   7   9   3          7.83         16.02        15.64 o
   8   9   3         19.95         13.77        16.59 o
  -7  10   3          3.88         16.91        15.55 o
  -6  10   3         20.85          7.64        15.67 o
  -5  10   3          6.67          6.03        13.00 o
  -4  10   3         76.77         69.53        23.22 o
  -3  10   3        112.99        131.84        12.69 o
  -2  10   3        151.40        153.34        11.83 o
  -1  10   3          6.78         -2.03         9.10 o
   0  10   3        170.99        143.41         9.54 o
   1  10   3          6.82          3.75         9.72 o
   2  10   3        151.36        167.31        11.93 o
   3  10   3        112.94        121.78        12.48 o
   4  10   3         76.70         54.31        14.52 o
   5  10   3          6.69        -13.28        13.28 o
   6  10   3         20.85         -6.86        13.65 o
   7  10   3          3.89         19.38        15.75 o
  -6  11   3          6.28          0.23        15.42 o
  -5  11   3         22.97         17.27        15.31 o
  -4  11   3         99.16        107.12        16.33 o
  -3  11   3         34.66         56.43        11.54 o
  -2  11   3          1.70         24.55        11.76 o
  -1  11   3         17.60         19.10        11.24 o
   0  11   3        233.02        228.04        12.56 o
   1  11   3         17.60         -0.35        12.23 o
   2  11   3          1.72          7.89        12.35 o
   3  11   3         34.67         28.63        11.80 o
   4  11   3         99.07         85.68        15.09 o
   5  11   3         22.94         33.31        14.46 o
   6  11   3          6.26         -0.69        16.81 o
  -5  12   3         10.10         37.01        16.23 o
  -4  12   3         20.63         60.70        15.24 o
  -3  12   3         13.48         14.25        14.10 o
  -2  12   3         35.84         21.38        12.16 o
  -1  12   3         40.45         61.22        12.95 o
   0  12   3         29.98         23.74        13.15 o
   1  12   3         40.35         34.79        13.36 o
   2  12   3         35.82         36.03        12.77 o
   3  12   3         13.48         20.25        13.16 o
   4  12   3         20.62         59.44        16.09 o
   5  12   3         10.08         27.56        16.36 o
  -3  13   3         12.40         33.83        15.01 o
  -2  13   3          9.23          6.60        13.56 o
  -1  13   3          8.49         14.09        13.89 o
   0  13   3        116.62        150.82        18.30 o
   1  13   3          8.49        -15.11        15.11 o
   2  13   3          9.19          8.80        15.31 o
   3  13   3         12.40         27.32        16.23 o
   0   0   4         14.26         36.18         3.67 o
   1   0   4       4441.28       4454.52        25.49 o
   2   0   4       8663.59       8808.32        49.32 o
   3   0   4         22.08         17.89         2.66 o
   4   0   4        110.50        108.02         2.79 o
   5   0   4          2.14          7.68         3.62 o
   6   0   4         41.68         44.20         6.48 o
   7   0   4        169.17        147.47         9.27 o
   8   0   4        365.70        404.68        14.45 o
   9   0   4         10.36         10.12        12.01 o
  10   0   4         52.04         46.47        14.71 o
 -10   1   4          0.11          2.68        13.80 o
  -9   1   4         98.59        102.55        13.65 o
  -8   1   4         19.46         19.29         9.64 o
  -7   1   4        265.47        283.96        10.95 o
  -6   1   4        405.14        438.31         9.99 o
  -5   1   4          8.20          7.97         3.54 o
  -4   1   4        396.03        406.88         4.41 o
  -3   1   4       5479.92       5282.35        29.89 o
  -2   1   4      12626.06      12342.96        76.49 o
  -1   1   4       1921.89       1829.76        11.52 o
   0   1   4       6319.85       6757.03        47.81 o
   1   1   4       1921.96       1831.72        12.40 o
   2   1   4      12627.26      12368.71        70.44 o
   3   1   4       5480.83       5289.21        32.19 o
   4   1   4        396.00        400.95         7.32 o
   5   1   4          8.26          8.80         4.01 o
   6   1   4        405.10        431.18         9.23 o
   7   1   4        265.71        274.19         9.82 o
   8   1   4         19.46         14.75        10.59 o
   9   1   4         98.53         98.31        13.59 o
  10   1   4          0.12         14.49        14.27 o
 -10   2   4         13.82         26.21        14.01 o
  -9   2   4        138.73        152.45        14.81 o
  -8   2   4          2.73        -11.37        11.37 o
  -7   2   4         10.20         12.57         8.36 o
  -6   2   4        259.85        254.77         8.26 o
  -5   2   4          5.86          0.11         3.74 o
  -4   2   4       2171.10       2179.13        14.00 o
  -3   2   4       5169.35       4895.72        27.67 o
  -2   2   4       9870.38       9356.96        51.33 o
  -1   2   4        916.23        941.35         6.65 o
   0   2   4       2610.65       2546.27        18.02 o
   1   2   4        916.54        936.34         6.64 o
   2   2   4       9870.28       9382.27        57.24 o
   3   2   4       5168.98       4876.35        24.99 o
   4   2   4       2171.63       2160.16        16.55 o
   5   2   4          5.87          0.69         4.92 o
   6   2   4        259.83        243.20         8.15 o
   7   2   4         10.19         11.07         8.91 o
   8   2   4          2.70         12.49        10.62 o
   9   2   4        138.63        134.12        13.52 o
  10   2   4         13.85         16.78        13.95 o
 -10   3   4         30.32         41.96        15.18 o
  -9   3   4         45.14         58.63        12.98 o
  -8   3   4         26.61         37.45        11.53 o
  -7   3   4        154.22        159.27        10.04 o
  -6   3   4         84.65         89.87         7.35 o
  -5   3   4       1169.76       1160.35        13.40 o
  -4   3   4        341.48        346.85         4.55 o
  -3   3   4        483.31        477.19         4.82 o
  -2   3   4        572.78        607.45         5.85 o
  -1   3   4       1548.64       1549.00        10.35 o
   0   3   4       1015.39       1027.04        11.18 o
   1   3   4       1548.81       1552.53        15.14 o
   2   3   4        573.51        596.03         9.66 o
   3   3   4        484.43        453.02        13.01 o
   4   3   4        341.34        346.76         7.89 o
   5   3   4       1169.08       1150.25        14.24 o
   6   3   4         84.61         85.46         7.37 o
   7   3   4        154.02        179.10        21.14 o
   8   3   4         26.67         34.74        10.01 o
   9   3   4         45.06         58.90        12.39 o
  10   3   4         30.35         47.11        13.53 o
 -10   4   4          3.62          1.23        16.00 o
  -9   4   4         47.87         51.18        13.93 o
  -8   4   4        189.81        161.99        13.40 o
  -7   4   4         30.60         30.51         9.18 o
  -6   4   4        132.14        136.79         8.59 o
  -5   4   4          8.49         12.03         6.04 o
  -4   4   4        522.21        545.68         8.28 o
  -3   4   4       5529.18       5707.65        27.75 o
  -2   4   4        400.85        384.94         4.41 o
  -1   4   4       1599.23       1451.41        12.35 o
   0   4   4       1878.73       1926.37        12.67 o
   1   4   4       1599.00       1452.71        13.46 o
   2   4   4        400.37        368.73         6.80 o
   3   4   4       5530.78       5681.34        25.82 o
   4   4   4        523.33        550.66        11.75 o
   5   4   4          8.50         13.57         6.14 o
   6   4   4        132.09        139.76         8.55 o
   7   4   4         30.59         31.45         9.19 o
   8   4   4        189.68        191.96        12.43 o
   9   4   4         47.87         51.75        13.25 o
  10   4   4          3.62         21.70        15.34 o
 -10   5   4          1.30         16.24        14.85 o
  -9   5   4          2.28         11.19        13.82 o
  -8   5   4         22.36         35.35        12.31 o
  -7   5   4         22.26         27.73         9.96 o
  -6   5   4         58.70         46.40         9.35 o
  -5   5   4        134.36        143.61         7.78 o
  -4   5   4        244.38        249.34         6.98 o
  -3   5   4         25.10         20.54         3.30 o
  -2   5   4        494.47        545.35        12.43 o
  -1   5   4       3589.04       3590.09        32.83 o
   0   5   4        767.01        762.03         6.93 o
   1   5   4       3588.68       3679.44        27.33 o
   2   5   4        495.02        574.75         8.99 o
   3   5   4         25.31         20.53         3.59 o
   4   5   4        244.12        250.72         7.26 o
   5   5   4        134.43        135.59         7.69 o
   6   5   4         58.72         47.82         8.62 o
   7   5   4         22.31         28.43        10.34 o
   8   5   4         22.35         32.02        11.44 o
   9   5   4          2.29          4.99        12.72 o
  10   5   4          1.29          4.22        16.14 o
  -9   6   4          9.75         32.34        14.16 o
  -8   6   4         10.98         10.82        11.39 o
  -7   6   4         13.76          2.42        11.03 o
  -6   6   4        125.96        118.12        11.14 o
  -5   6   4         21.20          1.23         8.08 o
  -4   6   4         11.21         11.24         6.09 o
  -3   6   4        108.98        114.70         5.72 o
  -2   6   4        572.95        546.54        14.33 o
  -1   6   4        755.09        737.63        15.79 o
   0   6   4       2138.24       2310.15        17.18 o
   1   6   4        754.51        816.97        20.38 o
   2   6   4        573.25        583.10         9.33 o
   3   6   4        108.81        115.51         5.63 o
   4   6   4         11.12         17.63         6.50 o
   5   6   4         21.17         11.37         7.70 o
   6   6   4        125.91        116.47         9.76 o
   7   6   4         13.76          6.47        10.49 o
   8   6   4         10.99         -3.90        11.75 o
   9   6   4          9.74         19.57        13.27 o
  -9   7   4         10.99         40.01        15.58 o
  -8   7   4         11.39         29.92        12.72 o
  -7   7   4         39.20         31.01        12.69 o
  -6   7   4          2.21         15.56        10.39 o
  -5   7   4         86.80        137.97        20.35 o
  -4   7   4         39.39         40.75         8.58 o
  -3   7   4          8.30          4.74         6.60 o
  -2   7   4          0.70         -4.02         6.19 o
  -1   7   4        509.21        523.41         9.52 o
   0   7   4         83.04         88.32         5.93 o
   1   7   4        509.15        515.76         8.70 o
   2   7   4          0.69         -0.09         5.74 o
   3   7   4          8.20          2.88         6.44 o
   4   7   4         39.45         40.74         7.85 o
   5   7   4         86.92        119.64        14.95 o
   6   7   4          2.21         -2.66         9.40 o
   7   7   4         39.13         28.96        11.65 o
   8   7   4         11.39         -0.32        11.79 o
   9   7   4         10.97         10.81        15.08 o
  -8   8   4          5.07          2.81        13.27 o
  -7   8   4         17.40         20.77        12.74 o
  -6   8   4         15.93         22.91        11.08 o
  -5   8   4         65.10         51.13        10.38 o
  -4   8   4        637.72        619.37        39.60 o
  -3   8   4         93.77        105.83         9.44 o
  -2   8   4        156.25        162.35         8.68 o
  -1   8   4         82.17         71.55         6.93 o
   0   8   4        477.70        522.97        11.25 o
   1   8   4         82.12         75.66         7.30 o
   2   8   4        156.25        167.51         7.97 o
   3   8   4         93.57         86.71         8.52 o
   4   8   4        637.73        605.36        15.39 o
   5   8   4         65.02         65.96        11.41 o
   6   8   4         15.90          0.04        12.26 o
   7   8   4         17.41          9.60        12.73 o
   8   8   4          5.04         24.83        13.73 o
  -8   9   4          6.92          0.96        15.76 o
  -7   9   4         56.00         53.76        15.18 o
  -6   9   4          5.01          9.66        12.06 o
  -5   9   4        211.59        251.57        14.85 o
  -4   9   4         57.40         41.87        12.63 o
  -3   9   4        245.65        245.83        12.26 o
  -2   9   4          7.40        -11.69        12.12 o
  -1   9   4          4.97         11.74         8.73 o
   0   9   4          0.10         27.35        11.81 o
   1   9   4          4.96         11.64        11.50 o
   2   9   4          7.35         -2.58         9.57 o
   3   9   4        246.02        238.82        11.67 o
   4   9   4         57.52         47.42        10.85 o
   5   9   4        211.32        229.96        19.54 o
   6   9   4          5.01          5.63        13.28 o
   7   9   4         55.98         76.85        16.44 o
   8   9   4          6.91        -14.06        18.25 o
  -7  10   4         16.64         15.66        15.69 o
  -6  10   4          2.56          7.29        12.74 o
  -5  10   4         46.03         50.66        13.44 o
  -4  10   4         64.83         57.61        13.42 o
  -3  10   4        110.30        122.20        12.49 o
  -2  10   4         91.04         79.47        10.99 o
  -1  10   4         64.92         58.64         9.49 o
   0  10   4         51.40         39.11         9.86 o
   1  10   4         64.85         59.51         9.79 o
   2  10   4         90.95         84.22        11.35 o
   3  10   4        110.42        148.39        20.38 o
   4  10   4         65.04         40.71        12.26 o
   5  10   4         45.95         54.72        13.74 o
   6  10   4          2.55          9.94        13.55 o
   7  10   4         16.65         14.93        15.84 o
  -6  11   4          3.30         12.27        15.26 o
  -5  11   4         32.70         34.88        14.73 o
  -4  11   4         35.38         40.80        13.93 o
  -3  11   4        125.78        101.26        12.68 o
  -2  11   4        100.84         86.86        11.79 o
  -1  11   4         25.24         19.82        11.23 o
   0  11   4         50.65         52.86        10.91 o
   1  11   4         25.28         19.49        12.03 o
   2  11   4        100.99         73.28        12.58 o
   3  11   4        125.67        138.57        12.57 o
   4  11   4         35.33         18.16        13.44 o
   5  11   4         32.78         58.03        17.47 o
   6  11   4          3.30         24.25        15.31 o
  -5  12   4         21.26          7.19        15.88 o
  -4  12   4         24.85         37.85        14.92 o
  -3  12   4         19.41         20.62        14.30 o
  -2  12   4         38.58         36.24        12.36 o
  -1  12   4          5.36         13.48        12.67 o
   0  12   4          7.43         18.67        12.18 o
   1  12   4          5.34         -0.75        13.69 o
   2  12   4         38.53         41.35        13.32 o
   3  12   4         19.46         35.41        13.28 o
   4  12   4         24.78         39.31        16.04 o
   5  12   4         21.24          3.24        16.44 o
  -3  13   4         23.48         54.20        15.19 o
  -2  13   4         12.58         15.40        13.59 o
  -1  13   4         32.47         28.33        13.99 o
   0  13   4         15.10         -2.48        16.24 o
   1  13   4         32.45         52.75        15.25 o
   2  13   4         12.59         17.14        13.99 o
   3  13   4         23.41         33.66        16.34 o
   1   0   5       9350.86       9421.00        55.24 o
   2   0   5        182.24        162.32         2.67 o
   3   0   5        337.17        363.99         3.88 o
   4   0   5         44.49         38.27         2.77 o
   5   0   5        247.64        215.23         5.00 o
   6   0   5          1.03          1.02         6.38 o
   7   0   5        130.83        125.42         9.29 o
   8   0   5          0.01         11.26         9.87 o
   9   0   5          0.23         -5.97        12.20 o
  10   0   5          3.69         21.18        15.34 o
 -10   1   5         18.27         -7.05        13.99 o
  -9   1   5         24.55         49.70        12.39 o
  -8   1   5         68.61         67.02        10.62 o
  -7   1   5         61.48         73.92         9.38 o
  -6   1   5        121.85        131.31         7.27 o
  -5   1   5        102.29        117.43         4.42 o
  -4   1   5       4162.28       4168.66        23.90 o
  -3   1   5       1229.93       1181.78         8.25 o
  -2   1   5       2136.75       2024.20         9.35 o
  -1   1   5      24699.37      24670.82       139.09 o
   0   1   5        534.98        505.74         4.64 o
   1   1   5      24698.37      24598.06       146.51 o
   2   1   5       2133.17       1993.15        13.43 o
   3   1   5       1229.98       1167.43         8.40 o
   4   1   5       4161.24       4140.12        36.45 o
   5   1   5        102.23        106.59         4.71 o
   6   1   5        121.80        116.39         7.22 o
   7   1   5         61.49         66.35         8.88 o
   8   1   5         68.54         75.74        10.70 o
   9   1   5         24.53         28.44        12.80 o
  10   1   5         18.26         16.28        15.16 o
 -10   2   5          9.59         -6.19        13.81 o
  -9   2   5          2.83         -0.91        12.03 o
  -8   2   5         64.12         85.08        11.35 o
  -7   2   5         32.40         34.45         8.21 o
  -6   2   5        277.56        291.42         9.07 o
  -5   2   5        148.53        139.10         4.75 o
  -4   2   5        429.19        440.29         4.79 o
  -3   2   5       3964.69       3718.49        22.08 o
  -2   2   5        778.84        779.14         6.16 o
  -1   2   5       9090.52       9076.43        50.81 o
   0   2   5       2221.71       2239.81        14.68 o
   1   2   5       9086.90       9097.85        53.82 o
   2   2   5        778.64        780.55         7.48 o
   3   2   5       3967.05       3750.09        17.88 o
   4   2   5        428.91        422.38         8.58 o
   5   2   5        148.79        137.54         5.25 o
   6   2   5        277.44        280.38         8.71 o
   7   2   5         32.42         34.07         9.45 o
   8   2   5         64.10         56.83        11.09 o
   9   2   5          2.84         14.33        12.95 o
  10   2   5          9.59          2.23        14.52 o
 -10   3   5         46.95         39.54        14.88 o
  -9   3   5          9.81         12.18        12.26 o
  -8   3   5         43.14         61.57        11.72 o
  -7   3   5        319.44        323.14        11.59 o
  -6   3   5         90.40         65.66         7.16 o
  -5   3   5        122.49        131.22         5.90 o
  -4   3   5       1548.90       1602.49        11.92 o
  -3   3   5        633.05        623.31         5.63 o
  -2   3   5        245.12        240.20         3.45 o
  -1   3   5        227.12        216.87         3.27 o
   0   3   5       4251.01       4101.17        24.85 o
   1   3   5        227.41        214.07         3.57 o
   2   3   5        244.36        241.96         5.12 o
   3   3   5        632.74        599.55        13.35 o
   4   3   5       1549.84       1608.92        14.05 o
   5   3   5        122.50        136.07         6.41 o
   6   3   5         90.31         63.45         6.95 o
   7   3   5        319.38        338.07        12.13 o
   8   3   5         43.17         47.96        10.16 o
   9   3   5          9.80          7.36        11.38 o
  10   3   5         47.04         53.22        14.35 o
 -10   4   5          2.85          8.64        13.80 o
  -9   4   5         28.33         62.81        14.14 o
  -8   4   5         51.55         54.43        11.63 o
  -7   4   5         78.47         69.16        10.09 o
  -6   4   5         32.94         36.22         8.25 o
  -5   4   5        271.81        266.40         7.73 o
  -4   4   5        224.46        228.00         4.99 o
  -3   4   5       1096.93       1127.53         8.64 o
  -2   4   5        404.32        408.02         5.88 o
  -1   4   5        405.14        348.44         6.74 o
   0   4   5         31.19         27.26         2.85 o
   1   4   5        404.28        345.65         9.18 o
   2   4   5        404.86        410.83         7.74 o
   3   4   5       1096.97       1114.75        11.87 o
   4   4   5        224.34        225.27         8.38 o
   5   4   5        271.83        274.81         7.88 o
   6   4   5         32.99         30.32         7.58 o
   7   4   5         78.50         85.21         9.83 o
   8   4   5         51.56         64.59        11.19 o
   9   4   5         28.36         33.95        12.98 o
  10   4   5          2.86         26.22        15.63 o
 -10   5   5          9.71         21.66        15.49 o
  -9   5   5          0.64         12.90        13.80 o
  -8   5   5         10.62         14.35        11.62 o
  -7   5   5         26.14         21.69        10.20 o
  -6   5   5         27.65         30.20         9.34 o
  -5   5   5          9.18          5.78         7.17 o
  -4   5   5        439.56        468.51         8.57 o
  -3   5   5         89.86         92.12         4.96 o
  -2   5   5       1096.99       1141.45        10.11 o
  -1   5   5        390.60        364.85        11.94 o
   0   5   5         68.04         65.30         3.15 o
   1   5   5        390.31        392.55         9.95 o
   2   5   5       1096.65       1162.64        16.54 o
   3   5   5         89.97         88.61         4.51 o
   4   5   5        439.81        468.84         9.14 o
   5   5   5          9.17         13.63         6.55 o
   6   5   5         27.65         22.18         8.48 o
   7   5   5         26.11         21.92        10.38 o
   8   5   5         10.58         20.24        11.67 o
   9   5   5          0.64         10.15        12.07 o
  10   5   5          9.72         33.33        14.81 o
  -9   6   5         10.01          4.40        14.20 o
  -8   6   5          1.85         -1.30        11.75 o
  -7   6   5         10.91         -5.48        11.39 o
  -6   6   5         10.41         22.25        10.17 o
  -5   6   5         82.79         93.88         8.56 o
  -4   6   5        350.94        360.13         9.79 o
  -3   6   5        253.14        276.44         7.76 o
  -2   6   5        262.15        254.17        10.94 o
  -1   6   5        843.67        935.49        23.46 o
   0   6   5        956.81       1047.31        10.29 o
   1   6   5        844.21        889.37        14.99 o
   2   6   5        262.41        266.77         7.04 o
   3   6   5        252.76        276.21         9.03 o
   4   6   5        351.03        370.40         9.74 o
   5   6   5         82.85         78.01         8.33 o
   6   6   5         10.40          3.16         9.07 o
   7   6   5         10.90         10.75        10.74 o
   8   6   5          1.85          4.08        11.77 o
   9   6   5         10.01          7.15        13.19 o
  -9   7   5          2.89         10.45        15.21 o
  -8   7   5          5.95         12.72        12.84 o
  -7   7   5         12.69         21.27        12.51 o
  -6   7   5         77.44         67.38        11.31 o
  -5   7   5         21.63          0.60        13.91 o
  -4   7   5         89.71         83.42         9.05 o
  -3   7   5         92.31         88.60         7.12 o
  -2   7   5        185.48        179.71         7.95 o
  -1   7   5         98.37        103.82         6.44 o
   0   7   5         22.79         16.67         5.80 o
   1   7   5         98.30        107.82         6.48 o
   2   7   5        185.24        170.64         6.91 o
   3   7   5         92.21         90.93         6.76 o
   4   7   5         89.59         80.99         8.16 o
   5   7   5         21.65         23.04         9.82 o
   6   7   5         77.43         47.54         9.73 o
   7   7   5         12.68         17.64        11.58 o
   8   7   5          5.94         11.31        12.43 o
   9   7   5          2.90          7.56        14.50 o
  -8   8   5          5.28          0.91        13.29 o
  -7   8   5         88.30        100.07        13.16 o
  -6   8   5          2.83         -1.49        12.53 o
  -5   8   5         30.88         28.15        10.27 o
  -4   8   5        137.30        111.60        17.38 o
  -3   8   5         42.02         46.20         8.94 o
  -2   8   5         18.03         16.16         7.23 o
  -1   8   5         13.53         10.01         6.99 o
   0   8   5         34.80         24.70         6.96 o
   1   8   5         13.58         12.92         6.78 o
   2   8   5         18.06         20.58         7.28 o
   3   8   5         41.81         38.92         8.67 o
   4   8   5        137.24        113.42        14.22 o
   5   8   5         30.92         41.43        11.03 o
   6   8   5          2.83          2.00        15.63 o
   7   8   5         88.28         74.10        14.26 o
   8   8   5          5.29          4.27        13.75 o
  -8   9   5         39.15         52.43        15.97 o
  -7   9   5          4.55          4.61        15.09 o
  -6   9   5         23.16         27.45        12.17 o
  -5   9   5         70.65         76.35        18.85 o
  -4   9   5         27.92         19.31        12.34 o
  -3   9   5        135.16        134.22        11.17 o
  -2   9   5        172.60        154.75        14.22 o
  -1   9   5        451.82        451.13        12.74 o
   0   9   5          2.89         10.20         9.79 o
   1   9   5        452.07        479.08        15.17 o
   2   9   5        173.09        159.48        10.84 o
   3   9   5        135.03        151.05        11.45 o
   4   9   5         28.00         25.11        10.86 o
   5   9   5         70.69         28.40        20.44 o
   6   9   5         23.16         27.02        12.90 o
   7   9   5          4.54         12.91        15.71 o
   8   9   5         39.17         34.44        18.41 o
  -7  10   5          6.52         -3.62        15.88 o
  -6  10   5          9.17         22.26        12.43 o
  -5  10   5         10.55          8.75        13.28 o
  -4  10   5         46.56         56.32        13.39 o
  -3  10   5        159.58        165.90        12.63 o
  -2  10   5        140.78        117.12        11.70 o
  -1  10   5        654.45        658.16        15.96 o
   0  10   5        171.95        166.82        11.06 o
   1  10   5        654.80        682.66        15.70 o
   2  10   5        140.95        135.16        12.50 o
   3  10   5        159.78        221.04        27.48 o
   4  10   5         46.50         73.39        18.84 o
   5  10   5         10.55         10.27        12.33 o
   6  10   5          9.15         -4.48        13.67 o
   7  10   5          6.51         -1.40        15.78 o
  -6  11   5         16.66          0.29        14.23 o
  -5  11   5         25.94         35.22        14.45 o
  -4  11   5         70.24         57.83        13.75 o
  -3  11   5         12.32         18.60        12.84 o
  -2  11   5         93.19         74.92        11.72 o
  -1  11   5         70.56         92.36        11.78 o
   0  11   5        277.92        306.35        13.95 o
   1  11   5         70.51        114.41        12.30 o
   2  11   5         93.02         76.43        12.66 o
   3  11   5         12.37         15.51        12.22 o
   4  11   5         70.16         58.55        13.07 o
   5  11   5         25.91         -4.94        14.54 o
   6  11   5         16.65         25.45        15.59 o
  -5  12   5         15.05         21.20        15.01 o
  -4  12   5         13.32         24.51        14.80 o
  -3  12   5         11.86          4.88        14.37 o
  -2  12   5          8.87         -1.08        12.02 o
  -1  12   5         28.13         33.48        12.21 o
   0  12   5         35.36         26.62        11.98 o
   1  12   5         28.09         41.34        13.78 o
   2  12   5          8.85          2.82        12.53 o
   3  12   5         11.88          7.77        16.68 o
   4  12   5         13.34         25.33        15.08 o
   5  12   5         15.04         32.78        15.56 o
  -3  13   5          4.09         12.46        15.02 o
  -2  13   5         10.21         24.23        13.49 o
  -1  13   5          3.93         26.20        14.16 o
   0  13   5         32.68         29.94        16.69 o
   1  13   5          3.92         19.35        15.13 o
   2  13   5         10.19         18.34        15.29 o
   3  13   5          4.08         -9.34        15.08 o
   0   0   6       2697.79       2620.34        23.77 o
   1   0   6       4369.77       4451.24        26.89 o
   2   0   6        772.39        835.60         6.13 o
   3   0   6       4572.22       4784.79        21.32 o
   4   0   6        298.27        285.72         4.31 o
   5   0   6         15.94         17.32         3.98 o
   6   0   6       1522.94       1527.34        19.54 o
   7   0   6        153.51        147.22         9.42 o
   8   0   6        107.53        121.75        10.83 o
   9   0   6          2.67          3.34        12.40 o
  10   0   6         10.21         21.07        13.58 o
 -10   1   6         11.95         31.95        13.72 o
  -9   1   6         30.90         34.87        12.10 o
  -8   1   6         31.18         22.74        10.62 o
  -7   1   6        213.40        224.82        10.73 o
  -6   1   6        116.94        105.73         7.05 o
  -5   1   6        466.54        435.79         6.55 o
  -4   1   6        135.27        134.46         3.16 o
  -3   1   6        595.85        609.64         5.67 o
  -2   1   6       6906.16       6882.20        38.99 o
  -1   1   6       7619.05       7572.77        44.69 o
   0   1   6       1391.13       1227.04        11.67 o
   1   1   6       7619.48       7528.68        44.16 o
   2   1   6       6907.53       6852.47        39.14 o
   3   1   6        595.17        603.58         5.35 o
   4   1   6        135.29        134.61         3.39 o
   5   1   6        466.92        433.62         6.98 o
   6   1   6        116.89        118.38         7.60 o
   7   1   6        213.53        224.33        10.41 o
   8   1   6         31.18         26.45        10.11 o
   9   1   6         30.85         20.20        14.14 o
  10   1   6         11.94         21.35        15.21 o
 -10   2   6          0.60          0.80        13.72 o
  -9   2   6         16.59         17.38        11.94 o
  -8   2   6         91.05        103.97        14.22 o
  -7   2   6        207.24        196.55        10.06 o
  -6   2   6        388.62        384.19        11.65 o
  -5   2   6        192.47        205.10         5.34 o
  -4   2   6       3707.63       3606.39        21.71 o
  -3   2   6       3430.08       3546.09        16.15 o
  -2   2   6       4463.70       4704.36        27.70 o
  -1   2   6       5373.44       5563.24        32.13 o
   0   2   6         90.50         99.60         2.80 o
   1   2   6       5376.30       5580.56        33.70 o
   2   2   6       4464.47       4686.03        28.80 o
   3   2   6       3430.70       3513.84        28.19 o
   4   2   6       3707.64       3562.16        23.31 o
   5   2   6        192.39        211.46         5.87 o
   6   2   6        388.65        374.67         9.41 o
   7   2   6        207.15        196.33        10.22 o
   8   2   6         91.27        110.44        11.71 o
   9   2   6         16.60         16.45        13.06 o
  10   2   6          0.60        -12.76        14.55 o
 -10   3   6          4.84          7.57        14.94 o
  -9   3   6         34.38         44.57        12.29 o
  -8   3   6         19.72         22.82        11.75 o
  -7   3   6         29.65         25.74         8.93 o
  -6   3   6         71.11         71.87         7.82 o
  -5   3   6        384.56        364.98         8.02 o
  -4   3   6        592.93        586.62         6.12 o
  -3   3   6       2459.15       2674.03        16.21 o
  -2   3   6          3.58          3.88         2.59 o
  -1   3   6        975.80        984.67         7.43 o
   0   3   6         83.82         86.76         3.08 o
   1   3   6        975.72        970.95         7.69 o
   2   3   6          3.58          3.66         3.12 o
   3   3   6       2462.22       2680.29        18.07 o
   4   3   6        592.74        583.48         9.96 o
   5   3   6        383.85        369.03         8.27 o
   6   3   6         71.12         73.00         7.15 o
   7   3   6         29.64         25.25         9.69 o
   8   3   6         19.69         21.23        10.75 o
   9   3   6         34.43         56.60        11.89 o
  10   3   6          4.84          3.01        14.68 o
 -10   4   6          6.53          4.20        13.88 o
  -9   4   6         53.75         48.55        13.87 o
  -8   4   6        123.60        134.91        12.58 o
  -7   4   6         35.72         37.71         9.86 o
  -6   4   6        148.74        176.29         9.55 o
  -5   4   6        226.66        241.78         7.55 o
  -4   4   6         86.71         83.32         4.04 o
  -3   4   6        233.19        200.97         3.85 o
  -2   4   6        130.39        120.92         4.33 o
  -1   4   6        204.15        200.39         3.60 o
   0   4   6        925.64        936.92        11.43 o
   1   4   6        204.04        199.55         4.37 o
   2   4   6        130.35        121.84         3.55 o
   3   4   6        233.19        203.33         5.09 o
   4   4   6         87.16         91.15         8.93 o
   5   4   6        226.69        243.46         7.81 o
   6   4   6        148.71        167.71         8.91 o
   7   4   6         35.73         38.93         9.44 o
   8   4   6        123.49        111.26        11.69 o
   9   4   6         53.76         62.84        13.45 o
  10   4   6          6.54         10.72        14.59 o
 -10   5   6          3.52         -1.22        15.19 o
  -9   5   6          0.18          4.80        14.55 o
  -8   5   6         61.27         67.60        12.11 o
  -7   5   6        133.98        136.38        11.05 o
  -6   5   6        291.02        295.94        11.84 o
  -5   5   6         83.44         98.35         7.89 o
  -4   5   6          9.38         12.04         6.08 o
  -3   5   6       1406.05       1450.04        13.37 o
  -2   5   6        309.46        340.37         8.76 o
  -1   5   6        409.35        440.14        13.58 o
   0   5   6          8.85          7.09         3.28 o
   1   5   6        409.56        416.67         9.74 o
   2   5   6        309.95        335.16         8.19 o
   3   5   6       1405.01       1444.62        14.97 o
   4   5   6          9.38         19.31         5.80 o
   5   5   6         83.62         97.82         7.36 o
   6   5   6        290.98        298.86        11.25 o
   7   5   6        133.86        162.63        11.83 o
   8   5   6         61.26         66.90        11.85 o
   9   5   6          0.17         -5.27        13.15 o
  10   5   6          3.53         20.16        15.00 o
  -9   6   6          2.71          7.28        13.82 o
  -8   6   6          6.56         13.28        11.79 o
  -7   6   6          2.50          1.77        11.32 o
  -6   6   6         44.16         25.79        10.13 o
  -5   6   6        453.46        453.19        12.43 o
  -4   6   6        130.47        134.31         8.21 o
  -3   6   6         90.56        100.27         6.22 o
  -2   6   6        309.71        301.94         8.97 o
  -1   6   6         45.32         79.33        11.82 o
   0   6   6        436.89        428.02        12.10 o
   1   6   6         45.37         42.34         4.53 o
   2   6   6        310.16        314.45        10.71 o
   3   6   6         90.65         88.44         6.05 o
   4   6   6        130.13        147.49         8.54 o
   5   6   6        453.46        452.36        11.85 o
   6   6   6         44.21         34.43         9.19 o
   7   6   6          2.50         -7.70        10.37 o
   8   6   6          6.54          9.41        12.46 o
   9   6   6          2.71         -0.74        14.33 o
  -9   7   6          3.12          6.51        15.51 o
  -8   7   6         17.11          7.49        12.65 o
  -7   7   6         24.60         47.95        12.71 o
  -6   7   6        244.32        227.90        13.06 o
  -5   7   6        228.17        209.84        15.37 o
  -4   7   6        228.33        219.02        10.39 o
  -3   7   6        133.92        123.01         7.83 o
  -2   7   6        196.28        187.16         7.22 o
  -1   7   6        133.59        126.72         6.74 o
   0   7   6        282.52        285.76         7.92 o
   1   7   6        133.61        132.83         6.71 o
   2   7   6        196.02        190.37         7.19 o
   3   7   6        133.60        119.48         7.11 o
   4   7   6        228.36        207.35         9.52 o
   5   7   6        228.36        221.20        16.15 o
   6   7   6        244.23        242.98        12.72 o
   7   7   6         24.64         27.68        11.62 o
   8   7   6         17.10         15.93        12.76 o
   9   7   6          3.13          4.04        14.65 o
  -8   8   6          0.45          1.16        13.36 o
  -7   8   6         25.65         19.32        12.51 o
  -6   8   6         11.46          7.55        13.60 o
  -5   8   6         41.16         27.58        10.59 o
  -4   8   6        209.42        207.19        12.06 o
  -3   8   6        160.01        146.14        16.29 o
  -2   8   6         71.79         66.87         8.08 o
  -1   8   6         98.18         97.87         8.08 o
   0   8   6          6.25          9.76         7.01 o
   1   8   6         98.15         99.99         8.11 o
   2   8   6         71.61         68.18         7.37 o
   3   8   6        159.85        142.60         9.53 o
   4   8   6        209.52        204.39        11.31 o
   5   8   6         41.08         46.61        11.23 o
   6   8   6         11.45         -9.01        11.90 o
   7   8   6         25.63         10.23        13.03 o
   8   8   6          0.45        -14.70        15.93 o
  -8   9   6          3.48         11.77        15.35 o
  -7   9   6          1.61         16.02        14.84 o
  -6   9   6          9.28         13.09        13.04 o
  -5   9   6        172.90        137.03        29.79 o
  -4   9   6         23.44         19.48        12.11 o
  -3   9   6        108.87        109.04        10.44 o
  -2   9   6         16.82         13.44         9.69 o
  -1   9   6        218.90        199.18        10.34 o
   0   9   6        293.86        303.53        13.65 o
   1   9   6        218.97        205.70        10.60 o
   2   9   6         16.78          4.12         9.43 o
   3   9   6        108.83        109.03        10.96 o
   4   9   6         23.41          4.79        10.15 o
   5   9   6        172.64        162.47        23.05 o
   6   9   6          9.28         14.31        12.69 o
   7   9   6          1.61          6.07        15.51 o
   8   9   6          3.47          6.87        17.70 o
  -7  10   6         14.24         18.73        15.94 o
  -6  10   6         16.49         10.21        12.97 o
  -5  10   6          0.81         -0.92        13.16 o
  -4  10   6          4.14         28.05        19.81 o
  -3  10   6        149.94        180.35        16.97 o
  -2  10   6          0.98         12.83        10.85 o
  -1  10   6        279.01        267.55        12.19 o
   0  10   6        399.86        397.57        13.37 o
   1  10   6        279.11        291.49        12.00 o
   2  10   6          0.99          4.24        11.15 o
   3  10   6        150.01        235.63        33.99 o
   4  10   6          4.13         31.81        15.27 o
   5  10   6          0.81         16.39        12.44 o
   6  10   6         16.48         30.12        14.03 o
   7  10   6         14.23         27.23        16.74 o
  -6  11   6         25.93         14.34        15.03 o
  -5  11   6         12.67         17.02        13.68 o
  -4  11   6          3.97         24.22        13.19 o
  -3  11   6         95.15         81.16        13.66 o
  -2  11   6          8.94         11.89        11.13 o
  -1  11   6         31.11         39.69        11.12 o
   0  11   6          5.25          1.38        11.18 o
   1  11   6         31.12         46.24        12.35 o
   2  11   6          8.97         -4.83        12.24 o
   3  11   6         95.32         98.39        12.81 o
   4  11   6          3.97         -2.72        12.54 o
   5  11   6         12.65         11.90        14.83 o
   6  11   6         25.93         37.28        15.40 o
  -5  12   6          0.59         20.00        14.75 o
  -4  12   6          1.16         16.94        13.57 o
  -3  12   6         17.21         10.19        13.44 o
  -2  12   6         32.29         22.64        12.61 o
  -1  12   6        104.42         81.36        12.93 o
   0  12   6         65.91         69.28        12.35 o
   1  12   6        104.30        118.28        14.53 o
   2  12   6         32.31         37.56        12.55 o
   3  12   6         17.23         35.74        12.99 o
   4  12   6          1.14         17.62        16.45 o
   5  12   6          0.58          5.05        15.50 o
  -3  13   6         13.65         24.51        15.15 o
  -2  13   6          1.76         12.84        13.52 o
  -1  13   6          0.54         -1.71        13.23 o
   0  13   6          0.82         18.34        16.29 o
   1  13   6          0.54         15.38        15.33 o
   2  13   6          1.76          7.77        14.99 o
   3  13   6         13.63         39.32        15.71 o
   1   0   7       1189.19       1259.65        10.85 o
   2   0   7        467.72        489.98         4.58 o
   3   0   7         25.39         20.24         2.35 o
   4   0   7       1501.79       1610.00        15.63 o
   5   0   7        250.07        257.36         6.10 o
   6   0   7        183.04        189.51         8.30 o
   7   0   7         52.98         53.41         8.68 o
   8   0   7        117.09        123.61        11.62 o
   9   0   7         37.42         69.31        12.89 o
  10   0   7          0.24         -1.01        13.76 o
 -10   1   7         26.94         18.46        13.77 o
  -9   1   7         46.18         56.83        12.44 o
  -8   1   7        191.27        208.60        12.65 o
  -7   1   7         80.44         77.85         9.07 o
  -6   1   7          7.63          8.65         6.12 o
  -5   1   7       1269.88       1323.30        12.78 o
  -4   1   7        877.13        850.72         7.06 o
  -3   1   7        186.02        173.41         3.22 o
  -2   1   7       2020.61       2140.85        12.86 o
  -1   1   7       1574.43       1734.69        11.93 o
   0   1   7      20897.86      20618.51       186.96 o
   1   1   7       1574.74       1743.16        11.39 o
   2   1   7       2022.92       2128.06        13.99 o
   3   1   7        185.84        171.69         3.61 o
   4   1   7        876.60        839.81         7.12 o
   5   1   7       1268.80       1304.39        14.31 o
   6   1   7          7.62          8.87         6.78 o
   7   1   7         80.26         80.44         9.10 o
   8   1   7        191.23        201.64        12.56 o
   9   1   7         46.24         56.78        13.69 o
  10   1   7         26.95         51.21        15.44 o
 -10   2   7          0.45         24.01        13.74 o
  -9   2   7         12.50          9.31        11.97 o
  -8   2   7         18.89         30.02        11.06 o
  -7   2   7          6.13          3.75         8.92 o
  -6   2   7         86.71         73.55         6.74 o
  -5   2   7         95.83         89.06         4.73 o
  -4   2   7       3211.54       3381.13        21.84 o
  -3   2   7       2159.75       2002.61        25.24 o
  -2   2   7       1735.25       1773.17        10.01 o
  -1   2   7       2007.94       2064.92        11.03 o
   0   2   7          0.48          1.54         2.63 o
   1   2   7       2006.22       2080.43        13.99 o
   2   2   7       1735.10       1766.82        19.58 o
   3   2   7       2160.22       1962.70        13.94 o
   4   2   7       3212.39       3370.69        22.13 o
   5   2   7         95.85         94.17         5.29 o
   6   2   7         86.42         77.47         6.80 o
   7   2   7          6.11         20.85         8.61 o
   8   2   7         18.86         21.66        11.28 o
   9   2   7         12.47         21.56        13.92 o
  10   2   7          0.45          4.97        14.76 o
 -10   3   7          2.68         28.08        14.99 o
  -9   3   7         30.70         39.66        12.24 o
  -8   3   7         65.02         55.28        11.13 o
  -7   3   7          0.03         -1.34         8.68 o
  -6   3   7        473.43        447.57        11.28 o
  -5   3   7        877.83        913.79        12.38 o
  -4   3   7        890.21        816.00         7.66 o
  -3   3   7         66.11         69.89         3.17 o
  -2   3   7        853.84        815.51         7.00 o
  -1   3   7        806.19        767.44         6.25 o
   0   3   7       1213.23       1227.77         8.11 o
   1   3   7        806.18        768.80         7.44 o
   2   3   7        852.53        806.22         9.05 o
   3   3   7         66.22         55.48         3.46 o
   4   3   7        890.22        818.45        15.59 o
   5   3   7        878.78        900.15        12.12 o
   6   3   7        473.03        441.78        10.38 o
   7   3   7          0.04          3.85         9.47 o
   8   3   7         65.03         52.68        11.12 o
   9   3   7         30.72         32.23        12.14 o
  10   3   7          2.66         15.61        14.82 o
 -10   4   7         44.28         40.26        14.09 o
  -9   4   7         14.81          9.16        12.97 o
  -8   4   7        174.84        186.21        13.26 o
  -7   4   7        231.55        212.57        11.48 o
  -6   4   7        241.92        240.26        10.34 o
  -5   4   7        472.28        479.06         9.94 o
  -4   4   7        959.04        970.11         9.99 o
  -3   4   7        450.40        470.90         5.45 o
  -2   4   7        935.94        994.90        14.86 o
  -1   4   7        213.14        213.76         3.78 o
   0   4   7        383.06        321.37         5.91 o
   1   4   7        213.44        208.20         4.46 o
   2   4   7        935.97       1020.19         8.40 o
   3   4   7        451.48        463.92        12.71 o
   4   4   7        959.91        975.04        11.87 o
   5   4   7        472.25        478.87         9.87 o
   6   4   7        241.96        228.66         9.12 o
   7   4   7        231.43        220.03        11.39 o
   8   4   7        175.01        156.37        13.97 o
   9   4   7         14.84         27.16        13.22 o
  10   4   7         44.28         55.41        17.57 o
 -10   5   7         15.85         28.39        14.96 o
  -9   5   7          4.38        -10.26        14.87 o
  -8   5   7        102.58        104.46        13.09 o
  -7   5   7        144.49        158.57        11.27 o
  -6   5   7        225.43        234.80        12.31 o
  -5   5   7        186.27        196.82         8.59 o
  -4   5   7         92.62         82.59         6.99 o
  -3   5   7        260.27        256.93         5.50 o
  -2   5   7        854.91        854.51        10.56 o
  -1   5   7         55.52         50.64         4.57 o
   0   5   7       1660.83       1774.30        13.07 o
   1   5   7         55.43         66.15         5.26 o
   2   5   7        854.93        896.55         8.54 o
   3   5   7        260.46        258.87         8.67 o
   4   5   7         92.59         88.84         6.59 o
   5   5   7        186.55        176.10         8.29 o
   6   5   7        225.53        229.46        10.73 o
   7   5   7        144.35        155.28        11.20 o
   8   5   7        102.56         84.46        12.52 o
   9   5   7          4.39         -6.73        13.43 o
  10   5   7         15.83         15.12        15.01 o
  -9   6   7          2.22          8.65        14.23 o
  -8   6   7         41.50         62.32        12.80 o
  -7   6   7         54.51         63.18        11.71 o
  -6   6   7         14.19         17.83        10.00 o
  -5   6   7        130.47        121.45         9.08 o
  -4   6   7        199.65        204.68         8.88 o
  -3   6   7         36.97         39.64         6.05 o
  -2   6   7        317.74        326.55         7.74 o
  -1   6   7        645.49        688.38        13.18 o
   0   6   7         91.79        109.91         5.66 o
   1   6   7        645.38        674.41        15.01 o
   2   6   7        317.68        334.19         9.57 o
   3   6   7         36.91         34.33         6.19 o
   4   6   7        199.40        197.38         8.16 o
   5   6   7        130.55        117.68         9.25 o
   6   6   7         14.14         10.66         9.04 o
   7   6   7         54.51         62.27        11.68 o
   8   6   7         41.43         34.61        13.37 o
   9   6   7          2.21         -6.30        13.35 o
  -9   7   7         10.32         23.82        14.55 o
  -8   7   7         42.00         44.72        14.35 o
  -7   7   7         14.08         28.03        12.01 o
  -6   7   7         34.27         30.56        11.24 o
  -5   7   7         20.57         11.51         9.84 o
  -4   7   7         47.67         33.29         9.88 o
  -3   7   7        393.44        353.61         9.94 o
  -2   7   7        463.62        447.16         9.28 o
  -1   7   7        209.94        229.21         8.21 o
   0   7   7         11.96         19.27         6.09 o
   1   7   7        210.01        216.73         9.30 o
   2   7   7        463.27        451.54        10.40 o
   3   7   7        393.12        346.78         9.57 o
   4   7   7         47.60         55.63         8.22 o
   5   7   7         20.64         25.61         9.77 o
   6   7   7         34.27         33.17        10.69 o
   7   7   7         14.04         14.62        11.53 o
   8   7   7         41.99         43.66        13.08 o
   9   7   7         10.31         18.20        14.68 o
  -8   8   7          9.53         12.94        13.35 o
  -7   8   7          5.74         20.46        13.40 o
  -6   8   7          6.91         -4.37        13.86 o
  -5   8   7         32.45         33.40        10.61 o
  -4   8   7         69.45         63.25        10.68 o
  -3   8   7        249.28        300.29        32.04 o
  -2   8   7         35.68         39.32         7.98 o
  -1   8   7        580.33        599.84        12.57 o
   0   8   7         10.16         13.78         7.07 o
   1   8   7        580.75        615.66        13.28 o
   2   8   7         35.70         37.14         7.51 o
   3   8   7        249.17        219.81        12.33 o
   4   8   7         69.57         63.61         9.40 o
   5   8   7         32.46         36.37        10.80 o
   6   8   7          6.87         -7.99        11.76 o
   7   8   7          5.72         25.22        13.08 o
   8   8   7          9.54         30.19        17.72 o
  -8   9   7          7.10         33.98        15.82 o
  -7   9   7          8.22          6.97        14.81 o
  -6   9   7          4.22         11.93        14.01 o
  -5   9   7          1.71         -0.39        12.28 o
  -4   9   7        160.16        125.56        19.59 o
  -3   9   7        101.29        110.48        10.63 o
  -2   9   7        583.92        605.87        14.97 o
  -1   9   7        433.82        399.91        12.80 o
   0   9   7          8.26         -5.31         9.12 o
   1   9   7        433.72        413.25        12.55 o
   2   9   7        584.55        577.13        14.85 o
   3   9   7        101.27        103.42        11.06 o
   4   9   7        160.12        126.34        11.19 o
   5   9   7          1.73        -13.15        13.15 o
   6   9   7          4.19          6.62        12.82 o
   7   9   7          8.24         11.25        15.39 o
   8   9   7          7.09          8.34        17.47 o
  -7  10   7         17.83         30.59        15.73 o
  -6  10   7         10.23          7.45        14.93 o
  -5  10   7         10.88          5.49        12.37 o
  -4  10   7          3.43         11.36        12.75 o
  -3  10   7         49.95         50.00        13.35 o
  -2  10   7         35.43         48.70        11.36 o
  -1  10   7        301.97        310.21        12.49 o
   0  10   7         19.59         29.14        10.53 o
   1  10   7        301.55        316.62        12.28 o
   2  10   7         35.42          8.94        12.52 o
   3  10   7         50.00         50.66        12.58 o
   4  10   7          3.43         -3.43        12.15 o
   5  10   7         10.87         26.95        13.13 o
   6  10   7         10.22         25.51        12.92 o
   7  10   7         17.84         10.56        16.20 o
  -6  11   7          4.25         24.51        15.10 o
  -5  11   7          6.20          8.56        14.06 o
  -4  11   7         10.69          2.24        13.38 o
  -3  11   7         36.00         36.92        13.03 o
  -2  11   7         34.20         21.08        11.13 o
  -1  11   7        181.61        177.29        12.75 o
   0  11   7        107.47        104.30        11.86 o
   1  11   7        181.67        167.08        14.15 o
   2  11   7         34.27         24.12        11.95 o
   3  11   7         36.06         43.90        12.50 o
   4  11   7         10.69          2.54        13.38 o
   5  11   7          6.17         -3.47        13.93 o
   6  11   7          4.27         11.03        15.32 o
  -5  12   7          5.65        -11.04        14.24 o
  -4  12   7          3.89         21.70        14.86 o
  -3  12   7          4.27         -3.04        13.45 o
  -2  12   7          7.71         -1.39        12.44 o
  -1  12   7         42.24         60.99        12.38 o
   0  12   7         16.46         14.86        11.36 o
   1  12   7         42.21         41.51        13.74 o
   2  12   7          7.71         16.93        14.02 o
   3  12   7          4.25          9.70        13.05 o
   4  12   7          3.91         -8.69        14.96 o
   5  12   7          5.64         12.49        17.05 o
  -3  13   7          0.71        -11.82        16.76 o
  -2  13   7         29.17         26.61        14.57 o
  -1  13   7          9.50          3.50        13.33 o
   0  13   7         18.20         16.25        15.22 o
   1  13   7          9.50          9.25        15.31 o
   2  13   7         29.10         29.31        15.42 o
   3  13   7          0.70         12.23        15.28 o
   0   0   8        335.73        316.98         5.76 o
   1   0   8      15766.89      16744.37        99.15 o
   2   0   8      10928.10      11222.25        62.20 o
   3   0   8        450.18        476.59         5.34 o
   4   0   8        247.19        277.63         7.47 o
   5   0   8        237.00        253.82         6.46 o
   6   0   8          0.07         -3.15         6.56 o
   7   0   8        408.56        396.58        12.15 o
   8   0   8         59.62         83.31        11.23 o
   9   0   8         45.67         38.29        13.53 o
  10   0   8         12.61          2.87        13.94 o
 -10   1   8         34.84         58.27        13.78 o
  -9   1   8         45.89         47.44        11.61 o
  -8   1   8         45.48         34.94        11.01 o
  -7   1   8         87.88         95.76         9.32 o
  -6   1   8         64.44         63.75         6.50 o
  -5   1   8        314.60        316.37         6.30 o
  -4   1   8        217.99        234.59         4.81 o
  -3   1   8        826.65        745.43         6.03 o
  -2   1   8       1150.09       1165.53         7.92 o
  -1   1   8       5363.79       5502.18        41.70 o
   0   1   8        208.87        216.69         5.37 o
   1   1   8       5359.72       5545.79        32.34 o
   2   1   8       1150.12       1160.45         8.98 o
   3   1   8        826.98        736.41         7.09 o
   4   1   8        217.96        230.67         3.85 o
   5   1   8        314.49        333.97         7.09 o
   6   1   8         64.39         60.52         7.01 o
   7   1   8         87.97         86.56         9.29 o
   8   1   8         45.49         44.45        10.94 o
   9   1   8         45.86         69.56        13.96 o
  10   1   8         34.81         46.43        15.72 o
 -10   2   8         18.78         38.57        15.96 o
  -9   2   8         13.91         12.07        12.14 o
  -8   2   8        121.42        128.10        10.83 o
  -7   2   8         17.85         13.23         8.94 o
  -6   2   8        207.30        209.55         8.01 o
  -5   2   8        208.89        189.56         5.86 o
  -4   2   8        328.50        354.72         5.40 o
  -3   2   8        504.29        531.97         5.31 o
  -2   2   8       1154.77       1077.86         7.82 o
  -1   2   8       4895.79       4818.27        28.16 o
   0   2   8       4043.52       4154.36        19.48 o
   1   2   8       4893.24       4803.73        31.98 o
   2   2   8       1155.32       1059.39         7.44 o
   3   2   8        504.08        528.25         7.70 o
   4   2   8        328.78        351.13         4.99 o
   5   2   8        208.95        202.66         6.39 o
   6   2   8        207.32        203.60         7.87 o
   7   2   8         17.82         28.88         9.46 o
   8   2   8        121.53        131.54        12.24 o
   9   2   8         13.93         14.78        13.60 o
  10   2   8         18.79         15.02        14.72 o
 -10   3   8          1.58         12.38        13.77 o
  -9   3   8         14.43         24.91        12.04 o
  -8   3   8         59.82         71.57        11.32 o
  -7   3   8        112.90        114.13         9.36 o
  -6   3   8        249.25        278.18         9.84 o
  -5   3   8        448.23        409.30         9.27 o
  -4   3   8        366.69        376.78         5.41 o
  -3   3   8       1344.05       1428.44        10.33 o
  -2   3   8       1084.21       1109.78         9.68 o
  -1   3   8        670.85        714.27         5.87 o
   0   3   8        932.69        908.76        11.96 o
   1   3   8        670.68        717.80        10.60 o
   2   3   8       1085.63       1089.85         8.58 o
   3   3   8       1344.01       1409.27        20.19 o
   4   3   8        366.64        377.34         9.88 o
   5   3   8        448.08        412.52         8.51 o
   6   3   8        249.19        283.60         9.11 o
   7   3   8        112.83        101.60        10.29 o
   8   3   8         59.84         66.42        11.44 o
   9   3   8         14.45         20.22        12.28 o
  10   3   8          1.59          2.76        14.79 o
 -10   4   8          4.17         18.42        13.95 o
  -9   4   8          1.30         20.80        12.88 o
  -8   4   8         36.18         41.77        12.55 o
  -7   4   8        119.89        119.27        10.66 o
  -6   4   8         67.77         55.52         8.57 o
  -5   4   8        216.23        185.45         7.60 o
  -4   4   8         60.96         63.83         4.48 o
  -3   4   8       1749.01       1855.07        14.13 o
  -2   4   8        262.63        294.99         5.29 o
  -1   4   8         22.56         24.69         2.51 o
   0   4   8          2.20          3.16         2.89 o
   1   4   8         22.77         23.60         3.09 o
   2   4   8        263.01        293.83         6.83 o
   3   4   8       1749.35       1851.49        16.71 o
   4   4   8         61.24         63.73         5.36 o
   5   4   8        216.34        201.85         7.51 o
   6   4   8         67.77         54.04         7.80 o
   7   4   8        120.00        102.13         9.85 o
   8   4   8         36.26         63.52        11.56 o
   9   4   8          1.31          2.58        13.02 o
  10   4   8          4.18         10.06        17.65 o
 -10   5   8          2.69         23.98        15.90 o
  -9   5   8         41.60         49.36        14.21 o
  -8   5   8         59.69         46.62        12.58 o
  -7   5   8        116.89        102.18        11.48 o
  -6   5   8        307.48        330.41        12.29 o
  -5   5   8        154.75        157.66         8.23 o
  -4   5   8         70.88         83.06         6.81 o
  -3   5   8         30.61         23.54         4.73 o
  -2   5   8        738.54        748.62        16.31 o
  -1   5   8        732.56        722.03         8.74 o
   0   5   8        869.66        791.73         7.97 o
   1   5   8        733.03        738.33        10.27 o
   2   5   8        738.40        768.52         8.60 o
   3   5   8         30.55         22.99         4.60 o
   4   5   8         70.93         77.39         6.67 o
   5   5   8        154.97        147.18         7.74 o
   6   5   8        307.47        330.04        12.28 o
   7   5   8        116.83        102.83        10.89 o
   8   5   8         59.71         46.36        12.59 o
   9   5   8         41.64         46.34        14.40 o
  10   5   8          2.69          3.08        15.06 o
  -9   6   8          0.48         -7.01        14.93 o
  -8   6   8         42.41         35.53        12.34 o
  -7   6   8        225.76        229.54        15.26 o
  -6   6   8         27.87         36.07        10.68 o
  -5   6   8          1.89         -8.65         8.65 o
  -4   6   8        155.36        143.83         8.89 o
  -3   6   8        206.88        190.12         8.92 o
  -2   6   8         11.21         16.11         5.33 o
  -1   6   8         82.57         81.66         5.34 o
   0   6   8       1269.11       1307.30        13.61 o
   1   6   8         82.86         83.18         4.98 o
   2   6   8         11.23          8.33         4.97 o
   3   6   8        207.00        211.19         8.21 o
   4   6   8        155.19        143.42         7.77 o
   5   6   8          1.89         -3.49         8.63 o
   6   6   8         27.82         36.63         9.95 o
   7   6   8        225.64        261.61        22.13 o
   8   6   8         42.42         42.20        13.41 o
   9   6   8          0.48         15.74        14.41 o
  -9   7   8          0.25         19.69        14.36 o
  -8   7   8          6.75         -2.36        13.11 o
  -7   7   8          2.18         -7.75        12.13 o
  -6   7   8        152.58        129.72        16.19 o
  -5   7   8        168.91        154.71        10.72 o
  -4   7   8         60.34         39.60        13.19 o
  -3   7   8        200.80        193.66         8.32 o
  -2   7   8         32.93         30.36         6.91 o
  -1   7   8        605.11        603.08        11.04 o
   0   7   8        907.69        946.04        14.46 o
   1   7   8        604.49        590.20        10.95 o
   2   7   8         33.08         33.35         6.71 o
   3   7   8        200.70        186.82         8.34 o
   4   7   8         60.32         58.01         8.53 o
   5   7   8        169.07        161.15        10.97 o
   6   7   8        152.60        160.51        12.25 o
   7   7   8          2.18         14.87        12.23 o
   8   7   8          6.75          4.27        13.89 o
   9   7   8          0.25         -0.58        14.53 o
  -8   8   8         27.60         33.04        14.41 o
  -7   8   8          5.00         15.43        13.37 o
  -6   8   8         24.25         23.75        12.89 o
  -5   8   8         71.53         53.38        13.01 o
  -4   8   8        106.05         85.86        10.38 o
  -3   8   8        584.83        688.45        54.17 o
  -2   8   8        118.63        139.27         9.27 o
  -1   8   8        213.88        198.73         9.07 o
   0   8   8        239.98        227.41         8.88 o
   1   8   8        213.84        189.58         9.12 o
   2   8   8        118.53        135.07         8.53 o
   3   8   8        584.88        613.34        19.54 o
   4   8   8        105.98        105.42         9.90 o
   5   8   8         71.52         61.07        10.55 o
   6   8   8         24.21         10.60        11.66 o
   7   8   8          5.00         12.69        12.94 o
   8   8   8         27.64         31.56        18.49 o
  -8   9   8          3.16         -0.94        16.20 o
  -7   9   8         21.15         35.30        15.14 o
  -6   9   8          1.70         18.07        14.47 o
  -5   9   8         18.33         26.41        12.35 o
  -4   9   8          0.78         -7.03        11.47 o
  -3   9   8        205.37        194.88        12.12 o
  -2   9   8          6.81          5.67         9.36 o
  -1   9   8        211.23        217.65        13.79 o
   0   9   8        724.46        721.96        15.32 o
   1   9   8        211.12        193.47        10.58 o
   2   9   8          6.78          5.00         9.57 o
   3   9   8        205.44        207.31        12.23 o
   4   9   8          0.78         13.75        10.77 o
   5   9   8         18.25         17.35        12.94 o
   6   9   8          1.69          9.75        12.82 o
   7   9   8         21.15         -3.40        15.04 o
   8   9   8          3.16         35.03        18.45 o
  -7  10   8          0.07        -16.24        16.24 o
  -6  10   8          9.89          3.67        14.47 o
  -5  10   8         41.05         43.48        12.05 o
  -4  10   8          9.18         -0.10        13.69 o
  -3  10   8         13.25         -6.50        12.61 o
  -2  10   8        127.68        209.19        33.77 o
  -1  10   8         25.18         16.61         9.90 o
   0  10   8        450.16        422.90        14.69 o
   1  10   8         25.27         19.46         9.70 o
   2  10   8        127.81        105.44        16.62 o
   3  10   8         13.23        -10.94        15.83 o
   4  10   8          9.21         14.93        12.91 o
   5  10   8         41.02         39.09        12.90 o
   6  10   8          9.92         -6.78        13.68 o
   7  10   8          0.07         -0.35        16.14 o
  -6  11   8          2.99          9.95        15.76 o
  -5  11   8          2.28         -2.15        13.58 o
  -4  11   8         14.47         25.80        13.20 o
  -3  11   8          3.20          5.18        12.89 o
  -2  11   8         43.63         34.72        11.18 o
  -1  11   8        102.28        120.11        12.04 o
   0  11   8          6.42         -3.70        10.84 o
   1  11   8        102.26         83.69        13.09 o
   2  11   8         43.64         34.61        12.37 o
   3  11   8          3.21         -2.53        12.29 o
   4  11   8         14.46         22.48        13.31 o
   5  11   8          2.29         11.99        15.06 o
   6  11   8          2.99         -3.92        15.62 o
  -4  12   8         16.63         18.31        13.87 o
  -3  12   8         23.31         16.99        13.64 o
  -2  12   8         38.74         28.14        12.62 o
  -1  12   8          5.71          3.63        12.19 o
   0  12   8          4.17         16.11        11.33 o
   1  12   8          5.68          4.61        13.76 o
   2  12   8         38.70         33.41        13.98 o
   3  12   8         23.34         27.24        15.02 o
   4  12   8         16.68         13.10        14.31 o
  -2  13   8          6.05         12.91        14.95 o
  -1  13   8         24.00         31.91        13.23 o
   0  13   8         13.71         14.40        13.70 o
   1  13   8         23.95         12.70        14.69 o
   2  13   8          6.03         14.25        14.82 o
   1   0   9       2384.70       2349.48        12.30 o
   2   0   9       1365.07       1345.95         9.48 o
   3   0   9         56.82         55.10         2.67 o
   4   0   9       2107.57       2166.57        15.12 o
   5   0   9         25.29         20.92         4.64 o
   6   0   9        188.50        182.35         8.05 o
   7   0   9          5.70          8.38         9.03 o
   8   0   9         29.09         34.20        11.04 o
   9   0   9         15.36         30.31        13.57 o
  10   0   9          0.03         10.77        14.19 o
 -10   1   9         31.93         30.07        14.90 o
  -9   1   9         28.29         31.36        11.48 o
  -8   1   9         68.60         61.57        10.87 o
  -7   1   9         45.86         54.07         9.06 o
  -6   1   9        195.98        191.25         7.60 o
  -5   1   9        491.07        535.00         8.82 o
  -4   1   9       2240.35       2299.68        15.20 o
  -3   1   9        874.96        905.79         6.80 o
  -2   1   9        627.04        631.37         6.94 o
  -1   1   9        290.00        253.19         4.78 o
   0   1   9       1328.34       1292.99        13.35 o
   1   1   9        290.15        265.72         3.81 o
   2   1   9        626.81        608.90         5.73 o
   3   1   9        874.89        909.03         7.38 o
   4   1   9       2239.37       2311.01        17.09 o
   5   1   9        490.66        514.87         8.92 o
   6   1   9        195.96        207.61         8.33 o
   7   1   9         45.75         41.55         9.10 o
   8   1   9         68.71         80.62        11.21 o
   9   1   9         28.28         52.36        13.53 o
  10   1   9         31.93         27.77        15.30 o
 -10   2   9         18.99         42.40        14.09 o
  -9   2   9         12.17         12.63        11.97 o
  -8   2   9         73.07         69.92        10.52 o
  -7   2   9        333.08        324.77        12.05 o
  -6   2   9         39.32         39.46         6.90 o
  -5   2   9        575.49        561.82         9.56 o
  -4   2   9        703.72        751.30         9.68 o
  -3   2   9        214.32        189.60         3.74 o
  -2   2   9         32.58         32.78         2.70 o
  -1   2   9       2505.81       2533.12        16.07 o
   0   2   9        587.31        613.82         6.01 o
   1   2   9       2506.60       2526.24        16.79 o
   2   2   9         32.54         26.89         3.17 o
   3   2   9        214.25        175.34         3.34 o
   4   2   9        703.15        740.95         8.23 o
   5   2   9        575.18        562.90         9.56 o
   6   2   9         39.33         45.72         6.92 o
   7   2   9        333.66        336.54        12.52 o
   8   2   9         73.14         51.83        11.25 o
   9   2   9         12.17         25.02        13.05 o
  10   2   9         19.00         29.16        14.87 o
 -10   3   9          2.98         20.55        13.65 o
  -9   3   9          0.08         11.68        12.81 o
  -8   3   9         99.52        115.96        11.56 o
  -7   3   9         22.60         26.47         8.69 o
  -6   3   9        282.19        279.26        10.45 o
  -5   3   9         63.28         59.83         6.26 o
  -4   3   9          3.74          7.35         3.84 o
  -3   3   9       1220.34       1233.95        13.50 o
  -2   3   9        323.15        307.70         3.99 o
  -1   3   9         43.56         37.69         2.46 o
   0   3   9         76.59         87.38         3.22 o
   1   3   9         43.51         36.02         2.91 o
   2   3   9        323.64        324.78         6.79 o
   3   3   9       1220.57       1265.99        13.64 o
   4   3   9          3.74          8.37         4.38 o
   5   3   9         63.23         57.39         5.98 o
   6   3   9        282.66        281.14        10.62 o
   7   3   9         22.62          9.10         9.02 o
   8   3   9         99.54        123.62        13.08 o
   9   3   9          0.08          4.35        13.10 o
  10   3   9          2.98         26.00        14.76 o
 -10   4   9          0.42          6.68        13.95 o
  -9   4   9          2.34         12.12        12.39 o
  -8   4   9         12.07         19.86        11.85 o
  -7   4   9         19.98         25.89         9.70 o
  -6   4   9        134.05        138.18         9.39 o
  -5   4   9          3.60          6.27         6.13 o
  -4   4   9        142.56        151.77         5.69 o
  -3   4   9        184.62        188.74         5.24 o
  -2   4   9       1806.00       1841.43        22.20 o
  -1   4   9       1855.52       1875.54        12.51 o
   0   4   9        390.62        334.16         6.32 o
   1   4   9       1855.17       1915.26        11.29 o
   2   4   9       1805.45       1901.93        19.69 o
   3   4   9        184.55        180.48         5.34 o
   4   4   9        142.40        143.27         5.98 o
   5   4   9          3.52          5.07         6.11 o
   6   4   9        134.22        143.97         8.28 o
   7   4   9         20.02         19.67         9.17 o
   8   4   9         12.09          9.88        12.53 o
   9   4   9          2.34         18.43        13.77 o
  10   4   9          0.42          2.09        15.84 o
  -9   5   9          5.61         -6.37        14.40 o
  -8   5   9         16.76          1.40        12.41 o
  -7   5   9        185.57        187.43        12.55 o
  -6   5   9        170.77        161.96        10.98 o
  -5   5   9        311.91        332.72        10.37 o
  -4   5   9         39.24         41.59         6.87 o
  -3   5   9         86.90         87.23         5.36 o
  -2   5   9         74.36        105.20        11.26 o
  -1   5   9        553.72        557.47         8.50 o
   0   5   9        810.25        800.74         7.98 o
   1   5   9        554.08        554.42         9.14 o
   2   5   9         74.36         73.68         4.13 o
   3   5   9         86.97         80.12         4.95 o
   4   5   9         39.32         34.88         6.37 o
   5   5   9        311.60        327.77         9.62 o
   6   5   9        170.31        167.03        10.33 o
   7   5   9        185.72        154.29        11.51 o
   8   5   9         16.73         14.66        13.01 o
   9   5   9          5.60          6.71        14.57 o
  -9   6   9          7.80          4.08        16.02 o
  -8   6   9         66.59         84.14        12.60 o
  -7   6   9          3.39        -11.01        11.82 o
  -6   6   9         74.78         75.75        11.22 o
  -5   6   9          3.25          9.00         8.71 o
  -4   6   9        130.48        119.68         8.43 o
  -3   6   9        298.43        301.40        10.42 o
  -2   6   9        319.58        307.98         8.37 o
  -1   6   9         79.25         81.57         5.73 o
   0   6   9        133.96        141.03         5.51 o
   1   6   9         79.17         78.21         5.38 o
   2   6   9        319.79        318.62         7.94 o
   3   6   9        298.43        312.27         9.63 o
   4   6   9        130.35        135.96         8.29 o
   5   6   9          3.23          3.23         9.05 o
   6   6   9         74.85         93.34        12.05 o
   7   6   9          3.38         20.74        12.41 o
   8   6   9         66.56         71.22        14.18 o
   9   6   9          7.81         25.47        14.93 o
  -9   7   9          0.86         16.46        14.46 o
  -8   7   9          0.11         -4.27        12.49 o
  -7   7   9          5.33          7.65        12.37 o
  -6   7   9        159.68        161.17        13.94 o
  -5   7   9        125.05        145.08        10.83 o
  -4   7   9         22.52         42.18        18.00 o
  -3   7   9          8.00         11.10         7.20 o
  -2   7   9        342.14        339.07        10.01 o
  -1   7   9        233.39        237.85         7.99 o
   0   7   9        268.16        251.01         8.55 o
   1   7   9        233.51        232.24         8.51 o
   2   7   9        341.90        344.57         9.69 o
   3   7   9          8.01          3.18         7.72 o
   4   7   9         22.57         25.65         8.57 o
   5   7   9        124.89        120.21        10.71 o
   6   7   9        159.77        157.13        19.54 o
   7   7   9          5.36         -5.30        12.55 o
   8   7   9          0.12          1.04        15.45 o
   9   7   9          0.86          8.32        14.71 o
  -8   8   9         12.77          4.74        14.36 o
  -7   8   9          7.94         22.82        13.73 o
  -6   8   9         15.09         15.90        12.98 o
  -5   8   9          8.35        -11.38        11.38 o
  -4   8   9         10.04          5.57         9.95 o
  -3   8   9        556.07        510.81        15.02 o
  -2   8   9         54.81         33.55         8.46 o
  -1   8   9        240.36        232.15         9.91 o
   0   8   9        118.33        118.24         8.03 o
   1   8   9        240.09        229.16         9.65 o
   2   8   9         54.77         45.72         8.09 o
   3   8   9        556.16        540.70        18.86 o
   4   8   9         10.04         11.76         9.38 o
   5   8   9          8.36          7.35        10.56 o
   6   8   9         15.06         45.99        13.30 o
   7   8   9          7.98         21.11        12.83 o
   8   8   9         12.77         34.26        15.00 o
  -7   9   9          8.66         20.03        15.22 o
  -6   9   9        109.98        113.43        15.48 o
  -5   9   9         14.43         16.16        11.77 o
  -4   9   9        130.89        191.73        23.15 o
  -3   9   9        151.78        141.40        12.17 o
  -2   9   9        189.44        177.10        10.76 o
  -1   9   9        192.24        207.51        10.98 o
   0   9   9         53.61         55.92        10.21 o
   1   9   9        192.08        187.86        10.45 o
   2   9   9        189.13        187.02        10.59 o
   3   9   9        151.86        136.68        11.66 o
   4   9   9        130.77        137.89        16.77 o
   5   9   9         14.47         31.14        12.73 o
   6   9   9        109.95         97.54        14.05 o
   7   9   9          8.64         -5.40        14.72 o
  -7  10   9         24.01         32.30        15.10 o
  -6  10   9          3.49         11.55        14.48 o
  -5  10   9          5.74          9.22        11.98 o
  -4  10   9         24.52         37.50        12.70 o
  -3  10   9         13.16          4.17        12.55 o
  -2  10   9        236.63        223.40        13.92 o
  -1  10   9         32.23         37.82        13.92 o
   0  10   9          0.37         -6.58        10.59 o
   1  10   9         32.14         41.95        10.47 o
   2  10   9        236.57        302.92        17.29 o
   3  10   9         13.21         10.76        12.02 o
   4  10   9         24.53         28.19        12.87 o
   5  10   9          5.74         -3.59        13.34 o
   6  10   9          3.48          8.22        13.65 o
   7  10   9         23.97         35.87        16.92 o
  -6  11   9          2.37         31.30        19.34 o
  -5  11   9         11.25         25.28        14.39 o
  -4  11   9         36.52         50.09        13.70 o
  -3  11   9          3.41         24.74        12.64 o
  -2  11   9         11.34         11.40        10.95 o
  -1  11   9         52.36         68.30        11.39 o
   0  11   9          0.74          7.24        10.99 o
   1  11   9         52.29         34.75        11.79 o
   2  11   9         11.37         16.92        12.98 o
   3  11   9          3.40          6.36        12.14 o
   4  11   9         36.55         45.79        13.70 o
   5  11   9         11.28         48.05        15.05 o
   6  11   9          2.35         23.78        15.54 o
  -4  12   9          2.55         -8.58        14.56 o
  -3  12   9         12.96         38.99        14.53 o
  -2  12   9          1.90          2.90        13.09 o
  -1  12   9         27.96         38.41        13.14 o
   0  12   9         11.10         15.48        11.71 o
   1  12   9         28.00         28.27        13.38 o
   2  12   9          1.88          2.80        13.95 o
   3  12   9         12.96         17.32        13.78 o
   4  12   9          2.56         -6.87        15.26 o
  -2  13   9         28.93         24.27        16.71 o
  -1  13   9         13.67         18.20        13.63 o
   0  13   9          4.52          3.95        14.19 o
   1  13   9         13.67         17.55        15.42 o
   2  13   9         28.91         33.76        19.09 o
   0   0  10        134.18        131.97         5.27 o
   1   0  10       1570.47       1585.00        14.62 o
   2   0  10        336.61        358.82         4.40 o
   3   0  10        319.21        314.46         4.33 o
   4   0  10       2155.55       2369.03        16.92 o
   5   0  10        785.98        730.93         9.93 o
   6   0  10          0.59         -2.16         6.67 o
   7   0  10        576.27        616.36        14.68 o
   8   0  10         97.46         88.72        11.01 o
   9   0  10          2.52        -10.60        13.35 o
  10   0  10         65.56         76.47        15.01 o
 -10   1  10          1.50         -1.90        14.83 o
  -9   1  10         34.30         15.00        11.36 o
  -8   1  10        152.57        171.14        12.04 o
  -7   1  10         69.04         67.37         9.36 o
  -6   1  10          1.42          3.31         7.26 o
  -5   1  10         57.65         69.17         5.46 o
  -4   1  10        852.55        831.66         7.59 o
  -3   1  10       2196.93       2374.21        18.19 o
  -2   1  10        201.96        193.64         3.55 o
  -1   1  10       6258.56       6388.91        27.59 o
   1   1  10       6254.19       6369.32        37.48 o
   2   1  10        201.96        185.33         4.59 o
   3   1  10       2197.28       2381.17        15.73 o
   4   1  10        852.04        830.35         9.08 o
   5   1  10         57.76         68.85         5.73 o
   6   1  10          1.42         -0.57         6.80 o
   7   1  10         69.10         53.39         9.37 o
   8   1  10        152.54        158.07        12.25 o
   9   1  10         34.31         34.91        13.70 o
  10   1  10          1.49          9.78        14.39 o
 -10   2  10         41.93         61.58        15.34 o
  -9   2  10         60.11         51.38        12.24 o
  -8   2  10          7.36         17.03        10.19 o
  -7   2  10          4.80          6.85         9.23 o
  -6   2  10        131.16        129.81         7.57 o
  -5   2  10         66.72         58.54         6.19 o
  -4   2  10        429.56        436.34         5.67 o
  -3   2  10        661.83        763.53        19.61 o
  -2   2  10        203.29        244.16         3.79 o
  -1   2  10       1313.87       1349.69         9.96 o
   0   2  10       2924.84       2954.46        16.68 o
   1   2  10       1314.17       1327.39        10.07 o
   2   2  10        203.83        233.72         6.10 o
   3   2  10        662.09        697.79        10.90 o
   4   2  10        429.43        429.72         6.89 o
   5   2  10         66.62         50.62         5.58 o
   6   2  10        131.30        137.83         7.72 o
   7   2  10          4.80         10.36         9.75 o
   8   2  10          7.38          4.60        12.17 o
   9   2  10         60.12         44.67        13.25 o
  10   2  10         41.96         35.90        15.08 o
 -10   3  10          5.88         23.31        13.85 o
  -9   3  10         24.06         34.21        12.24 o
  -8   3  10          4.37          1.28        11.06 o
  -7   3  10        194.55        193.71        10.28 o
  -6   3  10         78.34         70.89         6.78 o
  -5   3  10        479.34        470.49         9.43 o
  -4   3  10        416.63        446.02         7.48 o
  -3   3  10        666.99        665.52         6.85 o
  -2   3  10        715.70        756.19        12.36 o
  -1   3  10        198.20        172.00         3.35 o
   0   3  10         11.10          9.70         2.99 o
   1   3  10        197.43        167.38         5.13 o
   2   3  10        715.89        763.62        13.38 o
   3   3  10        666.66        670.71        14.17 o
   4   3  10        416.47        425.24         7.64 o
   5   3  10        478.91        467.01         9.33 o
   6   3  10         78.28         60.50         7.42 o
   7   3  10        194.59        191.95        10.70 o
   8   3  10          4.36         25.17        12.31 o
   9   3  10         24.06         52.52        13.30 o
  10   3  10          5.88         29.30        15.22 o
 -10   4  10         12.79         24.98        15.55 o
  -9   4  10         24.92         15.99        12.40 o
  -8   4  10         90.71        107.97        12.29 o
  -7   4  10        150.39        143.76        10.59 o
  -6   4  10        471.32        481.68        12.84 o
  -5   4  10         29.52         27.31         6.45 o
  -4   4  10         68.85         64.32         6.28 o
  -3   4  10         49.41         40.87         4.28 o
  -2   4  10        172.67        180.87         4.03 o
  -1   4  10        801.10        950.06        11.58 o
   0   4  10       2273.85       2314.59        16.66 o
   1   4  10        800.97        931.20         8.56 o
   2   4  10        172.29        175.94         5.48 o
   3   4  10         49.37         49.97         4.79 o
   4   4  10         68.72         68.01         5.92 o
   5   4  10         29.53         27.03         6.37 o
   6   4  10        471.39        462.34        11.24 o
   7   4  10        150.52        125.77        10.98 o
   8   4  10         90.69         75.46        14.07 o
   9   4  10         24.92         32.71        15.59 o
  10   4  10         12.80         16.49        16.03 o
  -9   5  10         11.59         -2.40        13.98 o
  -8   5  10         29.52          3.32        12.39 o
  -7   5  10         41.18         25.33        10.49 o
  -6   5  10        204.42        188.67        11.15 o
  -5   5  10         34.95         30.96         7.69 o
  -4   5  10        387.03        381.30         9.59 o
  -3   5  10        514.77        506.46         8.91 o
  -2   5  10         79.22         61.59         5.03 o
  -1   5  10        615.54        598.24        12.08 o
   0   5  10        412.31        427.02         7.89 o
   1   5  10        615.59        616.75         7.36 o
   2   5  10         79.25         76.73         4.50 o
   3   5  10        514.95        491.48         9.13 o
   4   5  10        386.86        384.52         9.25 o
   5   5  10         34.93         36.40         7.57 o
   6   5  10        204.64        191.91        10.65 o
   7   5  10         41.21         31.66        10.93 o
   8   5  10         29.55         27.63        13.09 o
   9   5  10         11.58         -0.04        15.50 o
  -9   6  10          2.17          0.02        15.14 o
  -8   6  10         37.03         30.27        12.65 o
  -7   6  10        189.79        196.26        13.69 o
  -6   6  10        424.83        414.52        15.54 o
  -5   6  10         50.93         49.61         9.79 o
  -4   6  10         11.58         18.08         7.90 o
  -3   6  10        134.98        128.00         7.48 o
  -2   6  10        513.33        505.03        15.47 o
  -1   6  10        307.02        325.84         7.72 o
   0   6  10        127.31        144.58         5.39 o
   1   6  10        306.94        335.33         7.37 o
   2   6  10        513.31        495.62        10.17 o
   3   6  10        134.84        144.47         8.35 o
   4   6  10         11.57         14.38         7.71 o
   5   6  10         50.90         85.33        17.38 o
   6   6  10        424.82        441.43        14.78 o
   7   6  10        189.84        194.18        19.20 o
   8   6  10         37.02         38.98        13.59 o
   9   6  10          2.17          5.82        16.20 o
  -9   7  10         19.27         31.19        15.01 o
  -8   7  10         51.63         45.91        12.96 o
  -7   7  10         17.56          9.39        12.46 o
  -6   7  10         36.96         68.83        20.41 o
  -5   7  10        123.15        143.78        10.58 o
  -4   7  10         40.13         88.05        14.94 o
  -3   7  10         66.33         79.66         8.14 o
  -2   7  10         33.53         36.01         7.59 o
  -1   7  10        111.55        139.39         7.72 o
   0   7  10        496.77        506.20        10.87 o
   1   7  10        111.87        124.21         7.46 o
   2   7  10         33.55         28.41         7.25 o
   3   7  10         66.38         74.87         8.37 o
   4   7  10         40.25         82.31        15.49 o
   5   7  10        123.12        135.65        10.93 o
   6   7  10         36.89         47.26        17.23 o
   7   7  10         17.58         -1.89        12.47 o
   8   7  10         51.61         51.03        15.36 o
   9   7  10         19.27         39.16        16.00 o
  -8   8  10          0.27         -7.83        14.16 o
  -7   8  10         67.70         65.61        14.06 o
  -6   8  10         14.66         20.28        12.39 o
  -5   8  10          9.19         15.49        11.15 o
  -4   8  10         83.09         63.55        10.43 o
  -3   8  10         57.56         56.66         9.46 o
  -2   8  10        440.63        419.46        12.90 o
  -1   8  10        158.28        153.66         9.46 o
   0   8  10        860.63        871.79        14.71 o
   1   8  10        158.30        149.27         8.66 o
   2   8  10        440.17        426.65        17.44 o
   3   8  10         57.65         44.44         9.69 o
   4   8  10         83.10         83.89         9.91 o
   5   8  10          9.21         -8.33        10.64 o
   6   8  10         14.66         10.05        11.92 o
   7   8  10         67.71         68.99        13.58 o
   8   8  10          0.27         11.15        14.62 o
  -7   9  10         20.71         50.17        15.15 o
  -6   9  10         52.56         47.83        13.05 o
  -5   9  10          9.64          8.94        11.01 o
  -4   9  10         35.86         34.50        14.74 o
  -3   9  10         97.54         94.85        10.30 o
  -2   9  10        129.58        133.00        10.64 o
  -1   9  10        292.51        312.63        11.62 o
   0   9  10        728.42        706.63        17.80 o
   1   9  10        292.79        316.04        11.29 o
   2   9  10        129.63        130.31        10.16 o
   3   9  10         97.58        110.62        11.40 o
   4   9  10         35.82         75.03        21.78 o
   5   9  10          9.67         10.07        12.58 o
   6   9  10         52.61         82.67        13.61 o
   7   9  10         20.71         11.04        15.30 o
  -7  10  10          9.12          5.79        15.99 o
  -6  10  10          0.21         -6.06        15.06 o
  -5  10  10          3.25         19.35        12.41 o
  -4  10  10         15.42         10.07        12.72 o
  -3  10  10         22.49         23.32        12.68 o
  -2  10  10        127.80         95.64        15.39 o
  -1  10  10          1.53         23.92        10.96 o
   0  10  10          0.30         10.03        13.21 o
   1  10  10          1.53         13.48        11.26 o
   2  10  10        127.97        144.10        24.08 o
   3  10  10         22.50         22.79        17.82 o
   4  10  10         15.47          3.91        12.21 o
   5  10  10          3.23         -1.26        16.11 o
   6  10  10          0.21         16.98        14.73 o
   7  10  10          9.11         30.80        15.63 o
  -6  11  10         25.99         18.59        15.86 o
  -5  11  10          6.44         40.11        14.43 o
  -4  11  10         31.83         60.86        15.61 o
  -3  11  10          0.42         10.29        13.37 o
  -2  11  10         61.56         67.49        12.77 o
  -1  11  10          2.95         11.64        11.57 o
   0  11  10         22.17          5.24        11.12 o
   1  11  10          2.94          3.20        11.90 o
   2  11  10         61.58         64.13        13.21 o
   3  11  10          0.42         -1.26        12.39 o
   4  11  10         31.78         62.23        14.49 o
   5  11  10          6.44          2.62        17.07 o
   6  11  10         25.96         40.97        16.58 o
  -4  12  10          1.30          4.43        14.64 o
  -3  12  10          8.65         13.80        14.08 o
  -2  12  10          8.87          2.62        14.06 o
  -1  12  10         16.58         27.39        13.02 o
   0  12  10         29.14         33.48        12.82 o
   1  12  10         16.57         20.35        13.94 o
   2  12  10          8.88         21.62        14.92 o
   3  12  10          8.63         28.85        14.76 o
   4  12  10          1.30         43.73        15.94 o
  -2  13  10         10.47         -1.39        14.53 o
  -1  13  10          1.63         20.93        13.63 o
   0  13  10          3.26         17.69        14.13 o
   1  13  10          1.63         -7.94        15.95 o
   2  13  10         10.46         24.43        15.92 o
   1   0  11        318.16        299.34         4.58 o
   2   0  11        929.08        971.65         7.98 o
   3   0  11        301.12        365.40         4.52 o
   4   0  11         87.10         81.82         4.28 o
   5   0  11        119.37        117.06         6.12 o
   6   0  11        175.30        190.35         8.97 o
   7   0  11        131.65        108.93        12.35 o
   8   0  11         20.11         11.20        10.13 o
   9   0  11          3.80        -13.62        13.62 o
  10   0  11         63.84         91.11        15.20 o
 -10   1  11         19.14         25.03        14.68 o
  -9   1  11         31.65         12.82        11.79 o
  -8   1  11        148.54        148.13        11.98 o
  -7   1  11         34.74         39.88         9.45 o
  -6   1  11        157.81        162.96         8.81 o
  -5   1  11         48.87         64.77         5.85 o
  -4   1  11        585.72        580.60         7.28 o
  -3   1  11        984.42       1098.69        20.95 o
  -2   1  11       1564.43       1688.00        15.34 o
  -1   1  11        210.43        186.04         4.18 o
   0   1  11       6229.81       6478.21        45.12 o
   1   1  11        210.78        184.06         4.30 o
   2   1  11       1564.05       1678.81        20.25 o
   3   1  11        983.40       1062.68        13.53 o
   4   1  11        586.07        590.98         8.33 o
   5   1  11         48.84         69.93         6.51 o
   6   1  11        158.06        174.83         9.00 o
   7   1  11         34.76         35.96        10.00 o
   8   1  11        148.66        151.62        12.49 o
   9   1  11         31.64         49.45        14.02 o
  10   1  11         19.14         60.84        14.94 o
 -10   2  11          4.52         14.03        14.60 o
  -9   2  11          0.42         -6.75        11.85 o
  -8   2  11         26.98         55.55        10.60 o
  -7   2  11        118.26        120.14         9.84 o
  -6   2  11        122.98        127.55         7.59 o
  -5   2  11        833.20        834.29        12.66 o
  -4   2  11        731.24        734.13         8.24 o
  -3   2  11        635.06        702.63        14.04 o
  -2   2  11        972.61        977.66         9.54 o
  -1   2  11        574.74        629.36        12.32 o
   0   2  11        110.91        102.27         3.52 o
   1   2  11        574.66        628.97         6.16 o
   2   2  11        973.06        979.23         8.54 o
   3   2  11        635.28        669.11        13.96 o
   4   2  11        730.95        757.95        16.55 o
   5   2  11        832.58        856.99        12.88 o
   6   2  11        123.05        111.55         7.87 o
   7   2  11        118.56        103.01         9.96 o
   8   2  11         26.96         45.98        13.45 o
   9   2  11          0.42          9.08        13.00 o
  10   2  11          4.52        -10.86        15.12 o
 -10   3  11          1.71         18.37        13.74 o
  -9   3  11         23.49          9.71        12.35 o
  -8   3  11         13.92          7.66        11.11 o
  -7   3  11        228.43        235.70        10.60 o
  -6   3  11        131.33        130.81         7.10 o
  -5   3  11        149.65        139.22         6.31 o
  -4   3  11       1820.00       1784.59        17.32 o
  -3   3  11         62.59         66.61         5.42 o
  -2   3  11       1397.05       1465.85        21.48 o
  -1   3  11       1692.58       1862.80        11.18 o
   0   3  11         81.22         83.11         3.89 o
   1   3  11       1692.75       1833.53        37.22 o
   2   3  11       1397.36       1423.85        11.57 o
   3   3  11         62.51         73.67         4.58 o
   4   3  11       1819.45       1810.41        18.50 o
   5   3  11        149.53        143.95         6.67 o
   6   3  11        131.74        127.37         8.79 o
   7   3  11        228.56        229.73        12.00 o
   8   3  11         13.96         15.09        13.70 o
   9   3  11         23.48         16.88        13.41 o
  10   3  11          1.71         -0.36        15.11 o
 -10   4  11          1.11         19.61        15.69 o
  -9   4  11          4.06          8.18        13.75 o
  -8   4  11         45.94         52.03        11.66 o
  -7   4  11        217.74        247.96        11.54 o
  -6   4  11         50.53         53.55         7.57 o
  -5   4  11         47.15         46.65         6.78 o
  -4   4  11        130.90        130.38         6.88 o
  -3   4  11        232.79        233.09         6.01 o
  -2   4  11        392.84        398.91         6.57 o
  -1   4  11         86.76         88.33         3.89 o
   0   4  11        110.47        129.95         5.41 o
   1   4  11         86.51        106.02         4.82 o
   2   4  11        393.34        420.90         5.99 o
   3   4  11        232.68        232.29         6.12 o
   4   4  11        131.10        136.71         7.08 o
   5   4  11         47.03         43.80         6.87 o
   6   4  11         50.63         75.75         9.00 o
   7   4  11        217.89        222.37        12.04 o
   8   4  11         45.98         34.16        13.50 o
   9   4  11          4.06         11.28        16.38 o
  10   4  11          1.11         15.58        16.68 o
  -9   5  11         46.02         25.92        15.93 o
  -8   5  11         49.87         56.63        12.12 o
  -7   5  11          2.15          1.50        10.51 o
  -6   5  11         68.85         73.70        10.11 o
  -5   5  11        343.75        342.61        10.43 o
  -4   5  11         83.66         80.57         7.18 o
  -3   5  11        238.83        242.62         7.40 o
  -2   5  11         77.24         68.97         5.18 o
  -1   5  11         88.69         88.89         4.90 o
   0   5  11        301.02        333.45         8.55 o
   1   5  11         88.88         88.03         4.82 o
   2   5  11         77.07         78.52         5.07 o
   3   5  11        238.62        231.57         7.62 o
   4   5  11         83.77         67.49         7.38 o
   5   5  11        343.85        337.95        10.01 o
   6   5  11         69.03         51.88         8.97 o
   7   5  11          2.14         -1.39        11.03 o
   8   5  11         49.85         66.27        15.02 o
   9   5  11         46.04         43.40        17.22 o
  -9   6  11         21.65         28.53        15.35 o
  -8   6  11         15.54          1.74        12.38 o
  -7   6  11         36.65         49.18        12.39 o
  -6   6  11        126.33        134.39        12.45 o
  -5   6  11        381.20        384.28        12.75 o
  -4   6  11         48.63         38.09         8.29 o
  -3   6  11         75.78         82.36         7.35 o
  -2   6  11         54.76         47.45         6.86 o
  -1   6  11        438.64        445.92         8.96 o
   0   6  11        854.88        939.43        11.92 o
   1   6  11        438.84        441.07         8.88 o
   2   6  11         54.65         52.60         6.72 o
   3   6  11         75.82         83.70         8.09 o
   4   6  11         48.53         47.52         8.62 o
   5   6  11        380.98        409.56        12.92 o
   6   6  11        126.33        148.88        12.03 o
   7   6  11         36.66         13.49        12.46 o
   8   6  11         15.53         -4.45        14.95 o
   9   6  11         21.64         35.55        16.32 o
  -8   7  11         13.17         10.28        12.95 o
  -7   7  11         32.03         27.81        12.38 o
  -6   7  11          5.66         34.60        12.09 o
  -5   7  11        253.30        243.98        11.68 o
  -4   7  11        101.56         92.45        15.83 o
  -3   7  11        134.24        127.12         8.63 o
  -2   7  11        114.50        105.38         8.04 o
  -1   7  11        391.33        345.60        11.99 o
   0   7  11         65.66         79.85         7.40 o
   1   7  11        390.87        368.38        11.44 o
   2   7  11        114.39        102.34         8.07 o
   3   7  11        134.48        123.64         8.99 o
   4   7  11        101.65        106.99         9.46 o
   5   7  11        253.26        262.92        12.25 o
   6   7  11          5.69        110.89        44.49 o
   7   7  11         32.02         31.89        12.54 o
   8   7  11         13.19         23.94        15.05 o
  -8   8  11          2.90          8.32        14.03 o
  -7   8  11         17.10         14.41        13.67 o
  -6   8  11         94.19         80.83        13.13 o
  -5   8  11        117.45        114.75        11.62 o
  -4   8  11         34.06         40.94        10.18 o
  -3   8  11        346.47        315.69        12.05 o
  -2   8  11        724.66        657.83        15.54 o
  -1   8  11         12.06         23.05         8.34 o
   0   8  11          1.74          8.03         8.37 o
   1   8  11         12.02         23.16         7.90 o
   2   8  11        724.55        677.27        15.01 o
   3   8  11        346.36        324.03        11.97 o
   4   8  11         34.09         37.92         9.70 o
   5   8  11        117.39        192.14        33.36 o
   6   8  11         94.23         63.80        12.09 o
   7   8  11         17.14         36.06        13.14 o
   8   8  11          2.91          5.09        14.45 o
  -7   9  11          2.87         18.00        14.05 o
  -6   9  11         32.89         54.34        13.57 o
  -5   9  11         16.49         20.95        11.45 o
  -4   9  11         73.49         70.26        11.42 o
  -3   9  11          3.97         10.01        10.86 o
  -2   9  11        380.91        401.20        13.45 o
  -1   9  11        107.56        113.82         9.81 o
   0   9  11          1.81          5.72         9.31 o
   1   9  11        107.53        116.17        11.44 o
   2   9  11        381.07        394.97        14.75 o
   3   9  11          3.98        -10.37        10.37 o
   4   9  11         73.40         44.37        25.31 o
   5   9  11         16.50          2.54        12.64 o
   6   9  11         32.87         45.64        14.46 o
   7   9  11          2.88         30.65        15.14 o
  -6  10  11         15.15          3.79        15.82 o
  -5  10  11          1.15         11.02        12.40 o
  -4  10  11         34.20         44.77        12.63 o
  -3  10  11         46.68         25.02        13.13 o
  -2  10  11          5.77         -7.57        11.46 o
  -1  10  11        133.25        136.27        12.66 o
   0  10  11        101.43        129.54        17.42 o
   1  10  11        133.12        148.10        12.98 o
   2  10  11          5.74        -11.74        11.87 o
   3  10  11         46.74         32.82        12.88 o
   4  10  11         34.17         18.62        12.59 o
   5  10  11          1.14         -0.22        16.17 o
   6  10  11         15.14         33.79        16.08 o
  -5  11  11         10.02         17.25        14.30 o
  -4  11  11          0.33         24.29        13.77 o
  -3  11  11         24.76         26.79        13.49 o
  -2  11  11          3.47          5.27        12.47 o
  -1  11  11         25.00         20.73        11.64 o
   0  11  11          0.17          3.60        11.51 o
   1  11  11         25.09         22.52        11.73 o
   2  11  11          3.49         -6.15        12.74 o
   3  11  11         24.73         40.86        14.09 o
   4  11  11          0.33         -7.59        14.37 o
   5  11  11         10.03         16.06        16.61 o
  -4  12  11         14.33         31.50        14.85 o
  -3  12  11          0.69         16.31        15.19 o
  -2  12  11          3.89          1.74        13.91 o
  -1  12  11          2.80          3.04        13.07 o
   0  12  11          0.02          5.62        13.38 o
   1  12  11          2.82         10.53        13.94 o
   2  12  11          3.86          8.95        15.40 o
   3  12  11          0.68         13.39        14.50 o
   4  12  11         14.36          5.28        17.53 o
  -1  13  11          9.54         27.74        13.91 o
   0  13  11         20.37         17.71        14.57 o
   1  13  11          9.50         10.72        15.71 o
   0   0  12       1867.38       2075.29        22.08 o
   1   0  12        476.19        504.48        11.19 o
   2   0  12       2356.76       2357.52        15.68 o
   3   0  12        566.01        562.27        11.88 o
   4   0  12         29.58         35.15         3.90 o
   5   0  12         36.59         40.87         5.93 o
   6   0  12         17.09         20.69         7.45 o
   7   0  12        692.38        693.22        16.25 o
   8   0  12         12.59         22.25        10.47 o
   9   0  12         75.51         74.63        12.98 o
  10   0  12          0.95        -11.46        14.59 o
 -10   1  12          7.06          7.42        14.58 o
  -9   1  12         21.05         27.45        11.99 o
  -8   1  12         10.24         26.22        10.93 o
  -7   1  12         76.41         65.34         9.50 o
  -6   1  12        350.99        370.01        10.40 o
  -5   1  12        148.04        144.14         6.58 o
  -4   1  12        362.97        319.47         5.30 o
  -3   1  12       2952.62       3285.57        20.99 o
  -2   1  12       1137.45       1195.69         9.42 o
  -1   1  12        911.11        893.21        11.90 o
   0   1  12          2.25         -1.14         3.03 o
   1   1  12        910.20        901.83         7.87 o
   2   1  12       1138.56       1189.12        15.53 o
   3   1  12       2953.04       3323.89        28.68 o
   4   1  12        362.96        332.55         9.69 o
   5   1  12        148.34        158.92         7.60 o
   6   1  12        350.85        346.86        10.68 o
   7   1  12         76.43         68.93         9.61 o
   8   1  12         10.28         21.47        11.94 o
   9   1  12         21.02         30.41        13.67 o
  10   1  12          7.07          8.59        14.24 o
 -10   2  12          9.72         31.11        13.40 o
  -9   2  12         10.03         13.09        11.96 o
  -8   2  12        175.19        154.73        12.28 o
  -7   2  12         93.27        102.71        10.26 o
  -6   2  12        420.24        413.67        10.37 o
  -5   2  12        639.42        609.09        10.60 o
  -4   2  12         89.36         93.62         4.36 o
  -3   2  12        100.73        125.28         4.10 o
  -2   2  12        758.02        758.77         6.86 o
  -1   2  12        835.11        861.72         7.71 o
   0   2  12       1989.57       2030.15        17.93 o
   1   2  12        834.20        868.21         9.43 o
   2   2  12        758.42        758.52        12.20 o
   3   2  12        100.81        120.29         4.97 o
   4   2  12         89.08         85.61         6.24 o
   5   2  12        639.74        625.55        11.60 o
   6   2  12        420.32        402.37        10.86 o
   7   2  12         93.26         85.04        10.50 o
   8   2  12        175.28        206.36        13.59 o
   9   2  12         10.02          5.66        12.96 o
  10   2  12          9.72         22.88        14.81 o
 -10   3  12          7.27         23.73        14.37 o
  -9   3  12          3.68         22.38        12.57 o
  -8   3  12          8.28          2.99        10.91 o
  -7   3  12        103.56        103.97         9.46 o
  -6   3  12        121.56        124.07         6.64 o
  -5   3  12        493.51        513.69         9.85 o
  -4   3  12         71.14         66.72         5.96 o
  -3   3  12        898.96        872.20        12.17 o
  -2   3  12       1425.87       1503.06        14.77 o
  -1   3  12       1022.68       1143.35        12.91 o
   0   3  12        171.28        186.81         7.15 o
   1   3  12       1022.74       1118.57        18.93 o
   2   3  12       1426.69       1523.87        14.25 o
   3   3  12        899.57        886.40        10.17 o
   4   3  12         71.01         76.18         6.20 o
   5   3  12        493.39        524.81        11.24 o
   6   3  12        121.59        121.12         9.60 o
   7   3  12        103.60         81.93        10.62 o
   8   3  12          8.29         -3.85        14.52 o
   9   3  12          3.67         10.49        13.60 o
  10   3  12          7.27         -8.61        15.62 o
  -9   4  12         44.75         67.92        14.42 o
  -8   4  12          6.55         -3.71        12.93 o
  -7   4  12          5.36          5.35         9.49 o
  -6   4  12        186.73        175.25         9.02 o
  -5   4  12        661.82        669.26        13.22 o
  -4   4  12        701.20        704.44        13.86 o
  -3   4  12         15.87         14.80         4.94 o
  -2   4  12        107.75        114.31         7.71 o
  -1   4  12       4667.97       4829.14        34.47 o
   0   4  12       2725.37       2826.28        21.63 o
   1   4  12       4667.21       4863.20        35.68 o
   2   4  12        107.79        103.48         4.44 o
   3   4  12         15.80         18.52         4.78 o
   4   4  12        701.34        706.67        14.62 o
   5   4  12        661.60        667.40        12.93 o
   6   4  12        186.63        167.74         9.90 o
   7   4  12          5.36         -0.34        11.04 o
   8   4  12          6.53         20.25        13.66 o
   9   4  12         44.78         41.09        16.81 o
  -9   5  12          4.47          1.70        15.98 o
  -8   5  12         79.77         93.24        14.69 o
  -7   5  12        173.51        204.41        13.09 o
  -6   5  12        199.96        205.06        11.63 o
  -5   5  12         54.44         51.20         8.75 o
  -4   5  12         46.24         38.48         7.35 o
  -3   5  12        218.48        225.38         8.21 o
  -2   5  12        302.08        316.19         7.84 o
  -1   5  12         21.35         11.71         5.02 o
   0   5  12         23.65         28.90         4.84 o
   1   5  12         21.49         17.83         4.75 o
   2   5  12        301.61        321.17         7.64 o
   3   5  12        218.51        217.47         7.65 o
   4   5  12         46.21         41.31         7.47 o
   5   5  12         54.51         47.98         8.73 o
   6   5  12        200.01        209.30        10.45 o
   7   5  12        173.51        220.62        26.18 o
   8   5  12         79.84         74.86        15.19 o
   9   5  12          4.47        -15.45        17.34 o
  -9   6  12         59.62         24.11        17.52 o
  -8   6  12         11.69          6.29        12.20 o
  -7   6  12         68.90         72.99        12.35 o
  -6   6  12        215.18        175.74        12.43 o
  -5   6  12        271.96        294.57        15.39 o
  -4   6  12          4.92         -8.38         8.38 o
  -3   6  12         39.10         25.38         7.15 o
  -2   6  12        317.99        304.02        11.36 o
  -1   6  12         95.75         97.58         6.61 o
   0   6  12         13.08         11.28         5.81 o
   1   6  12         95.85        114.30         7.11 o
   2   6  12        317.94        304.96         8.96 o
   3   6  12         39.17         29.39         7.27 o
   4   6  12          4.89         -7.51         8.66 o
   5   6  12        272.11        280.60        12.43 o
   6   6  12        215.18        199.26        12.69 o
   7   6  12         68.84         90.52        13.51 o
   8   6  12         11.70          6.68        15.12 o
   9   6  12         59.64         61.97        18.88 o
  -8   7  12          3.80          7.42        12.93 o
  -7   7  12         11.99         -0.86        12.39 o
  -6   7  12          1.88         -7.88        12.29 o
  -5   7  12         14.12         10.90         9.72 o
  -4   7  12         44.21         32.47        11.28 o
  -3   7  12        300.94        291.12        10.77 o
  -2   7  12        201.96        208.05         9.15 o
  -1   7  12        208.65        215.39         8.90 o
   0   7  12        234.05        224.45         8.77 o
   1   7  12        208.49        200.21         8.45 o
   2   7  12        201.86        206.16        11.76 o
   3   7  12        300.59        286.60        12.05 o
   4   7  12         44.02         41.85         9.48 o
   5   7  12         14.16         11.70        10.28 o
   6   7  12          1.89         14.46        12.04 o
   7   7  12         11.99         26.65        12.71 o
   8   7  12          3.83         -9.62        15.57 o
  -8   8  12          4.51         16.54        14.35 o
  -7   8  12          0.06         18.90        13.52 o
  -6   8  12         60.61         69.19        13.63 o
  -5   8  12         89.76         75.70        11.68 o
  -4   8  12         44.97         37.69        10.93 o
  -3   8  12        674.50        678.77        15.93 o
  -2   8  12        774.21        767.02        15.68 o
  -1   8  12        345.35        374.07        12.33 o
   0   8  12         45.33         43.42         8.42 o
   1   8  12        345.55        359.43        11.48 o
   2   8  12        774.20        791.61        19.23 o
   3   8  12        674.17        708.35        15.79 o
   4   8  12         44.82         36.35         9.76 o
   5   8  12         89.71         80.53        12.41 o
   6   8  12         60.63         54.98        12.80 o
   7   8  12          0.06         15.82        13.00 o
   8   8  12          4.50          0.09        15.32 o
  -7   9  12          3.15         16.24        14.22 o
  -6   9  12         16.13          6.33        13.63 o
  -5   9  12         44.04         54.75        11.86 o
  -4   9  12         51.78         39.19        11.77 o
  -3   9  12         35.80         45.34        11.20 o
  -2   9  12        103.76        101.69        10.80 o
  -1   9  12         27.75         42.73        10.70 o
   0   9  12         26.66         22.33        10.00 o
   1   9  12         27.64         35.35         9.37 o
   2   9  12        103.89        110.08        10.48 o
   3   9  12         35.77         20.65        11.13 o
   4   9  12         51.84          5.84        18.65 o
   5   9  12         44.08         42.72        13.15 o
   6   9  12         16.12         17.08        15.25 o
   7   9  12          3.15         15.03        17.54 o
  -6  10  12          5.95         -7.03        15.21 o
  -5  10  12         32.43         42.86        13.14 o
  -4  10  12         52.23         58.51        12.82 o
  -3  10  12         10.59         20.08        12.94 o
  -2  10  12          8.12         54.14        14.84 o
  -1  10  12          4.44        -11.59        11.59 o
   0  10  12         12.59         11.06        11.45 o
   1  10  12          4.43          5.05        11.43 o
   2  10  12          8.11         15.25        11.70 o
   3  10  12         10.61          0.54        11.78 o
   4  10  12         52.30         44.04        13.11 o
   5  10  12         32.40         48.69        16.68 o
   6  10  12          5.95         17.05        17.24 o
  -5  11  12          0.14         13.75        14.38 o
  -4  11  12          0.74          8.38        14.23 o
  -3  11  12         15.41         20.19        13.89 o
  -2  11  12          0.53         19.27        13.40 o
  -1  11  12         10.87         15.79        11.63 o
   0  11  12         60.73         45.18        11.91 o
   1  11  12         10.86          0.65        11.98 o
   2  11  12          0.52         22.53        13.45 o
   3  11  12         15.45         33.61        14.02 o
   4  11  12          0.75          7.03        15.62 o
   5  11  12          0.15          3.91        16.14 o
  -4  12  12         11.52         15.93        14.74 o
  -3  12  12          2.60         12.53        15.49 o
  -2  12  12         12.43          3.41        14.07 o
  -1  12  12         15.72          6.68        13.26 o
   0  12  12          2.33          9.57        13.05 o
   1  12  12         15.72         19.63        14.26 o
   2  12  12         12.42         15.77        15.07 o
   3  12  12          2.61         26.28        15.55 o
   4  12  12         11.50         29.41        16.29 o
  -1  13  12         13.65         26.67        13.71 o
   0  13  12          3.42          1.05        13.80 o
   1  13  12         13.65         36.58        16.00 o
   1   0  13       1525.60       1399.96        13.07 o
   2   0  13        104.66        108.78         3.46 o
   3   0  13        347.67        308.98         4.61 o
   4   0  13          0.11         -3.42         4.32 o
   5   0  13         35.75         31.29         6.63 o
   6   0  13         26.92         38.16         7.84 o
   7   0  13         34.95         22.39         9.99 o
   8   0  13         18.53         26.62        10.61 o
   9   0  13          4.01         -2.06        12.78 o
  10   0  13         16.93         45.78        14.94 o
 -10   1  13         28.85         22.34        15.11 o
  -9   1  13          6.56         13.04        11.52 o
  -8   1  13         15.33         23.21        11.16 o
  -7   1  13         20.48         14.51         9.60 o
  -6   1  13        177.06        172.85         8.46 o
  -5   1  13        237.32        230.70         7.25 o
  -4   1  13        147.85        156.18         5.27 o
  -3   1  13        487.00        502.05         5.74 o
  -2   1  13       7864.49       8454.99        51.88 o
  -1   1  13         13.71         16.47         2.48 o
   0   1  13        936.06       1002.88        10.83 o
   1   1  13         13.83         12.73         3.02 o
   2   1  13       7860.64       8244.40        62.99 o
   3   1  13        486.37        486.64         6.86 o
   4   1  13        148.02        158.89         5.66 o
   5   1  13        237.09        221.75         8.13 o
   6   1  13        177.23        179.15        10.02 o
   7   1  13         20.49          8.07         9.45 o
   8   1  13         15.32         13.22        12.16 o
   9   1  13          6.57          1.58        13.86 o
  10   1  13         28.82         57.45        14.63 o
 -10   2  13         17.29         31.38        13.61 o
  -9   2  13          2.89          5.05        12.05 o
  -8   2  13         71.03         81.89        11.56 o
  -7   2  13         36.76         25.75         9.39 o
  -6   2  13         56.67         56.40         7.40 o
  -5   2  13          0.48          3.45         6.11 o
  -4   2  13         40.82         38.37         4.64 o
  -3   2  13        236.46        222.67         4.57 o
  -2   2  13        877.57       1007.11        14.41 o
  -1   2  13       1127.43       1147.34         9.07 o
   0   2  13       3305.59       3626.49        28.72 o
   1   2  13       1126.79       1148.30        13.26 o
   2   2  13        877.06        959.78        14.58 o
   3   2  13        236.54        219.34         5.03 o
   4   2  13         41.03         42.45         5.54 o
   5   2  13          0.49          2.71         6.98 o
   6   2  13         56.63         59.22         8.40 o
   7   2  13         36.81         25.06         9.71 o
   8   2  13         71.02         59.60        12.37 o
   9   2  13          2.89         13.08        12.61 o
  10   2  13         17.28         25.33        15.68 o
 -10   3  13          1.29         13.16        15.11 o
  -9   3  13          3.19          7.24        13.01 o
  -8   3  13         18.96         13.45        10.89 o
  -7   3  13          3.87         -4.11         8.85 o
  -6   3  13        261.68        274.47         8.13 o
  -5   3  13        125.16        123.08         7.12 o
  -4   3  13        182.24        185.87         7.18 o
  -3   3  13        453.93        452.68         7.06 o
  -2   3  13       1467.55       1552.74        12.77 o
  -1   3  13       4692.73       5012.10        32.66 o
   0   3  13         34.11         35.22         3.99 o
   1   3  13       4692.96       5050.12        33.02 o
   2   3  13       1468.27       1580.23        13.73 o
   3   3  13        453.65        465.69         7.60 o
   4   3  13        182.31        164.33         6.99 o
   5   3  13        125.43        123.27         8.14 o
   6   3  13        261.61        305.72        16.64 o
   7   3  13          3.89         -7.96        11.03 o
   8   3  13         18.96         21.95        14.05 o
   9   3  13          3.20         16.05        14.27 o
  10   3  13          1.30         18.15        15.49 o
  -9   4  13         10.91         29.22        15.69 o
  -8   4  13         87.07         69.01        13.76 o
  -7   4  13        370.01        404.62        14.03 o
  -6   4  13         81.55         87.71         7.71 o
  -5   4  13        217.00        228.40         8.49 o
  -4   4  13        104.66        102.27         6.79 o
  -3   4  13        115.59        104.52         5.84 o
  -2   4  13        159.10        145.68         6.66 o
  -1   4  13        548.47        615.31        10.18 o
   0   4  13        103.21        100.47         4.46 o
   1   4  13        548.32        630.64         8.17 o
   2   4  13        158.82        163.20         5.75 o
   3   4  13        115.79        119.45         6.75 o
   4   4  13        104.63         96.66         7.10 o
   5   4  13        217.09        214.89         9.17 o
   6   4  13         81.61         73.07         9.25 o
   7   4  13        369.97        388.15        15.96 o
   8   4  13         87.13         85.02        17.91 o
   9   4  13         10.89         16.95        16.73 o
  -9   5  13          5.85         18.37        17.65 o
  -8   5  13          7.03         21.74        16.06 o
  -7   5  13         46.31         72.50        11.62 o
  -6   5  13        259.07        260.32        12.98 o
  -5   5  13        508.16        469.99        13.37 o
  -4   5  13        360.16        389.10        11.20 o
  -3   5  13        161.29        160.05         7.45 o
  -2   5  13        279.92        306.43         8.16 o
  -1   5  13        100.84         95.57         6.13 o
   0   5  13          5.49         14.63         4.65 o
   1   5  13        100.93         94.67         6.18 o
   2   5  13        280.48        310.84         8.36 o
   3   5  13        161.33        154.90         7.42 o
   4   5  13        360.00        368.18        10.51 o
   5   5  13        508.42        480.29        12.78 o
   6   5  13        258.89        274.40        12.07 o
   7   5  13         46.29         45.96        12.21 o
   8   5  13          7.04         13.78        16.11 o
   9   5  13          5.84         -0.78        17.60 o
  -9   6  13         41.91         43.59        18.42 o
  -8   6  13          4.74         -7.92        13.31 o
  -7   6  13         73.85         68.78        12.71 o
  -6   6  13        200.16        184.16        13.35 o
  -5   6  13        391.97        371.90        12.81 o
  -4   6  13        727.34        718.58        17.99 o
  -3   6  13         66.38         65.69         7.85 o
  -2   6  13        117.20        113.06         7.31 o
  -1   6  13         50.51         51.52         6.32 o
   0   6  13         11.56         22.59         5.98 o
   1   6  13         50.46         39.87         6.99 o
   2   6  13        116.83        105.86         7.36 o
   3   6  13         66.55         66.73         7.84 o
   4   6  13        727.17        720.78        18.80 o
   5   6  13        392.12        375.67        12.72 o
   6   6  13        200.14        221.18        13.23 o
   7   6  13         73.85         60.68        12.82 o
   8   6  13          4.74         17.13        15.32 o
   9   6  13         41.91         73.63        19.92 o
  -8   7  13          3.96         -5.16        12.98 o
  -7   7  13         33.69         43.93        12.67 o
  -6   7  13        286.24        239.91        17.27 o
  -5   7  13        124.70        111.65        13.86 o
  -4   7  13        116.30        113.35        10.37 o
  -3   7  13        219.85        190.19        10.34 o
  -2   7  13        299.67        312.51        11.29 o
  -1   7  13         64.09         47.11         8.12 o
   0   7  13          2.81         -1.13         7.41 o
   1   7  13         64.23         51.58         7.31 o
   2   7  13        299.43        285.48         9.95 o
   3   7  13        219.91        237.83        23.38 o
   4   7  13        116.20        103.57        10.26 o
   5   7  13        124.61        114.35        11.39 o
   6   7  13        286.27        264.00        15.17 o
   7   7  13         33.69         40.22        14.74 o
   8   7  13          3.97        -16.87        16.87 o
  -8   8  13         10.04          6.78        14.34 o
  -7   8  13          8.60          7.10        13.61 o
  -6   8  13         33.84         28.41        13.14 o
  -5   8  13         96.24        103.95        12.01 o
  -4   8  13         95.47         82.26        10.90 o
  -3   8  13        317.32        321.29        12.87 o
  -2   8  13         91.44         96.12        10.54 o
  -1   8  13        208.47        199.14        11.23 o
   0   8  13          1.80         17.12         9.26 o
   1   8  13        208.62        214.22        10.71 o
   2   8  13         91.55        101.72        10.03 o
   3   8  13        317.18        297.81        12.73 o
   4   8  13         95.60         72.22        11.55 o
   5   8  13         96.28         72.10        17.55 o
   6   8  13         33.87         26.73        13.31 o
   7   8  13          8.62         21.25        15.13 o
   8   8  13         10.03         24.70        16.99 o
  -7   9  13          5.25          0.20        14.26 o
  -6   9  13          5.35         14.88        13.75 o
  -5   9  13         15.85         41.31        11.91 o
  -4   9  13        276.16        285.80        14.34 o
  -3   9  13         32.57         39.44        11.30 o
  -2   9  13         86.83         70.15        10.82 o
  -1   9  13        205.82        235.03        13.00 o
   0   9  13         67.50         74.82        10.14 o
   1   9  13        205.91        212.55        11.28 o
   2   9  13         86.86         76.82        10.90 o
   3   9  13         32.66         73.30        21.90 o
   4   9  13        276.26        316.91        17.48 o
   5   9  13         15.85         12.58        13.33 o
   6   9  13          5.36         -4.63        14.60 o
   7   9  13          5.25         -1.14        18.02 o
  -6  10  13          3.80         18.54        15.48 o
  -5  10  13         13.88         17.45        13.17 o
  -4  10  13          1.84         11.76        13.62 o
  -3  10  13         47.29         30.58        13.17 o
  -2  10  13         22.75         10.26        11.42 o
  -1  10  13          1.58         18.18        12.22 o
   0  10  13          0.06        -10.57        11.03 o
   1  10  13          1.60         -6.07        11.56 o
   2  10  13         22.71         13.05        11.79 o
   3  10  13         47.36         50.66        12.81 o
   4  10  13          1.83        -13.10        13.10 o
   5  10  13         13.88         16.89        15.22 o
   6  10  13          3.79         12.35        17.60 o
  -5  11  13          6.26          8.60        14.12 o
  -4  11  13         16.53         10.87        14.02 o
  -3  11  13          9.10         12.84        13.95 o
  -2  11  13         26.09         21.79        13.10 o
  -1  11  13          1.42         22.47        12.55 o
   0  11  13          3.64         -1.54        11.21 o
   1  11  13          1.42         -1.14        12.05 o
   2  11  13         26.05         38.89        13.67 o
   3  11  13          9.07         25.55        14.17 o
   4  11  13         16.52         35.70        15.63 o
   5  11  13          6.26          5.13        16.12 o
  -3  12  13         12.57         24.31        15.87 o
  -2  12  13          3.64         -6.11        14.02 o
  -1  12  13          2.20          1.94        13.55 o
   0  12  13          3.26         29.19        13.06 o
   1  12  13          2.18         21.43        14.21 o
   2  12  13          3.66         -7.70        15.26 o
   3  12  13         12.55         23.38        15.61 o
   0   0  14         65.28         60.92         5.25 o
   1   0  14       1345.41       1352.99         8.60 o
   2   0  14        526.79        563.39        15.56 o
   3   0  14        330.70        307.89         5.21 o
   4   0  14        175.90        135.26         6.18 o
   5   0  14          6.42          1.95         6.67 o
   6   0  14        169.82        182.96         9.91 o
   7   0  14        247.18        263.84        11.66 o
   8   0  14         76.41         92.22        12.00 o
   9   0  14          1.35         23.76        12.76 o
  10   0  14          0.66          2.23        14.64 o
 -10   1  14          1.31         -5.60        15.05 o
  -9   1  14         35.08         38.89        11.83 o
  -8   1  14         22.57          8.22        11.52 o
  -7   1  14          5.50          9.92         9.71 o
  -6   1  14        277.08        266.15         9.76 o
  -5   1  14        206.61        203.32         8.05 o
  -4   1  14        334.18        342.92         7.67 o
  -3   1  14         82.73         76.11         3.93 o
  -2   1  14        854.01        920.76        11.28 o
  -1   1  14        228.61        242.66         7.14 o
   0   1  14        136.87        145.48         4.09 o
   1   1  14        228.64        248.37         8.87 o
   2   1  14        854.31        922.45         8.09 o
   3   1  14         82.70         76.18         4.31 o
   4   1  14        334.36        341.43         8.08 o
   5   1  14        206.87        213.87        10.14 o
   6   1  14        276.99        253.36        11.10 o
   7   1  14          5.50          9.34         9.39 o
   8   1  14         22.53          4.64        11.23 o
   9   1  14         35.15         30.96        12.58 o
  10   1  14          1.31          7.45        14.38 o
 -10   2  14          4.99         17.81        14.41 o
  -9   2  14          5.43         19.00        12.25 o
  -8   2  14         23.08         34.34        11.46 o
  -7   2  14        211.32        209.36        11.59 o
  -6   2  14        293.36        279.48        10.24 o
  -5   2  14        343.21        329.92         9.05 o
  -4   2  14        132.60        143.50         6.44 o
  -3   2  14        109.93        119.65         7.78 o
  -2   2  14       2054.50       2107.11        16.21 o
  -1   2  14        861.82        935.87         8.26 o
   0   2  14         20.67         28.42         3.04 o
   1   2  14        861.96        938.55        10.72 o
   2   2  14       2054.70       2107.19        16.20 o
   3   2  14        110.09        121.22         6.05 o
   4   2  14        133.07        130.97         6.66 o
   5   2  14        343.18        357.31        10.79 o
   6   2  14        293.33        305.41        14.20 o
   7   2  14        211.35        214.47        11.60 o
   8   2  14         23.12         28.38        11.91 o
   9   2  14          5.42          3.26        13.21 o
  10   2  14          4.99         12.82        15.36 o
 -10   3  14          9.81         48.24        23.20 o
  -9   3  14         13.16         17.40        13.72 o
  -8   3  14         37.22         29.55        11.41 o
  -7   3  14          6.29          3.40         8.91 o
  -6   3  14        224.36        206.25         7.74 o
  -5   3  14        109.39        110.09         7.37 o
  -4   3  14        109.71        107.05         6.51 o
  -3   3  14        638.18        625.86         9.10 o
  -2   3  14        990.48        992.78        13.66 o
  -1   3  14        181.29        191.46         5.40 o
   0   3  14       1775.28       2067.10        16.15 o
   1   3  14        181.04        199.08         4.56 o
   2   3  14        990.70        993.91        10.47 o
   3   3  14        637.35        611.94        10.84 o
   4   3  14        109.69        104.68         7.15 o
   5   3  14        109.60        109.66         8.25 o
   6   3  14        224.38        231.85        12.04 o
   7   3  14          6.31          1.47        11.13 o
   8   3  14         37.19         49.33        14.11 o
   9   3  14         13.16         23.57        14.39 o
  10   3  14          9.80         22.41        27.34 o
  -9   4  14         20.11         39.79        16.30 o
  -8   4  14         28.90         36.31        15.27 o
  -7   4  14        121.35         94.58        17.31 o
  -6   4  14         21.28          7.17         7.48 o
  -5   4  14         91.74         82.35         8.62 o
  -4   4  14         49.62         56.43         7.12 o
  -3   4  14        372.75        375.07         8.69 o
  -2   4  14        148.41        149.41         6.05 o
  -1   4  14        447.04        443.70         8.28 o
   0   4  14        706.77        665.64        14.90 o
   1   4  14        447.05        453.08         7.53 o
   2   4  14        148.46        158.68         7.11 o
   3   4  14        372.48        368.06         8.59 o
   4   4  14         49.84         49.56         7.10 o
   5   4  14         91.83         90.06         8.79 o
   6   4  14         21.31         24.76         9.51 o
   7   4  14        121.37        108.23        13.71 o
   8   4  14         28.87         36.41        15.20 o
   9   4  14         20.11         41.13        17.03 o
  -9   5  14         42.33         84.71        18.21 o
  -8   5  14         84.08         86.49        17.34 o
  -7   5  14         24.31         -3.42        13.07 o
  -6   5  14        132.95        114.38        10.85 o
  -5   5  14        302.70        297.55        17.23 o
  -4   5  14         16.43         25.69         8.26 o
  -3   5  14        165.55        174.62         8.06 o
  -2   5  14         32.51         26.62         6.47 o
  -1   5  14        283.84        294.87         7.96 o
   0   5  14         53.22         47.45         5.71 o
   1   5  14        283.90        285.06         7.93 o
   2   5  14         32.56         24.56         6.51 o
   3   5  14        166.07        166.13         7.83 o
   4   5  14         16.46         10.44         7.73 o
   5   5  14        302.74        305.23        12.03 o
   6   5  14        133.03        126.56        10.65 o
   7   5  14         24.35         34.01        13.80 o
   8   5  14         84.13         69.08        16.78 o
   9   5  14         42.38         48.01        19.39 o
  -9   6  14         17.98         49.64        18.45 o
  -8   6  14          0.12         14.69        14.28 o
  -7   6  14        101.32        104.19        12.24 o
  -6   6  14         37.90         42.94        12.27 o
  -5   6  14         53.82         47.80        10.60 o
  -4   6  14        755.53        738.90        17.00 o
  -3   6  14         55.50         52.30         8.05 o
  -2   6  14         60.72         42.30         7.20 o
  -1   6  14        391.32        403.67         9.57 o
   0   6  14          6.56          2.77         6.62 o
   1   6  14        391.40        387.21        10.65 o
   2   6  14         60.74         55.72         7.53 o
   3   6  14         55.64         62.98         8.41 o
   4   6  14        755.94        785.75        28.35 o
   5   6  14         53.91         37.57        10.10 o
   6   6  14         37.85         43.82        12.08 o
   7   6  14        101.34         70.93        15.26 o
   8   6  14          0.12         -5.59        18.66 o
   9   6  14         17.94         37.89        19.72 o
  -8   7  14          0.79         -8.09        13.21 o
  -7   7  14         56.57         65.54        13.20 o
  -6   7  14         19.58         62.14        28.05 o
  -5   7  14         39.20         36.08        13.29 o
  -4   7  14        680.59        664.46        16.62 o
  -3   7  14        577.57        567.08        14.30 o
  -2   7  14        356.97        332.21        10.67 o
  -1   7  14         27.51         17.79         8.06 o
   0   7  14        104.88        105.98         8.82 o
   1   7  14         27.48         32.67         9.02 o
   2   7  14        356.66        344.70        12.89 o
   3   7  14        577.19        581.91        15.64 o
   4   7  14        680.31        695.72        16.68 o
   5   7  14         39.06         14.09        11.63 o
   6   7  14         19.60         37.87        14.41 o
   7   7  14         56.54         58.67        15.00 o
   8   7  14          0.80         40.61        20.06 o
  -8   8  14          2.95         20.03        14.44 o
  -7   8  14         14.49         16.50        14.52 o
  -6   8  14         12.30         11.25        13.43 o
  -5   8  14         35.66         30.55        11.75 o
  -4   8  14        103.49        107.93        11.57 o
  -3   8  14        530.60        532.20        16.34 o
  -2   8  14        162.67        183.25        11.48 o
  -1   8  14        337.45        357.89        12.58 o
   0   8  14          1.32         12.04         9.89 o
   1   8  14        337.48        315.10        11.89 o
   2   8  14        162.83        161.28        11.13 o
   3   8  14        530.47        532.01        15.08 o
   4   8  14        103.18         72.94        12.28 o
   5   8  14         35.64         77.48        26.73 o
   6   8  14         12.30          5.50        13.44 o
   7   8  14         14.51         30.53        15.85 o
   8   8  14          2.94         32.75        17.71 o
  -7   9  14          3.43         11.24        14.90 o
  -6   9  14         10.58         12.11        13.92 o
  -5   9  14         26.87         31.16        11.84 o
  -4   9  14         23.24         10.24        11.56 o
  -3   9  14         29.31         21.12        12.29 o
  -2   9  14        220.47        234.66        12.81 o
  -1   9  14          4.42          4.33        10.62 o
   0   9  14          5.25          6.68        10.51 o
   1   9  14          4.41          1.90         9.55 o
   2   9  14        220.40        238.15        12.81 o
   3   9  14         29.24         26.01        17.84 o
   4   9  14         23.29         21.01        14.32 o
   5   9  14         26.86         29.44        13.39 o
   6   9  14         10.58         18.83        14.86 o
   7   9  14          3.44          7.73        15.99 o
  -6  10  14          0.72         19.72        15.71 o
  -5  10  14         10.64         11.87        12.95 o
  -4  10  14         27.42         30.44        13.66 o
  -3  10  14         79.46         73.45        13.80 o
  -2  10  14          8.72          6.48        12.73 o
  -1  10  14         88.53        104.59        12.73 o
   0  10  14         62.46         58.22        11.95 o
   1  10  14         88.59         83.95        12.28 o
   2  10  14          8.71         12.00        11.87 o
   3  10  14         79.54         91.73        13.51 o
   4  10  14         27.52         27.07        13.77 o
   5  10  14         10.66         11.21        15.31 o
   6  10  14          0.71         -8.51        17.38 o
  -5  11  14          2.74          5.01        14.57 o
  -4  11  14          3.70         27.20        14.38 o
  -3  11  14          3.55         23.76        15.30 o
  -2  11  14         10.30         30.33        14.18 o
  -1  11  14         14.61         16.10        12.27 o
   0  11  14          5.78          6.23        11.35 o
   1  11  14         14.61         14.95        12.14 o
   2  11  14         10.31          7.84        13.76 o
   3  11  14          3.57         16.80        13.88 o
   4  11  14          3.69         31.26        15.82 o
   5  11  14          2.74         12.49        17.53 o
  -3  12  14          6.16         29.50        16.10 o
  -2  12  14          1.17          6.79        14.25 o
  -1  12  14          1.42         -6.71        12.80 o
   0  12  14          2.04         23.87        13.77 o
   1  12  14          1.42         -5.56        14.60 o
   2  12  14          1.18         -9.61        15.96 o
   3  12  14          6.19         23.78        15.90 o
   1   0  15       1172.25       1181.68        12.79 o
   2   0  15         17.47         15.97         3.32 o
   3   0  15         59.95         62.07         6.46 o
   4   0  15         69.90         70.53         6.07 o
   5   0  15        136.55        132.09         8.09 o
   6   0  15          8.30          8.29         8.19 o
   7   0  15         28.34         13.52         9.90 o
   8   0  15         60.64         45.81        11.87 o
   9   0  15        191.30        190.97        14.27 o
  10   0  15          1.32         34.09        15.06 o
 -10   1  15          8.87         10.08        13.94 o
  -9   1  15         12.68         10.59        11.90 o
  -8   1  15         42.56         45.80        10.87 o
  -7   1  15         24.52          4.72        10.23 o
  -6   1  15        139.28        131.09         9.31 o
  -5   1  15        210.70        217.93         8.95 o
  -4   1  15         87.64         73.67         6.17 o
  -3   1  15        189.33        177.61         5.01 o
  -2   1  15       1192.87       1268.20        11.65 o
  -1   1  15        469.54        452.69         8.48 o
   0   1  15          1.41          3.71         3.31 o
   1   1  15        469.37        440.68        11.79 o
   2   1  15       1191.67       1288.87        10.78 o
   3   1  15        189.19        174.85         5.89 o
   4   1  15         87.86         82.50         6.08 o
   5   1  15        210.74        224.10         9.07 o
   6   1  15        139.29        147.91        12.78 o
   7   1  15         24.54         12.70         9.90 o
   8   1  15         42.51         40.30        11.57 o
   9   1  15         12.66         20.67        12.01 o
  10   1  15          8.86         28.17        15.79 o
 -10   2  15          3.77          8.58        13.94 o
  -9   2  15          2.23          0.81        13.16 o
  -8   2  15         42.80         73.33        11.81 o
  -7   2  15         73.59         61.52        10.25 o
  -6   2  15         59.83         54.67         8.94 o
  -5   2  15          0.99          4.95         6.86 o
  -4   2  15          9.63          9.65         6.14 o
  -3   2  15        548.24        539.44         8.51 o
  -2   2  15        818.62        877.24         9.79 o
  -1   2  15        624.53        724.00        13.38 o
   0   2  15       1053.04       1178.12        10.66 o
   1   2  15        624.49        717.31         8.94 o
   2   2  15        819.19        874.70         9.14 o
   3   2  15        547.82        547.89         9.58 o
   4   2  15          9.59         10.29         5.93 o
   5   2  15          0.98          0.27         7.22 o
   6   2  15         59.80        119.80        22.60 o
   7   2  15         73.52         65.33        10.39 o
   8   2  15         42.83         51.28        12.53 o
   9   2  15          2.23          0.01        14.29 o
  10   2  15          3.78         21.87        16.98 o
  -9   3  15         21.57          7.19        15.77 o
  -8   3  15         28.77         31.11        14.68 o
  -7   3  15         32.83         21.10        10.03 o
  -6   3  15        111.38        102.37         7.98 o
  -5   3  15        116.88        122.66         8.29 o
  -4   3  15        171.33        192.94         7.83 o
  -3   3  15         95.09         97.47         6.11 o
  -2   3  15        858.87        803.78        13.14 o
  -1   3  15        292.01        303.54        10.21 o
   0   3  15         88.08         82.80         4.59 o
   1   3  15        292.08        325.06         6.36 o
   2   3  15        858.76        807.54         9.55 o
   3   3  15         95.14         93.15         6.00 o
   4   3  15        171.60        172.74         8.03 o
   5   3  15        116.87        102.91         7.91 o
   6   3  15        111.34        102.51        10.25 o
   7   3  15         32.86         27.78        11.16 o
   8   3  15         28.80         18.01        16.12 o
   9   3  15         21.58         14.29        15.69 o
  -9   4  15          3.16          2.83        16.86 o
  -8   4  15         33.33         34.79        16.12 o
  -7   4  15        364.17        511.57       101.24 o
  -6   4  15        322.08        341.08        10.40 o
  -5   4  15         75.58         72.66         9.17 o
  -4   4  15        450.66        438.69        11.03 o
  -3   4  15        602.01        614.21        11.76 o
  -2   4  15         47.54         45.79         5.97 o
  -1   4  15        140.32        147.00         5.81 o
   0   4  15         66.30         58.12         4.91 o
   1   4  15        140.61        153.07         6.18 o
   2   4  15         47.53         51.33         6.29 o
   3   4  15        602.41        613.35        10.65 o
   4   4  15        450.74        457.63        11.17 o
   5   4  15         75.65         58.93         9.63 o
   6   4  15        322.13        334.01        13.65 o
   7   4  15        364.28        447.86        43.42 o
   8   4  15         33.36         18.66        16.45 o
   9   4  15          3.17          7.63        18.39 o
  -9   5  15         21.91        -12.22        17.97 o
  -8   5  15          2.38         -3.97        16.70 o
  -7   5  15         56.47         91.86        20.19 o
  -6   5  15         23.25          7.70        10.48 o
  -5   5  15         39.20         39.01         9.67 o
  -4   5  15        220.38        220.05        10.17 o
  -3   5  15         55.31         69.64         7.76 o
  -2   5  15         48.89         57.94         7.02 o
  -1   5  15        173.94        168.36         7.36 o
   0   5  15        191.28        208.44         7.70 o
   1   5  15        173.75        177.00         8.38 o
   2   5  15         49.10         47.71         7.18 o
   3   5  15         55.23         61.70         8.46 o
   4   5  15        220.40        222.33        10.55 o
   5   5  15         39.22         33.11         9.97 o
   6   5  15         23.25         16.40        11.33 o
   7   5  15         56.52        109.18        29.04 o
   8   5  15          2.38          0.18        18.26 o
   9   5  15         21.90          6.50        22.87 o
  -8   6  15         18.32         22.61        15.54 o
  -7   6  15         82.80         66.32        12.05 o
  -6   6  15         50.42         56.26        14.29 o
  -5   6  15         70.34         76.58        10.23 o
  -4   6  15        293.15        270.92        18.07 o
  -3   6  15        773.26        713.86        14.29 o
  -2   6  15        100.51        103.34         7.82 o
  -1   6  15        524.99        530.13        11.95 o
   0   6  15         10.98         11.26         7.22 o
   1   6  15        524.95        517.69        11.95 o
   2   6  15        100.70        102.33         8.43 o
   3   6  15        772.60        717.82        15.13 o
   4   6  15        293.23        277.85        13.48 o
   5   6  15         70.34         78.50        10.47 o
   6   6  15         50.34         54.20        18.01 o
   7   6  15         82.79         64.45        15.15 o
   8   6  15         18.34         10.19        18.91 o
  -8   7  15          6.53        -15.17        15.17 o
  -7   7  15         20.06         11.48        12.38 o
  -6   7  15         75.33         78.16        12.80 o
  -5   7  15         26.86         25.54        10.79 o
  -4   7  15        407.58        407.12        13.62 o
  -3   7  15        105.76        114.63         9.73 o
  -2   7  15         14.59         12.51         8.63 o
  -1   7  15        109.14        113.46         9.19 o
   0   7  15          1.45         -8.44         8.44 o
   1   7  15        109.02        108.94         9.93 o
   2   7  15         14.46         55.65        11.39 o
   3   7  15        105.76        110.35        10.35 o
   4   7  15        407.34        404.94        13.88 o
   5   7  15         26.86         96.49        36.39 o
   6   7  15         75.36         60.22        13.24 o
   7   7  15         20.02         18.18        15.16 o
   8   7  15          6.52          8.77        17.66 o
  -7   8  15          2.91         -9.18        14.18 o
  -6   8  15         17.28          6.57        13.61 o
  -5   8  15         69.50         85.06        12.13 o
  -4   8  15        338.83        336.35        13.88 o
  -3   8  15         81.47         97.65        12.02 o
  -2   8  15         47.94         49.85         9.67 o
  -1   8  15         44.47         26.73         9.59 o
   0   8  15        308.31        325.99        13.22 o
   1   8  15         44.38         36.23         9.89 o
   2   8  15         47.92         43.88        10.22 o
   3   8  15         81.72         97.48        11.00 o
   4   8  15        338.77        405.81        36.07 o
   5   8  15         69.54         68.78        13.18 o
   6   8  15         17.31         15.39        13.63 o
   7   8  15          2.90         10.40        14.17 o
  -7   9  15          1.18          2.28        14.77 o
  -6   9  15         10.34         -0.98        14.26 o
  -5   9  15         45.01         40.33        12.84 o
  -4   9  15         49.63         62.36        12.61 o
  -3   9  15         10.55         10.81        12.08 o
  -2   9  15         98.80        114.56        11.10 o
  -1   9  15        111.74        107.19        11.47 o
   0   9  15         17.32         11.93        10.73 o
   1   9  15        111.77        126.14        11.15 o
   2   9  15         98.96        107.99        11.68 o
   3   9  15         10.51          5.53        12.16 o
   4   9  15         49.70         43.53        12.39 o
   5   9  15         44.96         69.29        13.68 o
   6   9  15         10.35          1.45        14.88 o
   7   9  15          1.18         14.38        15.47 o
  -6  10  15         12.96         30.60        15.61 o
  -5  10  15         20.44         54.77        15.47 o
  -4  10  15         15.90         26.40        13.72 o
  -3  10  15          2.25         -4.74        12.57 o
  -2  10  15         27.03         43.03        11.80 o
  -1  10  15         29.36         38.04        11.90 o
   0  10  15         48.55         53.23        12.09 o
   1  10  15         29.38         25.28        12.14 o
   2  10  15         27.00         39.42        12.02 o
   3  10  15          2.25        -11.30        12.85 o
   4  10  15         15.91         19.35        13.66 o
   5  10  15         20.42         17.58        15.92 o
   6  10  15         12.95         14.96        17.68 o
  -5  11  15          9.26         13.55        14.53 o
  -4  11  15          4.55         22.32        14.21 o
  -3  11  15          7.08         -3.08        15.25 o
  -2  11  15          7.05         27.47        12.89 o
  -1  11  15          1.31         -2.08        12.23 o
   0  11  15         14.52         25.73        12.28 o
   1  11  15          1.30         22.62        12.17 o
   2  11  15          7.08         31.33        14.33 o
   3  11  15          7.06         17.33        14.13 o
   4  11  15          4.56          6.65        15.01 o
   5  11  15          9.25         11.30        18.19 o
  -3  12  15         31.73         33.49        16.20 o
  -2  12  15          9.29         -3.04        14.79 o
  -1  12  15          2.43         -6.44        12.75 o
   0  12  15         11.23         23.42        13.66 o
   1  12  15          2.42          7.94        13.74 o
   2  12  15          9.31         17.06        15.43 o
   3  12  15         31.68         47.31        16.10 o
   0   0  16        199.21        184.42         8.58 o
   1   0  16       2037.00       2162.38        16.91 o
   2   0  16         29.45         22.85         3.65 o
   3   0  16         49.93         48.26         4.53 o
   4   0  16        112.14        104.97         6.89 o
   5   0  16        372.04        365.16        10.82 o
   6   0  16         16.83          8.62         8.67 o
   7   0  16        162.58        160.25        10.95 o
   8   0  16         20.62         11.84        12.16 o
   9   0  16         21.70         10.80        13.27 o
  10   0  16          0.32         29.68        16.51 o
 -10   1  16         31.41         12.01        19.51 o
  -9   1  16          9.61         19.58        12.52 o
  -8   1  16         96.73        111.31        11.71 o
  -7   1  16        146.93        157.50        12.35 o
  -6   1  16        116.98        103.69         9.63 o
  -5   1  16        143.76        155.05         9.19 o
  -4   1  16        111.86        103.14         6.93 o
  -3   1  16         35.09         28.49         4.84 o
  -2   1  16         36.64         50.84         4.98 o
  -1   1  16        112.90        107.55         4.78 o
   0   1  16         81.13         93.61         4.09 o
   1   1  16        112.87        118.02         4.29 o
   2   1  16         36.86         52.55         3.91 o
   3   1  16         34.91         33.82         4.55 o
   4   1  16        111.84        113.04         6.92 o
   5   1  16        143.87        159.94         8.77 o
   6   1  16        116.97        129.28        12.28 o
   7   1  16        146.87        152.42        11.31 o
   8   1  16         96.68        126.38        19.75 o
   9   1  16          9.59          9.68        13.27 o
  10   1  16         31.41         33.88        16.55 o
  -9   2  16          6.02          5.36        13.30 o
  -8   2  16         59.77         61.33        13.74 o
  -7   2  16         71.47         65.95        11.02 o
  -6   2  16         95.01         85.40         9.44 o
  -5   2  16         15.59          9.72         7.12 o
  -4   2  16          0.73         -1.27         6.42 o
  -3   2  16        924.36        967.84        12.20 o
  -2   2  16        552.41        581.51        10.80 o
  -1   2  16         36.34         29.47         4.26 o
   0   2  16         40.27         54.62         4.11 o
   1   2  16         36.47         28.42         4.00 o
   2   2  16        551.93        578.40        14.35 o
   3   2  16        923.82        971.06        11.88 o
   4   2  16          0.75          2.52         6.36 o
   5   2  16         15.57          6.92         7.38 o
   6   2  16         95.03         74.47        10.32 o
   7   2  16         71.54         73.38        11.37 o
   8   2  16         59.82         57.41        13.26 o
   9   2  16          6.02          5.20        15.55 o
  -9   3  16          1.61         -1.02        16.05 o
  -8   3  16          3.84          5.61        15.47 o
  -7   3  16        101.26        125.52        19.45 o
  -6   3  16        244.34        240.66        10.41 o
  -5   3  16         40.22         33.87         7.98 o
  -4   3  16         69.43         71.64         7.90 o
  -3   3  16        121.45         94.17         6.88 o
  -2   3  16        169.36        175.28         7.05 o
  -1   3  16        202.80        222.80         9.06 o
   0   3  16       2913.44       3060.30        27.40 o
   1   3  16        202.76        239.99         6.70 o
   2   3  16        168.98        181.32         6.69 o
   3   3  16        121.33         92.77         7.10 o
   4   3  16         69.45         65.78         7.64 o
   5   3  16         40.22         41.55         8.59 o
   6   3  16        244.35        241.64        12.70 o
   7   3  16        101.22        110.61        23.79 o
   8   3  16          3.85          6.68        14.59 o
   9   3  16          1.60         16.48        17.08 o
  -9   4  16          2.62         17.96        17.92 o
  -8   4  16         86.86        106.20        16.51 o
  -7   4  16         17.69          9.62        14.35 o
  -6   4  16        261.55        260.44        10.49 o
  -5   4  16        116.82        130.37        10.01 o
  -4   4  16        227.77        225.67        10.48 o
  -3   4  16          8.38          6.07         7.21 o
  -2   4  16         74.11         87.03         6.40 o
  -1   4  16        189.55        208.14         7.37 o
   0   4  16        294.38        296.38         8.01 o
   1   4  16        189.43        198.84         7.67 o
   2   4  16         74.29         77.16         7.44 o
   3   4  16          8.38          9.95         7.04 o
   4   4  16        227.81        223.46         9.86 o
   5   4  16        116.88        152.12        19.92 o
   6   4  16        261.62        265.46        14.15 o
   7   4  16         17.68         -7.42        21.09 o
   8   4  16         86.77         83.11        17.30 o
   9   4  16          2.62         26.01        19.13 o
  -9   5  16         38.08         37.22        18.15 o
  -8   5  16         35.77         -1.93        17.39 o
  -7   5  16         61.07         67.56        15.05 o
  -6   5  16         42.54         26.34        10.52 o
  -5   5  16         78.83         87.36        10.82 o
  -4   5  16        302.53        308.88        13.51 o
  -3   5  16        192.86        171.81         8.78 o
  -2   5  16        349.77        321.37         9.47 o
  -1   5  16         23.60         25.93         6.92 o
   0   5  16         10.70         11.97         6.77 o
   1   5  16         23.59          8.53         7.35 o
   2   5  16        350.03        359.70        10.09 o
   3   5  16        193.22        189.68         9.82 o
   4   5  16        302.60        314.74        12.03 o
   5   5  16         78.81         69.31        10.46 o
   6   5  16         42.46         17.51        18.27 o
   7   5  16         61.05         26.93        21.84 o
   8   5  16         35.74         29.23        18.55 o
   9   5  16         38.04         34.25        19.52 o
  -8   6  16         26.45          3.00        16.30 o
  -7   6  16         34.13         21.28        12.10 o
  -6   6  16        117.15        116.12        12.46 o
  -5   6  16        106.60         91.91        10.76 o
  -4   6  16        109.78        112.59         9.90 o
  -3   6  16         65.80         79.33        11.75 o
  -2   6  16         72.51         74.64         7.76 o
  -1   6  16        126.84        123.42         8.41 o
   0   6  16          0.05          5.17         7.28 o
   1   6  16        126.89        118.72         8.59 o
   2   6  16         72.41         78.21         8.53 o
   3   6  16         65.79         98.83        18.38 o
   4   6  16        109.68        135.06        11.62 o
   5   6  16        106.50        100.92        11.51 o
   6   6  16        117.13         91.25        15.13 o
   7   6  16         34.12         29.56        16.42 o
   8   6  16         26.43         18.52        17.56 o
  -8   7  16          1.91          7.32        15.94 o
  -7   7  16          3.58         15.11        12.88 o
  -6   7  16         17.79         22.55        11.59 o
  -5   7  16         19.96         12.20        10.97 o
  -4   7  16         62.36         52.55        10.14 o
  -3   7  16       1139.10       1177.42        20.82 o
  -2   7  16        315.84        289.74        11.35 o
  -1   7  16         92.62         93.06         9.11 o
   0   7  16         91.41        102.76         9.33 o
   1   7  16         92.68         93.92        10.21 o
   2   7  16        316.11        313.77        11.97 o
   3   7  16       1139.72       1195.41        21.36 o
   4   7  16         62.38         54.77        10.61 o
   5   7  16         19.90          8.17        12.58 o
   6   7  16         17.79         19.98        12.91 o
   7   7  16          3.57         33.11        13.93 o
   8   7  16          1.91         -7.94        18.14 o
  -7   8  16          9.24         44.89        13.58 o
  -6   8  16         22.51         14.84        13.08 o
  -5   8  16        117.28        127.86        12.39 o
  -4   8  16         11.06         24.63        10.35 o
  -3   8  16         36.13         30.45        11.45 o
  -2   8  16        147.55        149.79        10.76 o
  -1   8  16        437.13        461.35        14.81 o
   0   8  16        154.62        145.72        11.53 o
   1   8  16        436.57        407.44        13.63 o
   2   8  16        147.59        157.23        11.98 o
   3   8  16         36.10         19.39        11.35 o
   4   8  16         11.05         -3.59        11.31 o
   5   8  16        117.28        104.67        13.44 o
   6   8  16         22.50         26.61        13.86 o
   7   8  16          9.24         19.21        15.90 o
  -6   9  16          3.34          4.39        13.86 o
  -5   9  16         80.07         96.33        13.08 o
  -4   9  16         10.87         13.90        11.77 o
  -3   9  16         13.49         16.98        11.67 o
  -2   9  16        169.19        139.71        12.12 o
  -1   9  16        118.44        117.82        11.87 o
   0   9  16          5.63          5.46        10.79 o
   1   9  16        118.45        100.51        11.76 o
   2   9  16        169.29        149.11        12.00 o
   3   9  16         13.44         16.78        11.32 o
   4   9  16         10.84          4.15        12.41 o
   5   9  16         80.13         99.98        14.92 o
   6   9  16          3.34         -0.79        15.67 o
  -6  10  16         12.84        -16.16        16.16 o
  -5  10  16          0.26         -7.08        14.12 o
  -4  10  16         14.58         24.96        12.38 o
  -3  10  16         19.16         21.16        12.20 o
  -2  10  16          5.51          8.04        11.82 o
  -1  10  16         47.97         50.36        11.59 o
   0  10  16         15.53         14.95        11.19 o
   1  10  16         47.95         41.24        12.33 o
   2  10  16          5.51         19.14        12.63 o
   3  10  16         19.20         33.82        13.14 o
   4  10  16         14.59         15.24        14.13 o
   5  10  16          0.26          6.75        15.84 o
   6  10  16         12.85         13.70        17.66 o
  -4  11  16          3.69         14.69        13.69 o
  -3  11  16          7.03          3.15        14.35 o
  -2  11  16          9.56         -1.21        13.12 o
  -1  11  16          1.15          2.63        12.38 o
   0  11  16          2.96          3.65        12.41 o
   1  11  16          1.15        -10.91        13.30 o
   2  11  16          9.53         17.31        14.36 o
   3  11  16          7.01         23.84        14.33 o
   4  11  16          3.70         -0.55        14.68 o
  -2  12  16          5.16         34.50        15.21 o
  -1  12  16          4.00         15.52        13.01 o
   0  12  16         11.84         34.44        14.82 o
   1  12  16          4.02         -9.72        14.90 o
   2  12  16          5.16         -1.28        15.27 o
   1   0  17       1865.82       1904.80        16.42 o
   2   0  17         85.96         78.09         4.51 o
   3   0  17         86.16         81.98         5.40 o
   4   0  17        133.29        182.33         7.43 o
   5   0  17         51.70         51.85         8.44 o
   6   0  17         35.55         30.35         8.71 o
   7   0  17         51.25         50.95        11.07 o
   8   0  17         34.75         12.67        12.86 o
   9   0  17          8.22         20.00        14.24 o
  -9   1  17          0.42         -3.41        14.71 o
  -8   1  17         54.82         48.78        12.73 o
  -7   1  17         16.73          4.35        10.41 o
  -6   1  17        598.90        562.21        14.23 o
  -5   1  17        206.20        227.07        10.14 o
  -4   1  17        141.48        163.84         7.71 o
  -3   1  17         76.34         78.65         5.89 o
  -2   1  17        128.71        108.57         5.02 o
  -1   1  17        565.48        543.95        15.69 o
   0   1  17        125.84        153.69         7.21 o
   1   1  17        565.24        538.46        13.26 o
   2   1  17        128.29        112.51         6.08 o
   3   1  17         76.38         85.83         5.63 o
   4   1  17        141.62        159.54         7.78 o
   5   1  17        206.12        227.16        10.05 o
   6   1  17        599.24        578.81        15.40 o
   7   1  17         16.65          4.24        11.17 o
   8   1  17         54.81         28.80        13.13 o
   9   1  17          0.42        -12.40        14.28 o
  -9   2  17         15.31          9.29        16.02 o
  -8   2  17          0.99          3.25        12.09 o
  -7   2  17          4.68         15.07        11.17 o
  -6   2  17          3.21         -2.59         9.09 o
  -5   2  17         35.59         30.04         8.31 o
  -4   2  17        212.01        204.53         8.50 o
  -3   2  17        384.60        391.73         8.64 o
  -2   2  17        130.71        138.26         5.72 o
  -1   2  17        504.50        507.01        14.79 o
   0   2  17        570.76        588.57         9.04 o
   1   2  17        504.76        514.13         8.84 o
   2   2  17        130.69        137.85         5.64 o
   3   2  17        384.50        393.94         9.68 o
   4   2  17        212.23        203.82         9.09 o
   5   2  17         35.61         37.17         8.60 o
   6   2  17          3.24         14.29        10.34 o
   7   2  17          4.68          0.10        11.42 o
   8   2  17          1.00          2.36        12.84 o
   9   2  17         15.33         20.12        15.48 o
  -9   3  17         30.94         49.83        17.98 o
  -8   3  17         26.37         30.85        16.86 o
  -7   3  17         66.76         61.47        11.12 o
  -6   3  17         45.73         47.43         8.69 o
  -5   3  17        281.26        336.37        45.31 o
  -4   3  17        172.96        177.96         8.85 o
  -3   3  17        488.46        496.42        14.64 o
  -2   3  17        177.58        193.39         7.33 o
  -1   3  17        214.16        206.18         7.70 o
   0   3  17       1372.82       1408.27        17.36 o
   1   3  17        214.19        207.62         7.70 o
   2   3  17        177.94        196.84         7.37 o
   3   3  17        488.30        505.50        11.07 o
   4   3  17        173.06        179.84         9.35 o
   5   3  17        281.54        309.98        25.44 o
   6   3  17         45.71         31.01        11.52 o
   7   3  17         66.68         43.60        14.81 o
   8   3  17         26.36         23.63        15.21 o
   9   3  17         30.97         78.89        18.20 o
  -9   4  17         19.37         11.84        19.51 o
  -8   4  17         87.04         93.49        19.33 o
  -7   4  17         72.05         99.12        17.97 o
  -6   4  17        268.23        277.29        11.73 o
  -5   4  17         54.11         41.59         9.61 o
  -4   4  17         11.81          9.40         7.71 o
  -3   4  17         58.48         65.10         7.81 o
  -2   4  17         63.76         58.98         7.11 o
  -1   4  17        623.92        656.88        11.22 o
   0   4  17        760.05        773.77        12.21 o
   1   4  17        623.37        663.42        12.03 o
   2   4  17         63.72         70.68         7.65 o
   3   4  17         58.59         54.21         7.35 o
   4   4  17         11.85          6.19         8.59 o
   5   4  17         54.11         38.47        10.32 o
   6   4  17        268.25        267.66        15.46 o
   7   4  17         72.07        147.13        35.77 o
   8   4  17         87.05         82.71        17.78 o
   9   4  17         19.36          7.97        18.27 o
  -9   5  17          7.07          7.52        19.12 o
  -8   5  17          7.70         15.18        18.44 o
  -7   5  17         16.42         32.97        14.84 o
  -6   5  17          6.80          6.82        10.30 o
  -5   5  17         46.41         54.61        10.17 o
  -4   5  17        288.77        268.08        11.20 o
  -3   5  17        249.44        247.47         9.79 o
  -2   5  17        228.18        227.96         8.79 o
  -1   5  17        102.85        107.06         7.65 o
   0   5  17          0.54         -4.65         7.05 o
   1   5  17        102.75        100.93         8.25 o
   2   5  17        228.63        227.33         9.19 o
   3   5  17        249.34        252.74        10.38 o
   4   5  17        288.66        284.18        11.97 o
   5   5  17         46.48         33.24        10.26 o
   6   5  17          6.78        107.40        45.10 o
   7   5  17         16.35         30.48        14.86 o
   8   5  17          7.70         18.77        17.13 o
   9   5  17          7.08         19.89        19.47 o
  -8   6  17         27.54         39.06        17.17 o
  -7   6  17         23.82         32.51        12.73 o
  -6   6  17         59.13         45.43        11.70 o
  -5   6  17         45.46         48.39        11.43 o
  -4   6  17        138.10        122.04        10.16 o
  -3   6  17        965.71        915.63        16.48 o
  -2   6  17         68.28         76.40         8.54 o
  -1   6  17        121.37        121.25         8.53 o
   0   6  17          5.78         12.05         7.57 o
   1   6  17        121.45        115.65         8.80 o
   2   6  17         68.26         43.28        11.70 o
   3   6  17        966.04        933.49        21.60 o
   4   6  17        138.20        121.22        11.47 o
   5   6  17         45.38         40.50        11.98 o
   6   6  17         58.98        109.77        34.19 o
   7   6  17         23.80         14.94        17.49 o
   8   6  17         27.51         17.58        18.83 o
  -8   7  17          1.36         23.35        16.35 o
  -7   7  17         13.21         35.42        12.91 o
  -6   7  17         41.34         23.08        12.17 o
  -5   7  17        413.82        379.41        14.81 o
  -4   7  17        245.70        216.80        12.09 o
  -3   7  17        273.13        253.87        12.84 o
  -2   7  17        875.95        846.85        20.70 o
  -1   7  17         50.86         44.70         9.02 o
   0   7  17          7.04          7.27         9.29 o
   1   7  17         50.84         37.01         9.73 o
   2   7  17        875.69        859.04        17.03 o
   3   7  17        273.20        275.75        12.79 o
   4   7  17        245.65        225.57        22.31 o
   5   7  17        413.89        400.96        17.76 o
   6   7  17         41.31         48.06        13.86 o
   7   7  17         13.19         21.44        15.07 o
   8   7  17          1.37          8.96        18.00 o
  -7   8  17          5.39          8.24        13.74 o
  -6   8  17         84.73         87.06        16.08 o
  -5   8  17         43.30         43.13        11.65 o
  -4   8  17         43.38         44.81        11.07 o
  -3   8  17        125.58        139.90        12.85 o
  -2   8  17         86.37         85.75        10.45 o
  -1   8  17        219.86        243.01        12.88 o
   0   8  17         95.60         88.87        11.25 o
   1   8  17        219.89        240.48        12.23 o
   2   8  17         86.42         80.48        11.48 o
   3   8  17        125.38        207.92        37.54 o
   4   8  17         43.38         59.02        15.89 o
   5   8  17         43.34         60.91        13.15 o
   6   8  17         84.82         83.86        14.72 o
   7   8  17          5.37        -10.04        15.80 o
  -6   9  17         13.25          2.27        13.65 o
  -5   9  17         12.29         16.94        13.21 o
  -4   9  17         44.02         41.47        12.27 o
  -3   9  17          8.88         15.88        11.72 o
  -2   9  17         36.20         33.44        11.81 o
  -1   9  17         17.28          6.89        11.20 o
   0   9  17          0.01         16.73        10.99 o
   1   9  17         17.26         16.94        11.23 o
   2   9  17         36.12         11.49        11.20 o
   3   9  17          8.89         13.95        12.23 o
   4   9  17         44.00         39.37        12.82 o
   5   9  17         12.25         25.65        13.71 o
   6   9  17         13.23         -9.83        15.34 o
  -5  10  17         13.80         27.54        13.82 o
  -4  10  17         38.33         31.63        12.85 o
  -3  10  17         10.87          3.28        12.21 o
  -2  10  17         77.61         80.55        12.55 o
  -1  10  17         11.91         23.50        11.51 o
   0  10  17         44.05         45.36        11.65 o
   1  10  17         11.96         13.06        12.17 o
   2  10  17         77.55         82.63        13.80 o
   3  10  17         10.90         15.69        12.92 o
   4  10  17         38.29         31.27        14.43 o
   5  10  17         13.79          5.15        16.12 o
  -4  11  17          0.36         17.81        13.90 o
  -3  11  17          5.93          9.35        14.55 o
  -2  11  17         11.54         15.71        13.38 o
  -1  11  17          8.27         19.08        12.60 o
   0  11  17         15.55         35.47        12.73 o
   1  11  17          8.29          7.89        13.54 o
   2  11  17         11.54         21.37        14.57 o
   3  11  17          5.93         24.36        14.67 o
   4  11  17          0.36          1.01        15.70 o
  -2  12  17         14.79         38.82        15.31 o
  -1  12  17          7.13         28.22        14.02 o
   0  12  17          1.40          2.75        14.17 o
   1  12  17          7.08         13.40        14.82 o
   2  12  17         14.81         56.91        16.61 o
   0   0  18        343.37        325.32        10.60 o
   1   0  18        754.85        848.01        11.79 o
   2   0  18          4.11          6.78         5.61 o
   3   0  18        210.52        217.95         7.40 o
   4   0  18         52.72         44.74         7.23 o
   5   0  18          0.01         -9.33         9.33 o
   6   0  18         14.18          9.61         9.51 o
   7   0  18         32.70         39.11        12.65 o
   8   0  18         16.50         25.93        13.38 o
   9   0  18          8.97         -3.35        14.37 o
  -9   1  18         21.76         28.85        15.11 o
  -8   1  18         23.77         35.96        13.69 o
  -7   1  18         34.66         89.25        42.32 o
  -6   1  18        155.88        168.96        11.02 o
  -5   1  18          0.60         -2.36         9.04 o
  -4   1  18         85.45         94.46         7.31 o
  -3   1  18        262.45        252.18         7.80 o
  -2   1  18        163.54        162.84         5.75 o
  -1   1  18        743.02        770.03        21.62 o
   0   1  18        825.18        800.23        20.92 o
   1   1  18        744.26        799.73        19.39 o
   2   1  18        163.10        174.35         7.04 o
   3   1  18        262.50        260.31         8.44 o
   4   1  18         85.45         81.16         7.70 o
   5   1  18          0.60         -2.37         9.19 o
   6   1  18        155.79        160.94        11.29 o
   7   1  18         34.59         17.74        11.57 o
   8   1  18         23.77         41.01        12.86 o
   9   1  18         21.79         29.70        14.36 o
  -9   2  18          1.45         -0.38        15.81 o
  -8   2  18         25.71         27.19        14.91 o
  -7   2  18         29.01         29.33        11.55 o
  -6   2  18         30.39         28.68         9.61 o
  -5   2  18        102.61        131.11        20.66 o
  -4   2  18         63.79         77.63         7.87 o
  -3   2  18        159.39        176.25         7.46 o
  -2   2  18        116.77        119.24         6.59 o
  -1   2  18         58.05         63.43         5.68 o
   0   2  18       2782.26       2942.94        26.78 o
   1   2  18         58.12         71.90         5.93 o
   2   2  18        116.61        117.45         6.50 o
   3   2  18        159.33        174.97         7.90 o
   4   2  18         63.71         72.59         8.06 o
   5   2  18        102.65        138.82        20.75 o
   6   2  18         30.43         27.18        10.72 o
   7   2  18         28.99         17.45        11.82 o
   8   2  18         25.73         35.55        13.27 o
   9   2  18          1.45         11.67        18.30 o
  -9   3  18          8.54        -14.48        20.45 o
  -8   3  18         11.12          3.35        16.27 o
  -7   3  18         15.25          2.91        10.84 o
  -6   3  18         71.53         61.06         9.87 o
  -5   3  18          0.36          5.00         9.13 o
  -4   3  18        236.82        216.02         9.20 o
  -3   3  18        107.56         95.37         7.63 o
  -2   3  18        457.72        462.32         9.62 o
  -1   3  18        369.92        385.62         8.45 o
   0   3  18        346.02        342.33         8.58 o
   1   3  18        370.30        387.14         9.94 o
   2   3  18        457.39        452.42        10.08 o
   3   3  18        107.50        106.33         8.01 o
   4   3  18        236.69        244.30        10.21 o
   5   3  18          0.35        -10.03        10.03 o
   6   3  18         71.59         45.20        12.02 o
   7   3  18         15.28         -1.75        21.11 o
   8   3  18         11.14         18.46        15.58 o
   9   3  18          8.54         19.12        17.89 o
  -9   4  18         20.60        -14.11        21.60 o
  -8   4  18          5.47         -5.99        23.87 o
  -7   4  18         13.41         11.01        15.13 o
  -6   4  18        336.16        330.11        13.83 o
  -5   4  18        389.90        387.47        13.88 o
  -4   4  18         67.77         56.72         8.94 o
  -3   4  18        122.30        137.08         8.67 o
  -2   4  18         59.72         61.81         7.33 o
  -1   4  18        700.27        715.68        12.85 o
   0   4  18        309.01        300.12         9.02 o
   1   4  18        699.99        736.89        12.70 o
   2   4  18         59.69         55.20         7.65 o
   3   4  18        122.32        122.77         8.15 o
   4   4  18         67.81         63.19        10.05 o
   5   4  18        390.02        387.23        13.62 o
   6   4  18        336.21        310.15        32.44 o
   7   4  18         13.41        -14.41        14.41 o
   8   4  18          5.46         18.92        17.35 o
   9   4  18         20.60         20.82        18.55 o
  -8   5  18         58.78         34.72        19.26 o
  -7   5  18         17.98         16.93        14.58 o
  -6   5  18         80.26         80.68        11.69 o
  -5   5  18        238.13        247.83        12.45 o
  -4   5  18         30.13         24.49         8.69 o
  -3   5  18         50.59         44.66         8.73 o
  -2   5  18        193.98        188.69         9.01 o
  -1   5  18          1.94         -0.12         7.08 o
   0   5  18         12.78         23.73         7.20 o
   1   5  18          1.89         -0.60         7.71 o
   2   5  18        194.26        215.29         9.03 o
   3   5  18         50.59         32.07        11.64 o
   4   5  18         30.15         41.40         9.75 o
   5   5  18        237.96        233.52        12.56 o
   6   5  18         80.28         43.18        24.11 o
   7   5  18         18.02         38.94        14.94 o
   8   5  18         58.77         59.38        17.57 o
  -8   6  18         12.54         12.05        17.10 o
  -7   6  18         25.51         45.73        14.08 o
  -6   6  18         71.51         64.48        13.31 o
  -5   6  18         42.95         60.87        11.57 o
  -4   6  18        194.36        196.59        10.95 o
  -3   6  18        331.64        347.05        11.34 o
  -2   6  18        158.56        162.30         9.60 o
  -1   6  18        161.70        163.00         9.63 o
   0   6  18          1.47          2.62         8.33 o
   1   6  18        161.94        174.48         9.61 o
   2   6  18        158.55        194.85        16.12 o
   3   6  18        331.77        326.57        12.41 o
   4   6  18        194.18        174.88        12.37 o
   5   6  18         42.95        178.38        64.27 o
   6   6  18         71.43         61.88        13.91 o
   7   6  18         25.52          8.28        16.62 o
   8   6  18         12.49         23.02        17.88 o
  -7   7  18         28.92         36.00        13.70 o
  -6   7  18         26.30         20.29        11.75 o
  -5   7  18         13.09          2.57        11.67 o
  -4   7  18         12.62         20.45        10.21 o
  -3   7  18         92.15         92.24        10.98 o
  -2   7  18        139.87        139.32        10.06 o
  -1   7  18        143.02        149.52        10.01 o
   0   7  18          0.08         -2.87         9.51 o
   1   7  18        142.69        145.35        10.91 o
   2   7  18        140.08        121.57        10.40 o
   3   7  18         92.28         89.64        11.20 o
   4   7  18         12.62        171.47        64.14 o
   5   7  18         13.05         25.78        12.98 o
   6   7  18         26.26         33.65        13.78 o
   7   7  18         28.86         12.33        15.58 o
  -7   8  18         10.05         18.95        13.95 o
  -6   8  18          0.17          1.94        12.60 o
  -5   8  18         37.85         50.14        11.70 o
  -4   8  18        234.88        230.94        13.33 o
  -3   8  18        104.46         85.81        12.26 o
  -2   8  18         80.72         92.90        11.71 o
  -1   8  18        171.04        171.05        12.17 o
   0   8  18         11.63         17.24        10.67 o
   1   8  18        170.91        156.66        11.49 o
   2   8  18         80.73         96.63        11.93 o
   3   8  18        104.39         93.87        13.13 o
   4   8  18        235.07        220.51        13.91 o
   5   8  18         37.82         24.43        13.88 o
   6   8  18          0.17          6.60        13.94 o
   7   8  18         10.05         12.30        16.96 o
  -6   9  18         23.72         24.93        14.94 o
  -5   9  18          8.70         17.09        13.43 o
  -4   9  18         76.48         73.89        12.68 o
  -3   9  18         18.95          8.31        11.79 o
  -2   9  18         85.09         64.94        12.34 o
  -1   9  18          2.13         18.09        11.02 o
   0   9  18        203.98        218.18        13.22 o
   1   9  18          2.12         -4.69        11.13 o
   2   9  18         84.94         58.32        12.02 o
   3   9  18         18.93         23.24        12.36 o
   4   9  18         76.47         78.30        13.86 o
   5   9  18          8.72         13.35        16.42 o
   6   9  18         23.71         44.92        17.24 o
  -5  10  18          2.04          1.39        13.87 o
  -4  10  18         12.73          8.20        12.75 o
  -3  10  18         19.59         -1.59        13.28 o
  -2  10  18          9.97         14.33        12.09 o
  -1  10  18         34.84         21.78        11.37 o
   0  10  18         30.24         29.41        11.83 o
   1  10  18         34.79         28.86        12.64 o
   2  10  18          9.99         24.28        13.59 o
   3  10  18         19.59         28.57        13.75 o
   4  10  18         12.73         10.47        15.06 o
   5  10  18          2.05         11.74        17.58 o
  -4  11  18          8.69         23.92        14.43 o
  -3  11  18          2.31         10.18        14.63 o
  -2  11  18          4.97         37.41        14.90 o
  -1  11  18         18.10         15.76        12.84 o
   0  11  18         34.84         33.48        12.82 o
   1  11  18         18.15         20.41        13.64 o
   2  11  18          4.95         -2.37        14.69 o
   3  11  18          2.30         10.69        15.69 o
   4  11  18          8.68        -15.87        16.05 o
  -1  12  18         19.96         33.98        13.81 o
   0  12  18          1.26         22.81        14.24 o
   1  12  18         20.02         22.78        15.09 o
   1   0  19        249.09        255.88         7.42 o
   2   0  19        210.16        227.18         7.23 o
   3   0  19        371.56        365.58        16.16 o
   4   0  19        114.27        123.33         9.11 o
   5   0  19        231.76        242.64        22.38 o
   6   0  19         75.31         96.52        10.72 o
   7   0  19         35.19         24.57        12.97 o
   8   0  19         12.89         -2.09        13.41 o
   9   0  19          0.06         10.96        14.77 o
  -9   1  19         17.08         43.81        16.13 o
  -8   1  19         18.35         19.52        14.06 o
  -7   1  19         25.20         18.13        13.13 o
  -6   1  19        109.32        113.66        11.39 o
  -5   1  19        118.51        106.08        11.04 o
  -4   1  19        126.08        120.41         8.68 o
  -3   1  19         37.44         36.97         6.65 o
  -2   1  19         50.88         47.42         5.52 o
  -1   1  19        729.73        740.55        10.97 o
   0   1  19         17.28         18.13         5.12 o
   1   1  19        729.71        752.02        11.65 o
   2   1  19         50.74         53.06         6.71 o
   3   1  19         37.41         45.43         7.25 o
   4   1  19        126.17        129.47         9.31 o
   5   1  19        118.59        161.53        14.81 o
   6   1  19        109.58        116.01        11.65 o
   7   1  19         25.21          4.01        12.92 o
   8   1  19         18.36         32.26        13.68 o
   9   1  19         17.07         50.63        19.60 o
  -9   2  19         12.29          2.63        15.83 o
  -8   2  19         23.45         25.81        13.72 o
  -7   2  19          6.48         -6.34        11.71 o
  -6   2  19         10.05          6.31        10.03 o
  -5   2  19         28.33         27.91         9.86 o
  -4   2  19         91.16         74.20         8.62 o
  -3   2  19         40.42         48.42         7.68 o
  -2   2  19        117.36        105.14         7.42 o
  -1   2  19         20.58         16.49         6.05 o
   0   2  19          4.83          2.99         6.85 o
   1   2  19         20.53         21.84         5.94 o
   2   2  19        117.15        109.75         7.00 o
   3   2  19         40.37         38.07         7.52 o
   4   2  19         91.16         89.89         9.12 o
   5   2  19         28.19         17.44        10.61 o
   6   2  19         10.12          5.72        11.57 o
   7   2  19          6.43          2.08        22.13 o
   8   2  19         23.42         27.79        14.71 o
   9   2  19         12.27          4.75        18.93 o
  -9   3  19         10.37          7.19        19.90 o
  -8   3  19          9.85          6.82        18.72 o
  -7   3  19          6.43          5.95        10.88 o
  -6   3  19         26.06          8.79        11.24 o
  -5   3  19        184.95        205.07        12.17 o
  -4   3  19         42.26         35.46        10.57 o
  -3   3  19        130.98        123.32         8.12 o
  -2   3  19         75.91         73.38         6.96 o
  -1   3  19        125.89        140.81         7.35 o
   0   3  19         26.02         32.05         6.67 o
   1   3  19        125.74        124.42         7.39 o
   2   3  19         75.96         77.89         7.63 o
   3   3  19        130.91        122.16         8.38 o
   4   3  19         42.38         23.05        13.16 o
   5   3  19        184.93        208.32        11.27 o
   6   3  19         26.10         10.70        13.66 o
   7   3  19          6.37          6.44        13.90 o
   8   3  19          9.87          5.38        15.67 o
   9   3  19         10.37          3.90        19.27 o
  -9   4  19         26.35         53.71        22.65 o
  -8   4  19          6.47         16.52        20.78 o
  -7   4  19          0.68          1.95        15.42 o
  -6   4  19        114.17        112.91        11.18 o
  -5   4  19        259.00        297.62        12.41 o
  -4   4  19        216.46        201.84        10.49 o
  -3   4  19        273.66        267.08        10.13 o
  -2   4  19        159.36        179.39         8.54 o
  -1   4  19         45.16         43.91         7.26 o
   0   4  19        216.07        233.76         8.90 o
   1   4  19         45.21         38.32         7.90 o
   2   4  19        159.62        164.78         9.21 o
   3   4  19        273.70        261.54        10.36 o
   4   4  19        216.40        174.93        19.79 o
   5   4  19        259.19        265.12        12.78 o
   6   4  19        113.99        398.12       121.80 o
   7   4  19          0.70        -11.27        14.27 o
   8   4  19          6.45          5.25        15.89 o
   9   4  19         26.34         39.48        18.58 o
  -8   5  19         26.30         55.27        25.05 o
  -7   5  19         26.71         27.66        14.99 o
  -6   5  19         46.89         53.48        10.71 o
  -5   5  19         22.53         14.98        10.76 o
  -4   5  19         84.40         90.92         9.84 o
  -3   5  19         71.76         85.92         8.82 o
  -2   5  19         20.83          8.45         8.00 o
  -1   5  19         11.10          4.42         7.84 o
   0   5  19        121.02        120.33         8.09 o
   1   5  19         11.07          6.03         7.67 o
   2   5  19         20.76         -1.80         8.65 o
   3   5  19         71.80         66.94         9.73 o
   4   5  19         84.25         96.17        10.28 o
   5   5  19         22.48          9.85        12.98 o
   6   5  19         46.77         94.77        18.63 o
   7   5  19         26.64         30.78        15.32 o
   8   5  19         26.29         32.51        17.53 o
  -8   6  19         10.89          9.71        17.25 o
  -7   6  19         35.15         33.34        14.11 o
  -6   6  19          4.32         14.39        11.43 o
  -5   6  19        190.57        158.14        14.18 o
  -4   6  19        291.76        294.71        12.13 o
  -3   6  19         58.46         59.27        10.02 o
  -2   6  19        169.29        189.77         9.98 o
  -1   6  19          1.45         -6.56         8.70 o
   0   6  19         45.13         32.82         8.85 o
   1   6  19          1.47         -6.57         9.14 o
   2   6  19        169.26        170.54        10.17 o
   3   6  19         58.48         64.11         9.68 o
   4   6  19        291.90        286.75        13.23 o
   5   6  19        190.44        195.16        14.27 o
   6   6  19          4.34         -4.36        13.18 o
   7   6  19         35.09         66.22        17.17 o
   8   6  19         10.89         14.38        18.04 o
  -7   7  19         16.92         44.60        13.91 o
  -6   7  19         29.31         32.82        12.08 o
  -5   7  19         70.49         64.98        12.27 o
  -4   7  19        130.13        131.80        11.90 o
  -3   7  19        216.90        211.16        12.42 o
  -2   7  19         21.83         13.90         9.66 o
  -1   7  19         56.94         53.93         9.98 o
   0   7  19          4.31          6.80         9.54 o
   1   7  19         57.01         53.10        10.23 o
   2   7  19         21.86         13.09        10.26 o
   3   7  19        216.91        215.05        14.14 o
   4   7  19        130.25        117.30        23.94 o
   5   7  19         70.57         61.04        12.60 o
   6   7  19         29.36         21.47        13.90 o
   7   7  19         16.94         46.95        16.03 o
  -7   8  19         21.69         30.13        14.82 o
  -6   8  19          0.20         12.43        12.42 o
  -5   8  19         24.15          5.21        13.17 o
  -4   8  19          3.12          6.38        11.15 o
  -3   8  19         12.05         15.16        11.76 o
  -2   8  19         97.30         81.15        12.00 o
  -1   8  19        151.94        154.93        12.27 o
   0   8  19         45.88         45.43        11.25 o
   1   8  19        151.93        183.47        12.62 o
   2   8  19         97.41         91.78        12.24 o
   3   8  19         12.03         11.18        12.43 o
   4   8  19          3.12        -11.86        11.86 o
   5   8  19         24.20         22.33        14.02 o
   6   8  19          0.19         17.70        14.40 o
   7   8  19         21.74         26.04        16.47 o
  -6   9  19          2.53         18.93        14.92 o
  -5   9  19         53.31         69.73        13.87 o
  -4   9  19          0.92         11.02        12.37 o
  -3   9  19        145.12        149.27        13.33 o
  -2   9  19         54.28         44.68        12.00 o
  -1   9  19          5.85          3.10        11.22 o
   0   9  19         54.56         55.88        11.78 o
   1   9  19          5.88         12.74        11.47 o
   2   9  19         54.34         43.50        11.80 o
   3   9  19        145.15        177.34        14.12 o
   4   9  19          0.91          7.09        13.74 o
   5   9  19         53.23        101.74        20.59 o
   6   9  19          2.52         21.75        17.46 o
  -5  10  19          3.47         -3.26        13.98 o
  -4  10  19          5.11         -0.83        12.86 o
  -3  10  19          6.05         22.13        13.33 o
  -2  10  19         17.52         19.70        12.28 o
  -1  10  19          7.29         -6.92        11.71 o
   0  10  19          6.31          3.73        11.68 o
   1  10  19          7.33         13.12        12.87 o
   2  10  19         17.49         18.88        13.18 o
   3  10  19          6.05         11.23        13.67 o
   4  10  19          5.11         12.10        14.65 o
   5  10  19          3.46         30.21        16.82 o
  -3  11  19          0.42         18.59        14.91 o
  -2  11  19         21.23         28.36        14.85 o
  -1  11  19          6.42        -13.78        13.78 o
   0  11  19         32.39         50.56        13.28 o
   1  11  19          6.44         27.44        13.61 o
   2  11  19         21.24         12.71        15.03 o
   3  11  19          0.42          5.01        16.00 o
   0   0  20        262.31        248.31        11.15 o
   1   0  20         21.60         20.36         6.23 o
   2   0  20         15.79         11.15         6.60 o
   3   0  20        589.16        583.53        11.46 o
   4   0  20         59.71         37.77         8.76 o
   5   0  20        136.02         96.74        27.37 o
   6   0  20         33.98         28.12        10.35 o
   7   0  20          2.92         19.54        12.92 o
   8   0  20          0.29         -9.47        14.41 o
   9   0  20          0.95          0.04        15.40 o
  -9   1  20         27.05         22.96        15.85 o
  -8   1  20          6.80         -1.90        14.12 o
  -7   1  20         18.07         40.33        18.93 o
  -6   1  20         22.02         25.55        10.67 o
  -5   1  20         90.27         73.17        13.55 o
  -4   1  20         31.23         29.96         8.56 o
  -3   1  20        143.43        154.05         8.18 o
  -2   1  20        123.11        117.30         7.45 o
  -1   1  20        357.85        384.96         9.19 o
   0   1  20         62.19         61.23         6.53 o
   1   1  20        358.57        352.03         9.63 o
   2   1  20        123.14        122.49         7.42 o
   3   1  20        143.36        154.51         8.38 o
   4   1  20         31.32         29.86         8.77 o
   5   1  20         90.35         77.29        10.96 o
   6   1  20         21.98         10.00        10.81 o
   7   1  20         18.07         53.06        24.94 o
   8   1  20          6.81         10.84        14.86 o
   9   1  20         27.04         23.28        15.98 o
  -9   2  20          8.00         11.95        17.95 o
  -8   2  20          9.80         11.98        13.72 o
  -7   2  20         41.88         79.22        13.24 o
  -6   2  20         84.84         60.54        11.66 o
  -5   2  20         32.45         36.74        10.37 o
  -4   2  20        155.99        137.95        17.85 o
  -3   2  20         37.80         33.27         7.71 o
  -2   2  20        416.21        422.74         9.96 o
  -1   2  20         34.83         27.62         6.59 o
   0   2  20         81.79         71.53         7.40 o
   1   2  20         34.82         26.84         6.86 o
   2   2  20        416.28        428.26        10.74 o
   3   2  20         37.70         30.44         8.40 o
   4   2  20        155.88        111.09        18.91 o
   5   2  20         32.57         44.60        10.32 o
   6   2  20         84.78         46.39        18.54 o
   7   2  20         41.87         52.05        19.68 o
   8   2  20          9.80         15.58        15.34 o
   9   2  20          8.00          6.72        17.23 o
  -9   3  20          5.75         -8.54        21.97 o
  -8   3  20          2.07          1.81        19.01 o
  -7   3  20         25.56         16.62        10.72 o
  -6   3  20        264.35        338.14        56.94 o
  -5   3  20        368.03        341.79        13.85 o
  -4   3  20        285.62        293.99        26.58 o
  -3   3  20        475.99        473.20        11.80 o
  -2   3  20        490.53        488.98        11.05 o
  -1   3  20        127.10        121.80         7.77 o
   0   3  20         27.45         41.08         7.11 o
   1   3  20        126.96        115.52         7.47 o
   2   3  20        490.50        493.03        11.90 o
   3   3  20        476.04        501.84        13.07 o
   4   3  20        285.94        347.63        40.66 o
   5   3  20        368.14        374.01        14.41 o
   6   3  20        264.34        436.16       102.54 o
   7   3  20         25.54         23.68        14.72 o
   8   3  20          2.06         -3.07        15.25 o
   9   3  20          5.75          6.53        19.36 o
  -8   4  20         49.32         35.81        21.37 o
  -7   4  20          1.19         12.72        16.14 o
  -6   4  20        117.39        112.88        11.78 o
  -5   4  20         87.81         91.44        11.16 o
  -4   4  20        311.33        324.61        14.45 o
  -3   4  20        315.11        289.82        11.45 o
  -2   4  20        334.81        321.77        10.42 o
  -1   4  20         44.78         43.36         7.50 o
   0   4  20        644.67        662.67        12.84 o
   1   4  20         44.87         37.83         7.94 o
   2   4  20        334.80        315.67        10.83 o
   3   4  20        315.43        345.96        32.47 o
   4   4  20        311.29        306.29        12.26 o
   5   4  20         87.76         74.99        11.17 o
   6   4  20        117.37        104.40        15.82 o
   7   4  20          1.20         22.78        15.36 o
   8   4  20         49.35         13.24        17.47 o
  -8   5  20         27.46         24.15        21.64 o
  -7   5  20         36.61         37.01        16.71 o
  -6   5  20          4.13         -0.39        11.31 o
  -5   5  20        254.84        302.52        30.85 o
  -4   5  20         47.84         45.55         9.68 o
  -3   5  20         96.87        100.45         9.82 o
  -2   5  20        423.15        411.20        11.88 o
  -1   5  20         14.47          9.92         7.81 o
   0   5  20         15.07         12.81         7.36 o
   1   5  20         14.52         10.21         8.01 o
   2   5  20        423.12        452.64        20.46 o
   3   5  20         96.88         97.32         9.66 o
   4   5  20         47.71         42.28        10.56 o
   5   5  20        254.80        397.06        64.28 o
   6   5  20          4.14         -5.87        13.02 o
   7   5  20         36.59         22.97        15.70 o
   8   5  20         27.44         32.28        18.87 o
  -8   6  20          3.85         10.10        18.90 o
  -7   6  20          3.05          3.92        15.14 o
  -6   6  20          2.72         18.38        11.48 o
  -5   6  20        296.44        340.54        19.33 o
  -4   6  20         62.47         69.71        11.56 o
  -3   6  20        388.00        379.51        13.36 o
  -2   6  20        109.68         96.40         9.13 o
  -1   6  20         64.28         59.02         9.80 o
   0   6  20         24.71         23.28         9.12 o
   1   6  20         64.30         62.93         9.60 o
   2   6  20        109.65        100.48         9.44 o
   3   6  20        388.16        431.41        13.06 o
   4   6  20         62.41         58.29        13.57 o
   5   6  20        296.25        333.35        23.40 o
   6   6  20          2.72         12.94        14.81 o
   7   6  20          3.04          8.13        17.52 o
   8   6  20          3.85        -11.59        18.23 o
  -7   7  20         16.34         20.68        16.71 o
  -6   7  20         26.80         10.09        12.30 o
  -5   7  20          7.86          6.10        12.69 o
  -4   7  20         44.86         66.11        11.29 o
  -3   7  20        154.89        157.34        12.13 o
  -2   7  20         45.67         42.95         9.82 o
  -1   7  20        800.99        811.28        19.57 o
   0   7  20          0.04         -4.42         9.97 o
   1   7  20        800.92        771.09        19.34 o
   2   7  20         45.68         33.78        10.68 o
   3   7  20        154.83        201.46        23.62 o
   4   7  20         44.91         62.14        14.41 o
   5   7  20          7.85          3.13        11.93 o
   6   7  20         26.79         11.79        14.09 o
   7   7  20         16.33         23.30        17.69 o
  -6   8  20         13.82         40.85        13.83 o
  -5   8  20         43.47         50.95        13.43 o
  -4   8  20         94.90         96.73        12.14 o
  -3   8  20        214.57        220.65        17.58 o
  -2   8  20          6.60          8.81        11.57 o
  -1   8  20        227.62        252.17        13.62 o
   0   8  20        817.00        795.57        23.92 o
   1   8  20        227.71        216.04        13.34 o
   2   8  20          6.60          4.18        11.56 o
   3   8  20        214.54        193.74        14.32 o
   4   8  20         94.91        103.63        12.76 o
   5   8  20         43.55         69.24        14.34 o
   6   8  20         13.82         22.45        14.66 o
  -6   9  20          4.88         33.25        15.08 o
  -5   9  20         30.42         32.04        14.60 o
  -4   9  20         55.31         41.07        12.75 o
  -3   9  20          5.33         34.85        12.40 o
  -2   9  20          6.62         -2.99        12.01 o
  -1   9  20         55.60         61.32        11.98 o
   0   9  20        377.42        396.88        15.62 o
   1   9  20         55.49         60.58        12.83 o
   2   9  20          6.62          3.95        12.23 o
   3   9  20          5.32         16.56        12.69 o
   4   9  20         55.22         68.67        14.40 o
   5   9  20         30.42         25.77        16.73 o
   6   9  20          4.86          8.27        17.61 o
  -4  10  20         41.82         62.01        13.33 o
  -3  10  20          6.37         25.08        13.54 o
  -2  10  20         14.89         11.33        12.50 o
  -1  10  20        118.13        103.36        12.81 o
   0  10  20          1.20         20.69        11.96 o
   1  10  20        118.03        134.42        14.05 o
   2  10  20         14.92         19.32        13.74 o
   3  10  20          6.35         12.32        13.21 o
   4  10  20         41.79         57.12        14.84 o
  -3  11  20          8.67         -4.38        14.89 o
  -2  11  20          8.50         27.66        15.07 o
  -1  11  20         40.78         27.83        14.03 o
   0  11  20          2.50         12.50        13.90 o
   1  11  20         40.87         38.67        14.37 o
   2  11  20          8.50          4.48        14.94 o
   3  11  20          8.66         52.15        16.76 o
   1   0  21        180.76        182.34         7.87 o
   2   0  21        225.80        205.21         8.28 o
   3   0  21          5.62          4.80         7.31 o
   4   0  21         10.12         -7.44        10.00 o
   5   0  21         68.26         66.33        11.34 o
   6   0  21         16.14         20.97        14.58 o
   7   0  21         12.62         13.90        14.66 o
   8   0  21          0.02         -0.67        14.10 o
   9   0  21         17.37         28.54        16.57 o
  -9   1  21         42.95         54.85        16.20 o
  -8   1  21          5.07          1.13        13.74 o
  -7   1  21        112.02         95.01        13.75 o
  -6   1  21         59.71         31.42        19.71 o
  -5   1  21        166.02        154.28        11.72 o
  -4   1  21        153.02        237.51        43.61 o
  -3   1  21        203.63        208.78         9.91 o
  -2   1  21        260.60        233.43         8.65 o
  -1   1  21        182.32        183.53         7.83 o
   0   1  21          7.78          3.08         6.78 o
   1   1  21        182.15        180.66         8.45 o
   2   1  21        260.48        237.77         8.73 o
   3   1  21        203.35        207.07         9.51 o
   4   1  21        152.85        348.40        83.44 o
   5   1  21        165.97        158.02        12.60 o
   6   1  21         59.90         69.14        13.23 o
   7   1  21        111.97         86.80        14.47 o
   8   1  21          5.06         26.25        15.36 o
   9   1  21         42.93         43.75        17.44 o
  -9   2  21          0.08         -1.06        18.01 o
  -8   2  21          5.00         15.54        13.24 o
  -7   2  21         78.68         88.74        13.62 o
  -6   2  21         20.83        150.08        62.32 o
  -5   2  21        159.04        163.55        11.88 o
  -4   2  21         11.73         19.59         9.47 o
  -3   2  21        146.77        131.18         8.86 o
  -2   2  21         53.93         50.06         7.42 o
  -1   2  21         72.00         72.18         7.60 o
   0   2  21        579.89        650.27        12.50 o
   1   2  21         71.92         80.86         7.46 o
   2   2  21         53.68         46.12         7.74 o
   3   2  21        146.75        140.22         9.78 o
   4   2  21         11.76         33.03        21.73 o
   5   2  21        159.26        129.67        11.57 o
   6   2  21         20.82        259.78       105.82 o
   7   2  21         78.58         84.98        14.16 o
   8   2  21          5.01         -9.28        15.26 o
   9   2  21          0.08         -1.76        17.88 o
  -8   3  21          1.82        -21.23        21.23 o
  -7   3  21         16.64         25.95        12.21 o
  -6   3  21         17.62         16.86        12.32 o
  -5   3  21        463.70        456.28        15.10 o
  -4   3  21        351.44        324.14        12.01 o
  -3   3  21        301.40        285.43        10.99 o
  -2   3  21         89.44         79.52         7.86 o
  -1   3  21        218.30        227.67         9.40 o
   0   3  21         23.90          8.53         7.65 o
   1   3  21        218.60        256.68         9.31 o
   2   3  21         89.34         89.36         9.11 o
   3   3  21        301.85        280.69        20.69 o
   4   3  21        351.44        346.24        13.83 o
   5   3  21        463.73        436.69        15.37 o
   6   3  21         17.67         27.99        15.79 o
   7   3  21         16.65         15.44        14.78 o
   8   3  21          1.82          1.41        15.69 o
  -8   4  21         12.87         32.33        21.35 o
  -7   4  21          1.89        -10.16        16.23 o
  -6   4  21         10.40         12.89        11.60 o
  -5   4  21         23.50         20.33        10.87 o
  -4   4  21        155.66        151.08        11.41 o
  -3   4  21        197.09        193.97        10.32 o
  -2   4  21         19.13         13.71         8.53 o
  -1   4  21         20.03          8.63         8.01 o
   0   4  21         20.88         15.93         8.00 o
   1   4  21         20.07         23.59         8.65 o
   2   4  21         19.25         11.39         9.09 o
   3   4  21        197.02        185.61        15.97 o
   4   4  21        155.59        153.20        11.50 o
   5   4  21         23.38          1.20        13.11 o
   6   4  21         10.40         47.22        27.03 o
   7   4  21          1.87         11.31        16.54 o
   8   4  21         12.86         64.33        16.60 o
  -8   5  21          0.24        -11.32        21.36 o
  -7   5  21          3.57          9.93        16.28 o
  -6   5  21        112.49        107.32        12.53 o
  -5   5  21         43.38         39.78        12.01 o
  -4   5  21         27.37         32.72        10.16 o
  -3   5  21         98.05         96.93        10.18 o
  -2   5  21          6.87         14.50         8.93 o
  -1   5  21         44.92         44.68         8.92 o
   0   5  21         12.67         24.43         8.71 o
   1   5  21         45.01         40.39         8.65 o
   2   5  21          6.88          1.79         9.56 o
   3   5  21         98.09         92.50        10.41 o
   4   5  21         27.33         39.88        11.18 o
   5   5  21         43.42         26.83        19.11 o
   6   5  21        112.40        122.92        14.50 o
   7   5  21          3.57         25.12        17.76 o
   8   5  21          0.24          1.64        19.36 o
  -7   6  21         17.91         19.44        17.14 o
  -6   6  21         26.17         14.30        12.30 o
  -5   6  21         40.16         24.00        12.16 o
  -4   6  21          2.76         10.78        11.24 o
  -3   6  21        208.20        203.74        11.78 o
  -2   6  21          8.38          6.84         9.32 o
  -1   6  21         59.01         67.51         9.40 o
   0   6  21         31.33         32.97         9.72 o
   1   6  21         58.97         62.15         9.23 o
   2   6  21          8.37         10.71         9.03 o
   3   6  21        208.27        194.33        11.05 o
   4   6  21          2.78         -6.74        11.44 o
   5   6  21         40.04         36.84        12.97 o
   6   6  21         26.16         31.82        15.11 o
   7   6  21         17.95         38.95        18.93 o
  -7   7  21         11.71         18.91        15.68 o
  -6   7  21          8.56         16.06        12.97 o
  -5   7  21         44.34         41.65        13.15 o
  -4   7  21         14.79         14.97        11.74 o
  -3   7  21          7.15          1.76        10.66 o
  -2   7  21        214.25        178.69        11.58 o
  -1   7  21          2.38          0.74        10.07 o
   0   7  21         50.88         47.95        10.24 o
   1   7  21          2.36          0.65        10.39 o
   2   7  21        214.24        206.45        16.01 o
   3   7  21          7.16         11.50        10.88 o
   4   7  21         14.81         17.00        12.11 o
   5   7  21         44.30         36.10        12.07 o
   6   7  21          8.60         -3.49        14.01 o
   7   7  21         11.71         27.42        18.05 o
  -6   8  21         29.56         58.97        14.82 o
  -5   8  21         26.44         40.86        13.25 o
  -4   8  21          1.34          6.92        12.41 o
  -3   8  21          8.59         12.02        11.32 o
  -2   8  21        131.21        177.22        13.21 o
  -1   8  21        156.72        166.95        12.54 o
   0   8  21          2.00          4.56        11.21 o
   1   8  21        156.73        179.00        13.00 o
   2   8  21        130.99        127.08        12.56 o
   3   8  21          8.60         11.81        12.55 o
   4   8  21          1.34          8.15        12.04 o
   5   8  21         26.45         -5.37        13.92 o
   6   8  21         29.55         37.35        15.72 o
  -5   9  21         10.12         24.31        15.05 o
  -4   9  21         24.45         26.93        12.88 o
  -3   9  21         35.37         51.62        13.45 o
  -2   9  21         98.13         77.61        12.62 o
  -1   9  21        242.02        246.88        14.05 o
   0   9  21         49.62         48.65        12.07 o
   1   9  21        241.97        254.62        14.91 o
   2   9  21         98.22         88.41        13.18 o
   3   9  21         35.48         33.75        13.05 o
   4   9  21         24.44         28.63        14.26 o
   5   9  21         10.12         22.24        16.44 o
  -4  10  21          2.09         11.60        13.06 o
  -3  10  21         20.31         15.63        13.89 o
  -2  10  21          4.58          5.79        13.55 o
  -1  10  21         13.09         24.89        12.82 o
   0  10  21        279.88        310.14        15.09 o
   1  10  21         13.07         24.53        12.93 o
   2  10  21          4.57         -5.56        13.74 o
   3  10  21         20.28         28.15        13.98 o
   4  10  21          2.10         22.91        14.60 o
  -2  11  21          0.49         15.64        14.81 o
  -1  11  21         19.06         39.44        14.04 o
   0  11  21         45.13         46.90        14.01 o
   1  11  21         19.07         18.35        14.27 o
   2  11  21          0.48         32.29        15.04 o
   0   0  22          9.11          9.39        11.59 o
   1   0  22          6.94         16.01         7.55 o
   2   0  22         47.72         25.55         7.47 o
   3   0  22         41.64         41.24         8.56 o
   4   0  22        170.64        159.67        22.31 o
   5   0  22        178.25        157.60        12.65 o
   6   0  22        194.48        252.39        39.19 o
   7   0  22         26.05         36.56        13.41 o
   8   0  22          2.75          0.82        14.78 o
   9   0  22         22.54         27.60        16.85 o
  -8   1  22          2.20         -0.52        13.97 o
  -7   1  22         54.68         32.94        13.32 o
  -6   1  22         24.22         25.43        12.56 o
  -5   1  22         31.75         27.30        10.71 o
  -4   1  22         97.67         98.81        12.38 o
  -3   1  22         12.35         20.97         8.76 o
  -2   1  22        103.36         95.26         7.76 o
  -1   1  22        752.94        784.03        13.31 o
   0   1  22        241.42        272.55         9.35 o
   1   1  22        753.49        796.39        14.04 o
   2   1  22        103.45        100.71         7.80 o
   3   1  22         12.37          7.08         8.50 o
   4   1  22         97.92         77.53        19.16 o
   5   1  22         31.69         23.16        11.52 o
   6   1  22         24.25         21.79        12.92 o
   7   1  22         54.71         31.08        14.34 o
   8   1  22          2.20         16.55        15.03 o
  -8   2  22         12.80         20.17        13.78 o
  -7   2  22         24.09         25.83        13.17 o
  -6   2  22         32.57         27.93        14.29 o
  -5   2  22        388.52        349.68        14.30 o
  -4   2  22        467.58        443.20        13.00 o
  -3   2  22        478.21        471.88        12.36 o
  -2   2  22        136.76        153.15         8.47 o
  -1   2  22         43.61         39.80         7.58 o
   0   2  22        397.85        421.22        10.88 o
   1   2  22         43.54         55.66         7.58 o
   2   2  22        136.83        149.95         8.85 o
   3   2  22        478.38        450.46        13.39 o
   4   2  22        467.96        448.37        14.80 o
   5   2  22        388.25        372.47        14.04 o
   6   2  22         32.51        -12.25        20.46 o
   7   2  22         24.09         16.66        13.52 o
   8   2  22         12.79         20.35        15.78 o
  -8   3  22          6.30         17.71        19.07 o
  -7   3  22         37.06         40.18        12.81 o
  -6   3  22         27.58         25.80        12.53 o
  -5   3  22         23.86         18.12        11.22 o
  -4   3  22        400.20        398.58        13.41 o
  -3   3  22        389.30        379.42        12.56 o
  -2   3  22         89.87         81.32         8.81 o
  -1   3  22         64.32         48.79         8.05 o
   0   3  22         48.70         39.43         8.00 o
   1   3  22         64.09         54.73         8.31 o
   2   3  22         89.79         81.25         9.52 o
   3   3  22        389.39        363.58        21.01 o
   4   3  22        399.89        399.54        15.34 o
   5   3  22         23.90          1.16        14.91 o
   6   3  22         27.57         76.11        22.17 o
   7   3  22         37.05         19.69        15.17 o
   8   3  22          6.32         23.26        16.01 o
  -8   4  22         29.82         39.26        19.36 o
  -7   4  22         67.64         62.79        13.89 o
  -6   4  22         21.11          6.63        11.84 o
  -5   4  22         30.51         43.81        11.34 o
  -4   4  22        177.60        194.70        12.07 o
  -3   4  22         73.38         77.94        10.44 o
  -2   4  22         34.60         37.03         8.88 o
  -1   4  22        142.95        151.11         9.38 o
   0   4  22         64.94         53.74         8.33 o
   1   4  22        142.98        149.20         9.92 o
   2   4  22         34.54         24.99        11.01 o
   3   4  22         73.13         66.52         9.72 o
   4   4  22        177.77        174.91        11.99 o
   5   4  22         30.63         43.50        14.20 o
   6   4  22         21.10          8.50        14.74 o
   7   4  22         67.58         79.29        17.14 o
   8   4  22         29.79         23.71        16.57 o
  -8   5  22          4.80        -13.08        22.06 o
  -7   5  22          1.01        -16.93        16.93 o
  -6   5  22         16.62         28.52        11.93 o
  -5   5  22         31.44         24.62        12.24 o
  -4   5  22         42.36         45.46        11.88 o
  -3   5  22        222.00        216.20        11.86 o
  -2   5  22         62.86         75.38         9.54 o
  -1   5  22        133.93        143.27        10.12 o
   0   5  22         16.43          8.80         9.00 o
   1   5  22        133.74        143.70        10.32 o
   2   5  22         62.95         67.01        10.29 o
   3   5  22        221.97        222.15        12.30 o
   4   5  22         42.20         32.09        11.99 o
   5   5  22         31.37         84.17        27.60 o
   6   5  22         16.62         22.49        13.58 o
   7   5  22          1.01         -6.93        18.03 o
   8   5  22          4.81         15.61        19.12 o
  -7   6  22          9.27         -2.17        17.04 o
  -6   6  22         15.74          5.41        12.48 o
  -5   6  22         23.85         10.31        12.87 o
  -4   6  22         41.93         40.92        11.51 o
  -3   6  22         22.93         11.83        10.82 o
  -2   6  22         14.74         16.17        10.45 o
  -1   6  22          9.55         25.10         9.85 o
   0   6  22        173.15        140.61        11.09 o
   1   6  22          9.58          1.35         9.54 o
   2   6  22         14.72          2.92         9.26 o
   3   6  22         23.01         30.37        12.57 o
   4   6  22         42.00         25.66        11.60 o
   5   6  22         23.86         35.21        13.49 o
   6   6  22         15.72          2.35        14.60 o
   7   6  22          9.27          4.73        17.67 o
  -7   7  22         12.54         19.81        14.45 o
  -6   7  22          4.46         25.17        14.47 o
  -5   7  22        104.71         97.37        15.07 o
  -4   7  22         11.33         12.02        13.75 o
  -3   7  22         22.91         20.15        11.30 o
  -2   7  22        131.19        136.56        11.79 o
  -1   7  22         53.03         48.45        11.01 o
   0   7  22        199.96        185.19        12.40 o
   1   7  22         53.00         42.70        10.55 o
   2   7  22        131.32        111.54        11.97 o
   3   7  22         22.92         30.80        11.53 o
   4   7  22         11.38         -2.32        12.50 o
   5   7  22        104.64        128.57        14.05 o
   6   7  22          4.46         16.80        16.47 o
   7   7  22         12.54         54.64        19.50 o
  -6   8  22          0.46          9.63        14.47 o
  -5   8  22         28.90         28.87        14.20 o
  -4   8  22          1.69         -5.41        13.13 o
  -3   8  22         29.65         41.69        12.06 o
  -2   8  22         52.33         22.92        12.49 o
  -1   8  22         49.73         47.54        11.66 o
   0   8  22         33.43         42.35        11.55 o
   1   8  22         49.75         59.90        11.87 o
   2   8  22         52.34         36.93        11.83 o
   3   8  22         29.59         22.83        12.82 o
   4   8  22          1.67         -5.67        12.62 o
   5   8  22         28.87         27.90        15.37 o
   6   8  22          0.47         18.72        20.18 o
  -5   9  22          7.45          7.27        15.60 o
  -4   9  22         29.77         47.46        14.46 o
  -3   9  22         41.27         27.84        14.54 o
  -2   9  22         10.93          8.53        12.13 o
  -1   9  22         69.25         84.70        12.72 o
   0   9  22         18.56         19.46        12.00 o
   1   9  22         69.32        102.99        13.50 o
   2   9  22         10.92        -11.23        13.01 o
   3   9  22         41.20         58.74        13.46 o
   4   9  22         29.76         46.02        13.59 o
   5   9  22          7.48         15.37        15.67 o
  -4  10  22          9.01         24.35        16.51 o
  -3  10  22          1.20         -1.41        13.93 o
  -2  10  22         25.46         33.42        13.83 o
  -1  10  22         37.65         33.54        12.88 o
   0  10  22         57.22         45.23        12.55 o
   1  10  22         37.66         39.09        13.21 o
   2  10  22         25.49         37.90        14.65 o
   3  10  22          1.22          3.54        14.28 o
   4  10  22          9.03         10.40        14.68 o
  -2  11  22          1.61         12.05        14.43 o
  -1  11  22          0.69         19.54        13.49 o
   0  11  22          0.08          7.20        13.58 o
   1  11  22          0.69          4.51        14.38 o
   2  11  22          1.61         -4.78        15.42 o
   1   0  23         46.21         46.93         8.08 o
   2   0  23        107.36        135.50         9.08 o
   3   0  23         18.61         89.83        21.90 o
   4   0  23         47.70         34.44        11.23 o
   5   0  23         38.86         48.28        12.62 o
   6   0  23         13.76          1.48        12.92 o
   7   0  23          0.68          6.28        14.55 o
   8   0  23          0.09          9.17        15.17 o
  -8   1  23          0.00         13.23        14.82 o
  -7   1  23         77.93         74.10        14.41 o
  -6   1  23         28.50         18.50        12.73 o
  -5   1  23         14.52          7.61        10.63 o
  -4   1  23         54.63         72.14        10.98 o
  -3   1  23         43.50         47.89        10.79 o
  -2   1  23         42.90         36.07         7.81 o
  -1   1  23         50.56         48.92         8.30 o
   0   1  23        249.20        232.85         9.25 o
   1   1  23         50.46         53.18         7.89 o
   2   1  23         42.96         37.21         7.97 o
   3   1  23         43.67         98.37        25.19 o
   4   1  23         54.61         45.16        10.85 o
   5   1  23         14.54         12.51        12.23 o
   6   1  23         28.51         23.68        13.20 o
   7   1  23         77.88         57.99        14.61 o
   8   1  23          0.00         42.34        16.58 o
  -8   2  23          5.15         18.86        13.75 o
  -7   2  23         40.45         39.30        13.34 o
  -6   2  23         17.03         37.97        17.08 o
  -5   2  23          3.10        -17.48        17.48 o
  -4   2  23        328.23        318.17        12.69 o
  -3   2  23        214.93        203.06        10.89 o
  -2   2  23        286.81        258.85        10.36 o
  -1   2  23        191.30        196.56         9.13 o
   0   2  23         33.08         45.62         7.89 o
   1   2  23        191.25        185.34         8.64 o
   2   2  23        287.03        271.92        10.56 o
   3   2  23        214.90        200.49        16.37 o
   4   2  23        328.28        309.58        13.60 o
   5   2  23          3.11        -16.16        16.16 o
   6   2  23         17.02         40.06        29.47 o
   7   2  23         40.46         62.09        15.11 o
   8   2  23          5.16         62.68        24.46 o
  -8   3  23         10.38         -9.24        21.43 o
  -7   3  23         33.05         46.35        12.71 o
  -6   3  23         44.11         35.19        12.66 o
  -5   3  23         71.98         54.57        12.12 o
  -4   3  23         11.42         19.35         9.74 o
  -3   3  23        133.46        153.66        10.74 o
  -2   3  23        127.58        129.03        10.15 o
  -1   3  23         60.04         67.70         8.53 o
   0   3  23          5.24          0.82         8.14 o
   1   3  23         59.98         66.33         8.66 o
   2   3  23        127.74        143.07        11.59 o
   3   3  23        133.50        146.38        10.38 o
   4   3  23         11.43          0.15        11.59 o
   5   3  23         71.96        180.64        56.30 o
   6   3  23         44.05          6.35        14.96 o
   7   3  23         33.05         39.90        15.44 o
   8   3  23         10.37          8.12        16.41 o
  -8   4  23          2.97         -0.41        19.59 o
  -7   4  23         11.84         22.02        13.63 o
  -6   4  23         14.06         20.51        11.79 o
  -5   4  23        119.61        106.65        12.59 o
  -4   4  23         85.14         76.04        11.35 o
  -3   4  23        218.45        234.74        12.33 o
  -2   4  23         20.10         25.19         9.09 o
  -1   4  23         53.81         55.87         8.76 o
   0   4  23        301.65        303.67        10.92 o
   1   4  23         53.68         54.58         9.34 o
   2   4  23         20.08         15.15         9.37 o
   3   4  23        218.42        231.72        11.44 o
   4   4  23         85.17         72.47        11.40 o
   5   4  23        119.54        118.69        17.99 o
   6   4  23         14.06         19.61        14.81 o
   7   4  23         11.84          5.40        17.33 o
   8   4  23          2.96        -15.64        16.23 o
  -7   5  23         46.62         44.01        19.54 o
  -6   5  23         39.28         51.33        12.46 o
  -5   5  23          2.19         16.96        12.06 o
  -4   5  23        411.87        367.26        20.09 o
  -3   5  23        197.41        183.21        11.70 o
  -2   5  23        157.68        166.43        11.11 o
  -1   5  23         83.42         94.75         9.93 o
   0   5  23        116.02        125.10        10.13 o
   1   5  23         83.54        104.63        10.12 o
   2   5  23        157.45        158.26        11.52 o
   3   5  23        197.12        183.53        12.09 o
   4   5  23        411.89        360.85        16.65 o
   5   5  23          2.21        -12.88        12.88 o
   6   5  23         39.30         34.41        14.99 o
   7   5  23         46.62         60.65        18.99 o
  -7   6  23         35.97         26.61        17.16 o
  -6   6  23          1.61         13.02        13.82 o
  -5   6  23         90.18         58.91        13.33 o
  -4   6  23         18.28         18.58        12.07 o
  -3   6  23          1.08        -10.64        10.64 o
  -2   6  23        198.70        181.14        12.23 o
  -1   6  23         25.75         22.96        10.71 o
   0   6  23         38.69         38.19        11.00 o
   1   6  23         25.81         32.38         9.74 o
   2   6  23        198.89        188.79        11.10 o
   3   6  23          1.09        -11.65        11.65 o
   4   6  23         18.28         17.02        12.52 o
   5   6  23         90.21         94.87        14.20 o
   6   6  23          1.61          8.42        14.84 o
   7   6  23         35.97         51.13        19.42 o
  -6   7  23          9.96         18.15        14.47 o
  -5   7  23         44.93         56.90        14.24 o
  -4   7  23          8.66          0.19        11.97 o
  -3   7  23         44.12         47.67        11.25 o
  -2   7  23         86.93         73.79        10.87 o
  -1   7  23        164.27        139.15        12.18 o
   0   7  23         59.33         52.92        10.98 o
   1   7  23        164.19        147.50        12.00 o
   2   7  23         86.81         67.54        11.59 o
   3   7  23         44.05         35.25        11.77 o
   4   7  23          8.65          4.17        12.84 o
   5   7  23         44.90         28.77        14.40 o
   6   7  23          9.97         13.08        16.88 o
  -6   8  23          9.26         32.65        14.92 o
  -5   8  23         13.56         21.12        15.02 o
  -4   8  23         15.49         36.00        12.91 o
  -3   8  23         85.32         82.43        12.87 o
  -2   8  23        104.42         76.93        13.16 o
  -1   8  23        110.01        115.14        13.06 o
   0   8  23        195.52        190.14        14.01 o
   1   8  23        109.89        118.64        12.90 o
   2   8  23        104.31        100.03        13.13 o
   3   8  23         85.40         81.02        14.08 o
   4   8  23         15.50         20.76        13.89 o
   5   8  23         13.56         14.80        15.14 o
   6   8  23          9.26         13.25        16.79 o
  -5   9  23         68.79         74.10        16.87 o
  -4   9  23          5.29          7.60        14.62 o
  -3   9  23         32.00         35.78        14.65 o
  -2   9  23         14.72         11.61        13.81 o
  -1   9  23         57.68         69.50        14.48 o
   0   9  23         54.34         58.76        12.76 o
   1   9  23         57.66         61.40        13.68 o
   2   9  23         14.77         20.94        13.58 o
   3   9  23         32.06         31.23        14.20 o
   4   9  23          5.27          0.81        15.72 o
   5   9  23         68.79         69.30        17.27 o
  -3  10  23          1.38        -15.00        15.00 o
  -2  10  23         12.34         10.79        14.77 o
  -1  10  23          8.46          7.97        13.44 o
   0  10  23         30.05         41.38        13.14 o
   1  10  23          8.51         30.29        13.79 o
   2  10  23         12.40         17.89        14.59 o
   3  10  23          1.37         13.63        14.94 o
   0  11  23         26.16         29.53        14.48 o
   0   0  24         27.51         29.13        12.23 o
   1   0  24          0.49          2.96         8.55 o
   2   0  24       1033.96       1068.52        17.76 o
   3   0  24        137.78        118.50        10.27 o
   4   0  24          5.89         -8.20        11.37 o
   5   0  24        249.05        238.15        15.26 o
   6   0  24         50.33         44.30        12.79 o
   7   0  24         37.40         35.47        14.78 o
   8   0  24          1.49         -5.65        15.61 o
  -8   1  24         11.60         19.51        15.42 o
  -7   1  24         25.16         54.13        15.56 o
  -6   1  24          0.48         -4.59        13.07 o
  -5   1  24         12.51         51.34        25.43 o
  -4   1  24        267.49        267.03        13.26 o
  -3   1  24         24.27         22.72         9.10 o
  -2   1  24         64.88         65.93         8.46 o
  -1   1  24        258.73        256.58        10.89 o
   0   1  24          8.42         26.78         8.69 o
   1   1  24        258.46        239.28        10.05 o
   2   1  24         64.94         64.90         8.83 o
   3   1  24         24.24         17.45         9.68 o
   4   1  24        267.39        281.70        13.38 o
   5   1  24         12.46         21.77        12.93 o
   6   1  24          0.48        -11.63        13.57 o
   7   1  24         25.15         18.48        14.58 o
   8   1  24         11.61         -5.27        14.44 o
  -8   2  24          0.02          3.24        14.12 o
  -7   2  24          8.87         33.61        14.01 o
  -6   2  24         69.06         54.42        12.70 o
  -5   2  24         48.99         23.08        11.84 o
  -4   2  24        141.12        135.04        11.51 o
  -3   2  24        276.79        279.17        11.58 o
  -2   2  24         38.77         32.16         8.61 o
  -1   2  24          5.49         11.30         8.04 o
   0   2  24        519.68        538.34        12.33 o
   1   2  24          5.51         18.35         7.78 o
   2   2  24         38.81         32.21         9.32 o
   3   2  24        276.54        271.10        11.81 o
   4   2  24        141.11        134.25        12.05 o
   5   2  24         49.01         67.64        21.61 o
   6   2  24         69.04         58.35        14.62 o
   7   2  24          8.90         18.46        15.61 o
   8   2  24          0.01          0.61        17.41 o
  -8   3  24          3.29         -1.11        24.85 o
  -7   3  24          6.96         27.82        12.87 o
  -6   3  24         58.40         50.37        13.14 o
  -5   3  24         68.56         65.47        14.89 o
  -4   3  24         12.46          6.47        10.05 o
  -3   3  24        126.35        119.94        11.41 o
  -2   3  24        349.17        346.59        12.54 o
  -1   3  24         14.14          8.06         8.34 o
   0   3  24        608.87        577.26        13.38 o
   1   3  24         14.14         15.32         8.63 o
   2   3  24        349.07        359.26        12.55 o
   3   3  24        125.99        120.73        10.57 o
   4   3  24         12.42         -3.70        11.96 o
   5   3  24         68.70         53.02        15.10 o
   6   3  24         58.39         54.73        15.10 o
   7   3  24          6.93         27.43        16.70 o
   8   3  24          3.28          8.15        16.39 o
  -7   4  24          4.62        -14.11        14.11 o
  -6   4  24          0.55         -2.72        12.34 o
  -5   4  24         40.82         32.33        11.98 o
  -4   4  24         97.19         92.89        12.17 o
  -3   4  24          3.51          4.98        10.27 o
  -2   4  24        167.11        159.09        11.57 o
  -1   4  24         68.87         70.41         9.62 o
   0   4  24          0.29          8.95         9.34 o
   1   4  24         68.85         70.79         9.58 o
   2   4  24        167.02        152.13        10.73 o
   3   4  24          3.54          2.75         9.80 o
   4   4  24         96.97        138.16        21.86 o
   5   4  24         40.80         47.55        14.05 o
   6   4  24          0.55          6.32        14.84 o
   7   4  24          4.62         39.04        17.30 o
  -7   5  24         33.84         41.20        16.04 o
  -6   5  24         34.81         41.20        13.24 o
  -5   5  24         33.73         36.95        12.97 o
  -4   5  24          2.45          0.94        12.43 o
  -3   5  24         30.06         53.67        14.08 o
  -2   5  24        107.09        102.43        10.86 o
  -1   5  24        383.15        369.82        12.91 o
   0   5  24         54.69         47.88         9.64 o
   1   5  24        383.29        380.36        13.05 o
   2   5  24        107.06         89.71        10.94 o
   3   5  24         30.17         45.23        15.26 o
   4   5  24          2.45         24.54        12.16 o
   5   5  24         33.81         25.36        12.98 o
   6   5  24         34.83         21.57        15.39 o
   7   5  24         33.85         62.20        19.15 o
  -7   6  24          7.61         43.55        17.58 o
  -6   6  24          3.22          6.23        13.61 o
  -5   6  24         32.96         35.26        14.03 o
  -4   6  24         43.76         37.78        12.75 o
  -3   6  24         37.41         40.36        10.76 o
  -2   6  24         50.60         59.84        11.18 o
  -1   6  24         11.07        -11.09        11.09 o
   0   6  24         81.61         71.99        11.40 o
   1   6  24         11.05          6.24        10.49 o
   2   6  24         50.65         44.33        10.96 o
   3   6  24         37.33         35.31        11.94 o
   4   6  24         43.66         29.23        12.59 o
   5   6  24         33.00         15.57        13.66 o
   6   6  24          3.22          0.93        15.02 o
   7   6  24          7.62         38.00        19.27 o
  -6   7  24          2.15         11.50        14.68 o
  -5   7  24         12.68        -14.30        14.30 o
  -4   7  24          1.25         10.62        13.16 o
  -3   7  24         17.30         20.02        11.43 o
  -2   7  24          1.58          9.60        11.94 o
  -1   7  24        178.28        196.87        15.44 o
   0   7  24        538.03        500.46        15.72 o
   1   7  24        178.34        176.18        12.20 o
   2   7  24          1.57          6.68        11.60 o
   3   7  24         17.24         16.92        11.75 o
   4   7  24          1.26          7.25        13.43 o
   5   7  24         12.67         16.36        14.19 o
   6   7  24          2.16          1.00        16.76 o
  -5   8  24         20.72         42.74        14.83 o
  -4   8  24          1.02         -0.75        12.75 o
  -3   8  24         19.99          5.89        12.27 o
  -2   8  24         13.56         16.46        13.01 o
  -1   8  24          4.38          8.91        12.31 o
   0   8  24         32.74         37.86        12.52 o
   1   8  24          4.38         22.16        11.73 o
   2   8  24         13.58         20.58        12.71 o
   3   8  24         19.98         24.01        13.57 o
   4   8  24          1.04         18.52        13.67 o
   5   8  24         20.76         17.44        14.49 o
  -4   9  24          4.94        -14.39        14.83 o
  -3   9  24          3.65         -4.60        14.44 o
  -2   9  24         22.43         -3.99        14.79 o
  -1   9  24         42.14         59.84        13.65 o
   0   9  24          8.96         22.37        12.68 o
   1   9  24         42.12         29.12        13.63 o
   2   9  24         22.42         13.19        13.49 o
   3   9  24          3.69         21.35        14.36 o
   4   9  24          4.92          0.42        14.59 o
  -3  10  24          5.11         23.08        15.13 o
  -2  10  24         11.05         -5.35        15.29 o
  -1  10  24         16.27          0.55        13.84 o
   0  10  24          0.06          1.40        13.28 o
   1  10  24         16.25         40.02        14.13 o
   2  10  24         11.02          9.14        14.85 o
   3  10  24          5.11         15.71        15.31 o
   1   0  25         67.54         75.28         9.51 o
   2   0  25         27.03         13.06         8.74 o
   3   0  25        208.73        217.77        12.35 o
   4   0  25        559.42        562.75        17.32 o
   5   0  25          7.87         15.14        13.79 o
   6   0  25         11.69         -0.78        13.39 o
   7   0  25         12.86         11.34        15.14 o
   8   0  25          0.18         45.27        15.66 o
  -8   1  25          3.21         19.76        15.83 o
  -7   1  25          0.77          6.18        14.75 o
  -6   1  25         18.54          3.71        13.14 o
  -5   1  25         20.91         23.74        13.80 o
  -4   1  25         92.49         93.30        12.44 o
  -3   1  25        353.39        382.56        13.91 o
  -2   1  25        124.04        109.00         9.82 o
  -1   1  25        377.73        396.54        12.53 o
   0   1  25        320.89        347.64        11.93 o
   1   1  25        377.89        393.68        11.84 o
   2   1  25        124.10        110.18         9.70 o
   3   1  25        353.65        360.12        13.35 o
   4   1  25         92.45         95.98        11.70 o
   5   1  25         20.91         26.96        13.37 o
   6   1  25         18.53         38.55        13.44 o
   7   1  25          0.76         15.33        15.15 o
   8   1  25          3.22         26.01        15.73 o
  -8   2  25         18.76         22.76        14.79 o
  -7   2  25          5.98          4.73        14.09 o
  -6   2  25         14.81         -6.12        12.87 o
  -5   2  25        119.86        122.91        16.36 o
  -4   2  25         64.79         38.07        15.62 o
  -3   2  25        135.98        118.98        10.70 o
  -2   2  25        566.36        535.48        13.27 o
  -1   2  25        426.06        432.13        11.86 o
   0   2  25         43.87         45.72         8.43 o
   1   2  25        426.38        429.92        11.95 o
   2   2  25        566.37        542.96        14.99 o
   3   2  25        136.33        147.91        11.36 o
   4   2  25         64.73         47.73        13.43 o
   5   2  25        119.78        128.75        14.01 o
   6   2  25         14.82         10.64        14.43 o
   7   2  25          5.98         17.31        16.36 o
   8   2  25         18.75         12.23        19.22 o
  -7   3  25         12.51         26.61        13.31 o
  -6   3  25         36.62         20.58        13.54 o
  -5   3  25          4.79          4.12        12.46 o
  -4   3  25          3.28          8.78        11.76 o
  -3   3  25         60.75         67.42        11.05 o
  -2   3  25        475.74        499.79        14.55 o
  -1   3  25        214.11        206.53        10.82 o
   0   3  25         10.06         -6.42         8.71 o
   1   3  25        213.91        205.24        10.55 o
   2   3  25        476.06        453.38        13.76 o
   3   3  25         60.84         78.04        10.38 o
   4   3  25          3.28         16.21        12.99 o
   5   3  25          4.79         13.31        11.95 o
   6   3  25         36.63         49.27        14.98 o
   7   3  25         12.48         -2.13        16.81 o
  -7   4  25         10.84         -8.06        14.62 o
  -6   4  25         16.21         12.70        13.41 o
  -5   4  25          6.78         15.39        12.95 o
  -4   4  25         46.69         29.68        11.32 o
  -3   4  25         30.44         32.23        11.66 o
  -2   4  25        147.57        145.57        11.64 o
  -1   4  25         56.12         46.50         9.50 o
   0   4  25         47.66         30.60         9.47 o
   1   4  25         55.95         52.05         9.88 o
   2   4  25        147.34        146.30        10.90 o
   3   4  25         30.27         38.20        10.87 o
   4   4  25         46.63         51.35        12.16 o
   5   4  25          6.79         15.69        13.59 o
   6   4  25         16.18         13.77        15.16 o
   7   4  25         10.85          2.09        17.44 o
  -7   5  25          7.67          6.29        15.43 o
  -6   5  25          0.34         -2.67        14.26 o
  -5   5  25         57.22         55.42        12.98 o
  -4   5  25        111.20        101.65        12.80 o
  -3   5  25          0.05         -0.78        11.15 o
  -2   5  25        157.64        178.23        11.79 o
  -1   5  25        365.49        336.45        12.86 o
   0   5  25         35.21         33.85        10.30 o
   1   5  25        365.71        350.84        13.68 o
   2   5  25        157.72        165.75        12.02 o
   3   5  25          0.05          2.54        12.24 o
   4   5  25        111.05        103.08        12.68 o
   5   5  25         57.30         66.82        13.52 o
   6   5  25          0.34          1.41        15.19 o
   7   5  25          7.64         18.45        18.69 o
  -6   6  25          8.04         16.56        13.83 o
  -5   6  25         17.33         26.87        13.68 o
  -4   6  25          9.36          4.11        12.37 o
  -3   6  25         98.29        102.55        12.75 o
  -2   6  25         13.39         21.97        11.06 o
  -1   6  25         37.12         32.63        11.20 o
   0   6  25         40.48         37.76        11.39 o
   1   6  25         37.17         39.36        10.75 o
   2   6  25         13.32         24.46        10.94 o
   3   6  25         98.33        100.71        12.36 o
   4   6  25          9.33         15.10        12.83 o
   5   6  25         17.34         28.85        14.14 o
   6   6  25          8.06         23.98        15.24 o
  -6   7  25          7.60         17.26        15.66 o
  -5   7  25         15.65         45.28        14.45 o
  -4   7  25          5.84         -0.65        13.06 o
  -3   7  25        103.14         98.77        12.40 o
  -2   7  25         48.59         52.47        12.47 o
  -1   7  25         32.20         24.48        11.74 o
   0   7  25          7.37          2.01        11.71 o
   1   7  25         32.17         22.03        11.75 o
   2   7  25         48.60         48.48        12.68 o
   3   7  25        103.08        115.76        13.56 o
   4   7  25          5.83          6.02        13.75 o
   5   7  25         15.64         42.18        14.44 o
   6   7  25          7.61         31.31        16.92 o
  -5   8  25          3.75         24.24        14.59 o
  -4   8  25          4.04         -7.50        13.73 o
  -3   8  25          6.07         16.55        12.65 o
  -2   8  25          1.81         23.27        13.54 o
  -1   8  25         24.19         26.51        12.48 o
   0   8  25         17.09         14.28        12.05 o
   1   8  25         24.13          4.66        12.06 o
   2   8  25          1.79          7.50        12.79 o
   3   8  25          6.04          7.79        13.76 o
   4   8  25          4.03          2.41        13.84 o
   5   8  25          3.74          1.72        15.68 o
  -4   9  25         26.75         16.41        15.36 o
  -3   9  25          0.43          2.68        14.60 o
  -2   9  25         56.16        109.50        15.57 o
  -1   9  25          6.89          0.83        13.25 o
   0   9  25         97.77         70.13        13.48 o
   1   9  25          6.87         22.61        13.92 o
   2   9  25         56.16         68.12        13.75 o
   3   9  25          0.43          3.58        15.28 o
   4   9  25         26.79         33.43        14.66 o
  -2  10  25         18.32         42.15        15.44 o
  -1  10  25         31.43         24.91        14.32 o
   0  10  25         30.94         32.08        13.29 o
   1  10  25         31.40         35.35        14.54 o
   2  10  25         18.35         23.52        15.10 o
   0   0  26        320.24        307.82        16.58 o
   1   0  26        486.99        514.94        13.87 o
   2   0  26         46.79         53.74        10.35 o
   3   0  26         37.83         43.10        10.40 o
   4   0  26         36.08         39.66        13.27 o
   5   0  26         20.93         32.44        15.04 o
   6   0  26          7.74         17.04        13.41 o
   7   0  26         22.74         40.59        15.54 o
   8   0  26          0.74         14.35        15.95 o
  -8   1  26          7.78         22.83        17.29 o
  -7   1  26          9.34          2.02        15.02 o
  -6   1  26         11.74         -6.66        13.13 o
  -5   1  26         11.65         19.51        13.83 o
  -4   1  26        120.14        172.04        31.91 o
  -3   1  26         51.72         47.37        11.55 o
  -2   1  26        380.18        380.64        14.63 o
  -1   1  26        641.84        604.77        14.75 o
   0   1  26        329.90        306.39        11.94 o
   1   1  26        641.76        618.86        14.94 o
   2   1  26        380.57        368.78        12.09 o
   3   1  26         51.72         57.62        10.76 o
   4   1  26        120.07        140.58        15.15 o
   5   1  26         11.66         21.02        13.17 o
   6   1  26         11.72          8.64        13.71 o
   7   1  26          9.35         35.55        15.48 o
   8   1  26          7.77          5.81        16.81 o
  -7   2  26         20.18         41.71        15.80 o
  -6   2  26         24.27         29.43        13.81 o
  -5   2  26          8.51         -3.46        13.29 o
  -4   2  26         54.07         47.60        12.46 o
  -3   2  26        222.22        210.73        12.54 o
  -2   2  26        100.83         91.66         9.94 o
  -1   2  26        440.43        454.16        13.47 o
   0   2  26         29.31         36.63         9.51 o
   1   2  26        440.65        458.27        13.58 o
   2   2  26        100.67         96.74        10.82 o
   3   2  26        222.13        198.46        12.65 o
   4   2  26         54.22         65.61        13.21 o
   5   2  26          8.53         -0.35        13.15 o
   6   2  26         24.27         34.68        14.90 o
   7   2  26         20.17         39.96        16.60 o
  -7   3  26          1.66         12.59        13.28 o
  -6   3  26         16.26          4.50        13.28 o
  -5   3  26         28.99          0.46        12.78 o
  -4   3  26        181.68        209.29        16.35 o
  -3   3  26         37.80         43.39        10.97 o
  -2   3  26         84.55         77.07        10.61 o
  -1   3  26        411.01        399.49        12.92 o
   0   3  26          6.99          9.51         8.95 o
   1   3  26        410.98        394.42        13.06 o
   2   3  26         84.62         96.09        10.64 o
   3   3  26         37.69         40.20        10.94 o
   4   3  26        181.67        153.59        13.58 o
   5   3  26         28.95         19.45        12.16 o
   6   3  26         16.27         28.81        14.80 o
   7   3  26          1.65          5.04        18.32 o
  -7   4  26          2.46         16.27        14.76 o
  -6   4  26         23.92         25.35        13.53 o
  -5   4  26          5.12         -2.54        13.01 o
  -4   4  26         49.98         48.82        11.79 o
  -3   4  26         19.97         30.56        11.94 o
  -2   4  26         14.85         16.39        10.68 o
  -1   4  26        102.33        105.43        10.76 o
   0   4  26          0.03          4.44         9.68 o
   1   4  26        102.11         98.83        10.49 o
   2   4  26         14.81         22.74        10.22 o
   3   4  26         19.91         22.66        11.58 o
   4   4  26         49.88         34.72        12.13 o
   5   4  26          5.12        -11.24        13.95 o
   6   4  26         23.92         44.46        15.88 o
   7   4  26          2.47          7.01        17.59 o
  -7   5  26         13.37          3.77        17.35 o
  -6   5  26         26.23         19.82        14.65 o
  -5   5  26          0.46         14.32        13.17 o
  -4   5  26         43.49         44.53        12.29 o
  -3   5  26         97.39        115.04        12.77 o
  -2   5  26        142.17        147.43        12.09 o
  -1   5  26         48.35         54.97        10.80 o
   0   5  26          0.82         -2.25        10.43 o
   1   5  26         48.35         53.75        10.88 o
   2   5  26        142.09        141.34        11.99 o
   3   5  26         97.41        131.14        13.51 o
   4   5  26         43.45         25.90        12.12 o
   5   5  26          0.46         -1.56        13.20 o
   6   5  26         26.23         50.74        15.97 o
   7   5  26         13.39         21.05        19.45 o
  -6   6  26          6.12         16.25        14.20 o
  -5   6  26          1.23         -7.22        13.74 o
  -4   6  26         52.31         53.08        12.99 o
  -3   6  26         14.92         16.32        12.03 o
  -2   6  26         26.73         34.25        11.38 o
  -1   6  26        164.56        177.29        12.77 o
   0   6  26         35.00         52.79        11.54 o
   1   6  26        164.47        152.81        12.18 o
   2   6  26         26.77         33.92        11.04 o
   3   6  26         14.89         -2.15        12.02 o
   4   6  26         52.35         61.33        13.29 o
   5   6  26          1.24         22.09        14.18 o
   6   6  26          6.12         30.78        15.50 o
  -5   7  26         17.48         19.04        14.69 o
  -4   7  26         18.14         15.82        13.55 o
  -3   7  26          4.32        -11.59        12.36 o
  -2   7  26         18.07         19.76        12.37 o
  -1   7  26         27.49         33.14        12.31 o
   0   7  26         82.81         63.65        12.29 o
   1   7  26         27.45         39.11        11.84 o
   2   7  26         18.12         20.28        12.59 o
   3   7  26          4.34         -2.83        13.06 o
   4   7  26         18.12         30.00        14.13 o
   5   7  26         17.49         16.63        14.53 o
  -4   8  26         25.49         35.83        13.94 o
  -3   8  26         13.79         26.13        12.85 o
  -2   8  26         20.95         29.59        13.38 o
  -1   8  26         33.79         17.07        13.60 o
   0   8  26          0.13         -4.71        12.08 o
   1   8  26         33.82         32.01        12.22 o
   2   8  26         20.90          5.96        13.05 o
   3   8  26         13.81         39.99        14.12 o
   4   8  26         25.53         16.30        15.17 o
  -3   9  26         20.02         37.16        14.38 o
  -2   9  26         22.15          5.52        13.83 o
  -1   9  26          6.75          1.66        13.05 o
   0   9  26          8.22         17.32        12.59 o
   1   9  26          6.74         17.43        13.30 o
   2   9  26         22.20         22.08        14.40 o
   3   9  26         20.00         13.23        15.33 o
  -1  10  26          0.72         -9.60        14.02 o
   0  10  26         10.00          5.89        13.74 o
   1  10  26          0.73         23.76        14.44 o
   1   0  27          3.57         18.58         9.69 o
   2   0  27       1267.54       1230.77        22.04 o
   3   0  27         27.09         24.23        10.69 o
   4   0  27          0.18        -11.64        12.76 o
   5   0  27         14.55          8.53        13.12 o
   6   0  27         53.66         60.60        13.74 o
   7   0  27         75.79         75.48        16.01 o
  -7   1  27         38.80         29.37        15.68 o
  -6   1  27         71.09         70.95        14.13 o
  -5   1  27         43.24         33.79        13.25 o
  -4   1  27        132.36         94.07        14.81 o
  -3   1  27        380.31        355.63        15.14 o
  -2   1  27        132.12        128.21        10.61 o
  -1   1  27        432.42        449.47        13.66 o
   0   1  27        171.90        185.13        12.48 o
   1   1  27        432.27        452.29        13.59 o
   2   1  27        132.29        145.04        10.94 o
   3   1  27        380.25        353.51        14.03 o
   4   1  27        132.34        101.11        12.44 o
   5   1  27         43.35         44.20        13.50 o
   6   1  27         71.06         66.91        15.23 o
   7   1  27         38.87         64.89        17.07 o
  -7   2  27         16.64         26.47        15.87 o
  -6   2  27         12.32         28.81        14.14 o
  -5   2  27         13.96          9.57        12.97 o
  -4   2  27         10.25         23.13        14.66 o
  -3   2  27         84.74         93.91        16.29 o
  -2   2  27        188.69        162.23        11.94 o
  -1   2  27        352.99        391.71        13.19 o
   0   2  27         61.62         55.21        10.36 o
   1   2  27        353.02        374.98        13.53 o
   2   2  27        188.69        182.02        11.71 o
   3   2  27         84.89         78.67        11.88 o
   4   2  27         10.22         31.87        12.93 o
   5   2  27         13.97         10.03        13.30 o
   6   2  27         12.33         28.16        14.74 o
   7   2  27         16.63         24.26        16.97 o
  -7   3  27          7.89         23.23        13.73 o
  -6   3  27         31.22         26.04        13.52 o
  -5   3  27        110.77         92.16        14.86 o
  -4   3  27         25.08         23.02        12.66 o
  -3   3  27         34.58         26.76        11.15 o
  -2   3  27         51.44         55.72        10.54 o
  -1   3  27         32.51         32.61         9.80 o
   0   3  27         80.58         56.70        10.35 o
   1   3  27         32.49         23.63        10.01 o
   2   3  27         51.44         45.40        10.33 o
   3   3  27         34.54         28.12        11.41 o
   4   3  27         25.08         43.63        13.16 o
   5   3  27        110.64         88.07        13.29 o
   6   3  27         31.18         51.20        15.07 o
   7   3  27          7.92         -0.87        18.45 o
  -7   4  27         16.84          6.15        14.92 o
  -6   4  27         24.20         41.70        14.91 o
  -5   4  27         26.03         34.58        14.16 o
  -4   4  27         70.53         89.42        12.58 o
  -3   4  27         47.80         32.31        11.59 o
  -2   4  27         51.26         44.19        11.04 o
  -1   4  27          7.44         14.88        10.24 o
   0   4  27         69.79         61.33        10.10 o
   1   4  27          7.47         19.23        10.12 o
   2   4  27         51.24         46.27        10.42 o
   3   4  27         47.68         39.75        11.80 o
   4   4  27         70.53         68.15        13.83 o
   5   4  27         26.05         56.65        14.21 o
   6   4  27         24.13         43.07        15.63 o
   7   4  27         16.85         35.09        18.68 o
  -6   5  27         49.05         44.80        15.20 o
  -5   5  27         13.10          9.53        13.32 o
  -4   5  27         15.84         13.81        12.30 o
  -3   5  27         22.38         29.31        12.11 o
  -2   5  27         24.68         13.99        11.11 o
  -1   5  27          0.20         -4.01        10.58 o
   0   5  27        117.47        110.11        11.42 o
   1   5  27          0.20         13.90        10.77 o
   2   5  27         24.65         17.76        10.78 o
   3   5  27         22.36          6.61        12.31 o
   4   5  27         15.81          3.49        12.32 o
   5   5  27         13.04         17.67        14.06 o
   6   5  27         49.06         56.66        16.19 o
  -6   6  27         36.30         21.22        15.26 o
  -5   6  27          1.74          9.90        13.17 o
  -4   6  27         23.72         31.64        12.71 o
  -3   6  27         21.14         20.84        13.41 o
  -2   6  27         27.39         28.39        12.71 o
  -1   6  27         20.87         21.28        11.62 o
   0   6  27          0.00          2.11        11.59 o
   1   6  27         20.83         26.83        11.60 o
   2   6  27         27.34         20.58        12.09 o
   3   6  27         21.14         38.97        12.26 o
   4   6  27         23.68         20.47        13.11 o
   5   6  27          1.74         15.79        14.43 o
   6   6  27         36.40         29.07        18.24 o
  -5   7  27         30.85         37.50        15.13 o
  -4   7  27         10.05         10.51        14.06 o
  -3   7  27         26.49         18.16        13.59 o
  -2   7  27         27.13         43.72        12.67 o
  -1   7  27        128.97        122.33        13.77 o
   0   7  27        122.67        116.57        12.88 o
   1   7  27        128.96        123.32        13.09 o
   2   7  27         27.14         30.43        12.87 o
   3   7  27         26.47         36.42        14.13 o
   4   7  27         10.05         10.42        14.11 o
   5   7  27         30.93         38.53        14.86 o
  -4   8  27          2.34         12.55        13.98 o
  -3   8  27         17.40         15.81        13.69 o
  -2   8  27         52.50         44.00        14.05 o
  -1   8  27          6.45         16.21        13.94 o
   0   8  27         14.91         14.54        13.13 o
   1   8  27          6.41         12.59        13.09 o
   2   8  27         52.55         53.98        14.39 o
   3   8  27         17.41         49.62        15.21 o
   4   8  27          2.34         17.76        15.53 o
  -3   9  27         14.60         18.34        14.77 o
  -2   9  27          5.37         28.20        14.32 o
  -1   9  27         60.00         95.95        15.24 o
   0   9  27          9.96         16.60        12.66 o
   1   9  27         60.00         75.94        13.99 o
   2   9  27          5.34         38.41        14.71 o
   3   9  27         14.60         28.55        15.59 o
   0   0  28        109.81        103.32        16.43 o
   1   0  28        223.70        229.54        11.77 o
   2   0  28        391.47        384.60        14.05 o
   3   0  28        113.23        123.76        12.62 o
   4   0  28         18.19         14.99        12.38 o
   5   0  28          1.09          4.61        13.42 o
   6   0  28         19.22         21.65        13.82 o
   7   0  28          1.45          8.39        15.36 o
  -7   1  28          7.19         17.88        15.53 o
  -6   1  28          5.30         20.75        13.82 o
  -5   1  28         38.84         51.78        13.42 o
  -4   1  28         21.68          1.64        13.21 o
  -3   1  28        151.21        132.50        13.16 o
  -2   1  28         34.48         39.01        10.49 o
  -1   1  28         35.14         37.14        10.12 o
   0   1  28        594.23        572.03        15.18 o
   1   1  28         35.25         32.80        10.61 o
   2   1  28         34.51         29.98        10.76 o
   3   1  28        151.13        137.85        11.98 o
   4   1  28         21.69         17.01        12.47 o
   5   1  28         38.82         33.96        14.52 o
   6   1  28          5.31          5.54        15.40 o
   7   1  28          7.17          7.98        16.52 o
  -7   2  28         10.21         23.20        16.24 o
  -6   2  28         19.10         26.27        14.35 o
  -5   2  28          6.77         12.82        14.33 o
  -4   2  28         20.90         19.52        14.35 o
  -3   2  28         36.67         33.36        12.45 o
  -2   2  28         86.06         81.84        11.38 o
  -1   2  28         75.02         68.32        10.79 o
   0   2  28         93.54         95.13        10.92 o
   1   2  28         74.98         67.15        10.85 o
   2   2  28         86.07         93.62        11.25 o
   3   2  28         36.67         20.72        11.58 o
   4   2  28         20.91          2.78        13.03 o
   5   2  28          6.79         16.52        13.61 o
   6   2  28         19.13         24.31        15.07 o
   7   2  28         10.22         27.87        17.44 o
  -7   3  28          7.30         24.39        15.95 o
  -6   3  28          2.64         26.74        15.86 o
  -5   3  28         18.00         23.93        15.10 o
  -4   3  28          0.12        -12.38        13.59 o
  -3   3  28         18.11         24.42        12.16 o
  -2   3  28         39.90         50.38        11.36 o
  -1   3  28        231.43        220.54        14.14 o
   0   3  28         29.42         41.21        11.01 o
   1   3  28        231.56        228.56        12.54 o
   2   3  28         39.87         29.02        11.26 o
   3   3  28         18.11          9.89        11.99 o
   4   3  28          0.12         -2.29        13.12 o
   5   3  28         18.01          7.80        12.95 o
   6   3  28          2.64         14.67        16.47 o
   7   3  28          7.31        -12.43        18.66 o
  -6   4  28         34.37         35.23        14.90 o
  -5   4  28         14.43         33.37        17.15 o
  -4   4  28          7.29         -0.65        13.00 o
  -3   4  28         24.30         32.52        11.50 o
  -2   4  28         53.21         46.10        11.40 o
  -1   4  28          2.35         11.36        11.01 o
   0   4  28          1.15         -1.77        10.54 o
   1   4  28          2.37          7.15        10.19 o
   2   4  28         53.12         47.51        10.70 o
   3   4  28         24.27         17.95        11.75 o
   4   4  28          7.28         -3.38        13.55 o
   5   4  28         14.42         14.51        14.65 o
   6   4  28         34.37         27.19        16.98 o
  -6   5  28          5.34         20.52        15.04 o
  -5   5  28         14.05         14.08        13.91 o
  -4   5  28         20.43         27.98        12.63 o
  -3   5  28         69.83         61.68        12.63 o
  -2   5  28         12.34        -11.46        11.46 o
  -1   5  28         75.36         69.57        11.76 o
   0   5  28          1.35          7.66        11.32 o
   1   5  28         75.24         55.95        11.11 o
   2   5  28         12.29          3.80        11.05 o
   3   5  28         69.77         49.66        12.97 o
   4   5  28         20.45         12.42        12.64 o
   5   5  28         14.05         13.31        14.23 o
   6   5  28          5.35         11.33        16.66 o
  -5   6  28          0.85         24.72        14.15 o
  -4   6  28          2.59          3.40        13.63 o
  -3   6  28          0.32         -1.92        13.09 o
  -2   6  28         10.61          0.18        13.05 o
  -1   6  28          1.56         13.91        12.35 o
   0   6  28         30.74         29.14        11.93 o
   1   6  28          1.54         -1.03        11.79 o
   2   6  28         10.61         -3.23        11.91 o
   3   6  28          0.32          0.87        12.22 o
   4   6  28          2.59          0.48        13.36 o
   5   6  28          0.86          5.96        14.92 o
  -5   7  28         20.18         36.13        18.42 o
  -4   7  28         43.82         38.77        13.97 o
  -3   7  28         12.85         35.84        14.97 o
  -2   7  28          9.50          5.59        13.47 o
  -1   7  28         14.10         10.46        12.77 o
   0   7  28         69.88         89.36        12.72 o
   1   7  28         14.13         28.56        12.25 o
   2   7  28          9.47         34.47        13.63 o
   3   7  28         12.86         -8.14        13.91 o
   4   7  28         43.75         54.77        14.83 o
   5   7  28         20.15         10.16        15.95 o
  -3   8  28          4.98         14.85        15.09 o
  -2   8  28         18.39         23.99        13.98 o
  -1   8  28          6.40         18.82        13.77 o
   0   8  28          2.91         15.19        13.05 o
   1   8  28          6.43         25.80        14.13 o
   2   8  28         18.39          5.94        15.25 o
   3   8  28          4.98         23.19        15.45 o
  -2   9  28         30.99         50.68        14.86 o
  -1   9  28         31.04         55.59        14.80 o
   0   9  28          3.02         31.98        13.73 o
   1   9  28         31.10         44.55        14.56 o
   2   9  28         31.00         52.90        16.11 o
   1   0  29        288.34        309.20        12.93 o
   2   0  29         98.98        122.73        12.13 o
   3   0  29        142.55        139.78        12.83 o
   4   0  29          2.03          0.85        13.39 o
   5   0  29         76.78         43.79        13.78 o
   6   0  29         37.05         55.11        14.81 o
   7   0  29          0.06         22.76        15.76 o
  -7   1  29          3.41         19.95        16.31 o
  -6   1  29         13.80         17.53        14.17 o
  -5   1  29         15.11          6.01        13.59 o
  -4   1  29         16.99         13.81        13.22 o
  -3   1  29         33.69         33.34        12.98 o
  -2   1  29         91.77         96.79        11.98 o
  -1   1  29        394.44        431.01        13.96 o
   0   1  29        166.76        172.33        11.33 o
   1   1  29        394.24        380.80        14.10 o
   2   1  29         91.75         93.26        11.36 o
   3   1  29         33.65         36.25        12.48 o
   4   1  29         16.93         20.44        13.29 o
   5   1  29         15.18         23.61        14.61 o
   6   1  29         13.81         18.03        15.46 o
   7   1  29          3.43         21.50        16.95 o
  -7   2  29         12.58         15.31        19.83 o
  -6   2  29         30.67         38.53        14.94 o
  -5   2  29         56.73         54.55        14.99 o
  -4   2  29        136.89        116.01        15.90 o
  -3   2  29         53.11         46.25        12.71 o
  -2   2  29        160.92        143.62        13.16 o
  -1   2  29        253.86        271.60        12.97 o
   0   2  29        127.71        131.78        11.44 o
   1   2  29        253.78        276.34        13.99 o
   2   2  29        160.99        152.97        12.60 o
   3   2  29         53.09         31.99        12.49 o
   4   2  29        136.94        159.54        14.53 o
   5   2  29         56.62         28.08        13.91 o
   6   2  29         30.68         52.05        15.52 o
   7   2  29         12.60         19.54        20.38 o
  -6   3  29         26.81         34.73        16.11 o
  -5   3  29         11.62          0.88        15.26 o
  -4   3  29         13.13          7.45        13.92 o
  -3   3  29         92.43         86.15        12.68 o
  -2   3  29         28.05         26.21        11.28 o
  -1   3  29        150.89        147.49        11.92 o
   0   3  29         10.29         14.09        10.47 o
   1   3  29        150.90        165.04        15.52 o
   2   3  29         28.06         32.34        11.50 o
   3   3  29         92.40         94.11        12.86 o
   4   3  29         13.11         21.40        13.48 o
   5   3  29         11.63          4.12        13.12 o
   6   3  29         26.88          6.05        16.74 o
  -6   4  29          7.66         34.26        15.35 o
  -5   4  29         19.44         10.25        14.79 o
  -4   4  29         12.99         19.60        13.35 o
  -3   4  29         12.87          1.10        11.73 o
  -2   4  29         55.78         46.19        10.99 o
  -1   4  29         50.48         52.79        11.43 o
   0   4  29         68.10         64.21        11.75 o
   1   4  29         50.50         36.24        10.63 o
   2   4  29         55.82         54.44        11.42 o
   3   4  29         12.88          9.88        13.32 o
   4   4  29         13.01         17.03        14.39 o
   5   4  29         19.37         14.88        14.99 o
   6   4  29          7.67         19.52        17.23 o
  -5   5  29          2.75         -0.44        13.99 o
  -4   5  29         37.13         17.46        12.97 o
  -3   5  29         15.75         21.57        12.58 o
  -2   5  29         36.09         30.93        11.78 o
  -1   5  29         54.99         55.34        12.46 o
   0   5  29         30.99         31.64        12.35 o
   1   5  29         54.98         55.87        11.56 o
   2   5  29         36.06         16.68        11.47 o
   3   5  29         15.73         22.78        12.81 o
   4   5  29         37.10         18.75        12.66 o
   5   5  29          2.74        -14.60        14.60 o
  -5   6  29         10.73         11.94        14.97 o
  -4   6  29          1.19         23.18        14.48 o
  -3   6  29         11.05         24.19        13.51 o
  -2   6  29         61.05         56.38        13.80 o
  -1   6  29         57.35         45.68        13.55 o
   0   6  29         12.55         10.75        11.93 o
   1   6  29         57.38         45.24        12.27 o
   2   6  29         61.02         52.65        12.36 o
   3   6  29         11.04         14.47        12.65 o
   4   6  29          1.19         10.83        13.61 o
   5   6  29         10.77         23.46        15.02 o
  -4   7  29          9.13         11.80        14.71 o
  -3   7  29         23.64         41.25        15.15 o
  -2   7  29         34.30         31.90        14.06 o
  -1   7  29          0.55         17.02        12.81 o
   0   7  29          3.52         29.86        12.43 o
   1   7  29          0.55          8.87        12.35 o
   2   7  29         34.33         32.21        14.01 o
   3   7  29         23.59          8.21        14.58 o
   4   7  29          9.10         18.98        14.75 o
  -3   8  29          3.15         17.23        14.79 o
  -2   8  29         33.94         40.22        15.00 o
  -1   8  29         10.56         16.17        13.81 o
   0   8  29          4.29         -0.03        13.41 o
   1   8  29         10.61         -5.30        14.44 o
   2   8  29         33.91         51.48        15.95 o
   3   8  29          3.15         10.28        16.53 o
   0   0  30        277.48        299.67        18.00 o
   1   0  30        850.90        857.57        18.40 o
   2   0  30        106.26        133.04        12.49 o
   3   0  30        214.62        179.45        13.34 o
   4   0  30        246.21        258.24        16.20 o
   5   0  30         21.24         41.08        14.07 o
   6   0  30          0.15         -3.69        14.17 o
  -6   1  30         14.77         14.67        14.74 o
  -5   1  30          1.48         -5.32        15.68 o
  -4   1  30         10.82         22.03        14.33 o
  -3   1  30         43.22         14.11        13.62 o
  -2   1  30         74.80         67.56        12.38 o
  -1   1  30        217.18        227.59        12.77 o
   0   1  30         18.07         24.76        10.67 o
   1   1  30        216.76        213.38        13.67 o
   2   1  30         74.82         59.41        12.52 o
   3   1  30         43.23         21.73        12.31 o
   4   1  30         10.86         16.99        13.18 o
   5   1  30          1.48         11.25        14.57 o
   6   1  30         14.81         24.83        15.43 o
  -6   2  30         17.63         16.05        16.06 o
  -5   2  30         10.06          3.37        15.80 o
  -4   2  30          9.61          8.02        15.30 o
  -3   2  30         10.57          9.53        12.76 o
  -2   2  30        231.66        262.95        14.63 o
  -1   2  30        158.40        161.62        12.82 o
   0   2  30         20.11         18.25        10.75 o
   1   2  30        158.39        144.66        12.71 o
   2   2  30        231.74        255.36        13.90 o
   3   2  30         10.59          5.10        12.34 o
   4   2  30          9.61         10.00        13.30 o
   5   2  30         10.02         18.89        13.94 o
   6   2  30         17.64         -3.32        15.29 o
  -6   3  30         12.92         28.78        16.21 o
  -5   3  30          1.86         13.17        15.42 o
  -4   3  30         11.26         22.66        15.53 o
  -3   3  30          8.41         11.87        13.32 o
  -2   3  30         66.90         64.51        12.05 o
  -1   3  30          3.20         -8.71        10.73 o
   0   3  30         21.51         21.17        10.95 o
   1   3  30          3.24         -0.65        11.56 o
   2   3  30         66.87         50.46        12.14 o
   3   3  30          8.43         -1.65        12.26 o
   4   3  30         11.28         25.59        13.74 o
   5   3  30          1.87         -0.33        13.39 o
   6   3  30         12.91         -4.36        16.78 o
  -6   4  30         31.37         47.49        16.89 o
  -5   4  30          0.02         16.26        16.05 o
  -4   4  30         76.83         73.69        14.98 o
  -3   4  30         13.83         -3.70        12.49 o
  -2   4  30        101.95        101.76        12.41 o
  -1   4  30         30.04         48.84        12.31 o
   0   4  30         14.79         -0.81        12.15 o
   1   4  30         30.07         40.45        11.89 o
   2   4  30        101.81         87.77        11.94 o
   3   4  30         13.79         35.63        14.89 o
   4   4  30         76.83         69.48        15.39 o
   5   4  30          0.02         17.48        15.49 o
   6   4  30         31.38         39.18        17.34 o
  -5   5  30          5.96          7.23        14.76 o
  -4   5  30         12.21         34.41        13.77 o
  -3   5  30          4.03         -5.80        12.14 o
  -2   5  30         32.59         27.98        12.70 o
  -1   5  30         18.80         29.18        12.53 o
   0   5  30          0.55          6.18        12.46 o
   1   5  30         18.73         18.95        11.46 o
   2   5  30         32.62         37.65        11.79 o
   3   5  30          4.03          6.45        13.10 o
   4   5  30         12.15         22.79        13.24 o
   5   5  30          5.96         26.39        15.56 o
  -4   6  30         11.68         22.87        15.06 o
  -3   6  30          7.14         18.09        13.76 o
  -2   6  30          1.43         -8.22        13.41 o
  -1   6  30          2.42          0.55        13.36 o
   0   6  30          0.05          0.59        12.56 o
   1   6  30          2.41         22.42        12.19 o
   2   6  30          1.42         12.82        12.29 o
   3   6  30          7.13          1.31        12.90 o
   4   6  30         11.66         13.38        13.68 o
  -3   7  30          0.98         -9.12        15.12 o
  -2   7  30         45.32         35.26        14.15 o
  -1   7  30         15.72         19.93        13.94 o
   0   7  30         20.60         25.91        12.58 o
   1   7  30         15.80         17.92        12.53 o
   2   7  30         45.33         51.90        15.24 o
   3   7  30          0.99        -10.61        14.66 o
  -2   8  30         16.64          7.41        15.38 o
  -1   8  30         10.10          6.09        14.19 o
   0   8  30          8.02         14.61        13.57 o
   1   8  30         10.12         -7.14        14.51 o
   2   8  30         16.61         21.44        15.68 o
   1   0  31         25.68         37.06        11.23 o
   2   0  31        557.82        489.22        17.62 o
   3   0  31         63.30         62.91        12.40 o
   4   0  31          1.20         -0.17        13.63 o
   5   0  31         18.33         14.63        15.10 o
   6   0  31          0.00         12.75        15.32 o
  -6   1  31         17.71         26.68        16.16 o
  -5   1  31         23.50         39.37        16.18 o
  -4   1  31         23.39         22.09        14.70 o
  -3   1  31         12.76         27.99        13.91 o
  -2   1  31         48.74         46.56        12.36 o
  -1   1  31        142.91        137.14        11.97 o
   0   1  31         20.68         11.41        11.10 o
   1   1  31        142.94        156.99        12.82 o
   2   1  31         48.78         40.64        12.90 o
   3   1  31         12.79          3.30        13.33 o
   4   1  31         23.44         44.47        14.76 o
   5   1  31         23.48         42.06        15.40 o
   6   1  31         17.63         34.37        15.87 o
  -6   2  31          8.78         20.08        16.53 o
  -5   2  31          3.28         -4.42        15.76 o
  -4   2  31         21.11         17.66        15.18 o
  -3   2  31         30.91         39.45        13.32 o
  -2   2  31          9.71         11.43        12.17 o
  -1   2  31         58.92         41.93        11.72 o
   0   2  31        105.20        114.35        11.68 o
   1   2  31         58.89         56.56        11.92 o
   2   2  31          9.65         16.03        12.86 o
   3   2  31         30.86         45.47        13.67 o
   4   2  31         21.11         26.90        13.76 o
   5   2  31          3.29         12.99        14.25 o
   6   2  31          8.78          6.93        15.70 o
  -5   3  31          9.84         23.01        15.94 o
  -4   3  31         24.24         14.02        15.38 o
  -3   3  31         33.38         10.16        13.27 o
  -2   3  31         16.22          4.94        12.40 o
  -1   3  31         17.63         30.02        11.65 o
   0   3  31         48.55         42.72        11.36 o
   1   3  31         17.68         13.73        11.81 o
   2   3  31         16.19         16.13        11.86 o
   3   3  31         33.32         23.65        13.24 o
   4   3  31         24.28         14.25        13.93 o
   5   3  31          9.83         29.00        13.61 o
  -5   4  31         24.82         27.37        16.27 o
  -4   4  31         10.12         19.00        14.30 o
  -3   4  31          6.52          8.98        12.88 o
  -2   4  31         13.25         16.60        11.94 o
  -1   4  31         25.87         31.44        12.75 o
   0   4  31         46.33         57.78        12.71 o
   1   4  31         25.86         33.86        11.83 o
   2   4  31         13.31          6.44        12.21 o
   3   4  31          6.54          0.60        14.55 o
   4   4  31         10.12         10.80        15.06 o
   5   4  31         24.86         67.50        15.96 o
  -5   5  31          0.16          4.34        17.02 o
  -4   5  31          1.92          4.81        14.59 o
  -3   5  31         27.57         30.55        12.65 o
  -2   5  31         36.36         61.95        12.99 o
  -1   5  31          3.31         14.91        14.12 o
   0   5  31          1.50          3.10        13.48 o
   1   5  31          3.29          6.38        13.07 o
   2   5  31         36.35         61.18        12.56 o
   3   5  31         27.65         39.77        13.95 o
   4   5  31          1.93          4.05        14.09 o
   5   5  31          0.16         -8.05        15.88 o
  -4   6  31          6.17         19.29        14.01 o
  -3   6  31         12.96         20.60        14.64 o
  -2   6  31          3.91          1.34        13.46 o
  -1   6  31         14.62          6.29        13.83 o
   0   6  31          2.26         -1.49        13.07 o
   1   6  31         14.64         24.73        12.54 o
   2   6  31          3.88          6.89        12.55 o
   3   6  31         12.95         18.43        12.93 o
   4   6  31          6.16         29.10        14.05 o
  -3   7  31         15.61         23.79        15.41 o
  -2   7  31         28.04         31.89        14.23 o
  -1   7  31          0.96         -1.82        13.99 o
   0   7  31          1.08         29.18        12.71 o
   1   7  31          0.96          4.55        12.69 o
   2   7  31         28.06         29.21        15.32 o
   3   7  31         15.55         18.52        14.79 o
   0   8  31          3.47         -0.28        14.55 o
   0   0  32         51.65         49.19        15.35 o
   1   0  32        196.71        223.96        13.23 o
   2   0  32          0.00         14.65        12.83 o
   3   0  32          6.61          1.74        12.88 o
   4   0  32         16.18         -1.20        14.69 o
   5   0  32         21.57         15.22        16.71 o
   6   0  32         34.21         50.49        17.17 o
  -5   1  32         26.58          8.50        15.98 o
  -4   1  32         30.23         38.78        15.00 o
  -3   1  32        192.43        200.03        16.70 o
  -2   1  32          3.45          4.81        12.89 o
  -1   1  32         94.30         88.56        11.75 o
   0   1  32         31.79         33.31        11.20 o
   1   1  32         94.40         94.10        12.23 o
   2   1  32          3.43          8.98        12.56 o
   3   1  32        192.29        179.80        15.73 o
   4   1  32         30.25         28.98        14.95 o
   5   1  32         26.63         42.94        16.45 o
  -5   2  32          6.10          8.45        15.87 o
  -4   2  32          1.27         -9.19        15.64 o
  -3   2  32          4.23         14.28        14.89 o
  -2   2  32         47.50         30.75        13.19 o
  -1   2  32          9.83          9.09        11.67 o
   0   2  32        144.83        136.50        12.21 o
   1   2  32          9.85          3.56        12.07 o
   2   2  32         47.51         39.83        13.04 o
   3   2  32          4.20          4.80        13.79 o
   4   2  32          1.28        -14.92        14.92 o
   5   2  32          6.10          2.25        14.29 o
  -5   3  32          9.04         32.94        19.34 o
  -4   3  32          2.68          5.81        15.81 o
  -3   3  32          2.95         10.48        13.43 o
  -2   3  32          5.09          2.42        12.74 o
  -1   3  32         27.18         15.15        13.34 o
   0   3  32         18.24         23.10        12.00 o
   1   3  32         27.17         38.06        12.03 o
   2   3  32          5.06         10.24        13.10 o
   3   3  32          2.95         -5.85        14.73 o
   4   3  32          2.66         25.07        13.84 o
   5   3  32          9.04         29.62        15.73 o
  -5   4  32          7.16         14.78        16.58 o
  -4   4  32          4.98         18.04        19.19 o
  -3   4  32          6.97         20.77        13.53 o
  -2   4  32         22.56         20.11        13.07 o
  -1   4  32         51.24         55.84        13.04 o
   0   4  32         15.20         23.75        12.11 o
   1   4  32         51.22         40.50        12.30 o
   2   4  32         22.55         24.91        12.85 o
   3   4  32          6.98          5.16        14.59 o
   4   4  32          4.98         22.79        15.39 o
   5   4  32          7.15         20.58        15.44 o
  -4   5  32         25.58         11.96        15.33 o
  -3   5  32         12.92         26.57        13.18 o
  -2   5  32          4.13          2.37        14.03 o
  -1   5  32         13.52         22.97        14.42 o
   0   5  32         69.21         55.44        14.17 o
   1   5  32         13.50         14.34        13.66 o
   2   5  32          4.13         13.36        12.55 o
   3   5  32         12.90         23.01        14.41 o
   4   5  32         25.60         31.43        14.47 o
  -3   6  32          2.15          1.75        15.16 o
  -2   6  32         40.88         41.79        14.26 o
  -1   6  32         14.58         11.83        13.99 o
   0   6  32          1.96          9.84        13.15 o
   1   6  32         14.59         37.46        13.59 o
   2   6  32         40.91         20.87        14.88 o
   3   6  32          2.17          3.78        13.50 o
  -2   7  32         30.24         10.12        14.36 o
  -1   7  32          2.08          3.93        14.16 o
   0   7  32          8.05          3.86        13.98 o
   1   7  32          2.07         10.87        13.01 o
   2   7  32         30.28         35.07        15.54 o
   1   0  33        318.00        334.62        14.54 o
   2   0  33         27.75         27.72        14.98 o
   3   0  33          5.90         15.11        13.92 o
   4   0  33          2.70         -7.61        14.96 o
   5   0  33         15.94          9.57        16.85 o
  -5   1  33          5.64         20.08        16.29 o
  -4   1  33         28.83         37.17        15.35 o
  -3   1  33        159.35        128.27        15.95 o
  -2   1  33          5.35          4.00        12.62 o
  -1   1  33         28.45         41.58        11.49 o
   0   1  33        222.57        181.34        13.48 o
   1   1  33         28.45         48.80        13.16 o
   2   1  33          5.37         -0.75        12.99 o
   3   1  33        159.49        171.78        15.73 o
   4   1  33         28.84         33.25        15.36 o
   5   1  33          5.64         26.15        16.61 o
  -5   2  33          4.86         19.67        16.53 o
  -4   2  33          9.03         19.72        15.89 o
  -3   2  33         35.98         35.68        14.65 o
  -2   2  33          0.72         12.57        13.59 o
  -1   2  33         33.14         13.44        12.74 o
   0   2  33          2.92          7.51        11.35 o
   1   2  33         33.16         52.79        12.38 o
   2   2  33          0.70         13.13        12.67 o
   3   2  33         35.99         47.67        14.14 o
   4   2  33          9.05         32.24        15.21 o
   5   2  33          4.86         16.48        16.66 o
  -4   3  33          0.09        -15.90        15.90 o
  -3   3  33         20.38         41.35        13.88 o
  -2   3  33         90.69        107.05        13.87 o
  -1   3  33         23.88         28.07        13.55 o
   0   3  33         54.67         32.30        13.32 o
   1   3  33         23.86         33.46        12.22 o
   2   3  33         90.70         79.44        13.81 o
   3   3  33         20.43         38.74        15.07 o
   4   3  33          0.09          5.00        14.79 o
  -4   4  33         17.99         27.91        16.32 o
  -3   4  33         14.94         30.64        14.11 o
  -2   4  33          6.25        -11.87        14.05 o
  -1   4  33          3.00         14.00        12.89 o
   0   4  33         30.23         36.20        12.74 o
   1   4  33          2.99          4.31        11.87 o
   2   4  33          6.21         -6.40        13.88 o
   3   4  33         14.92         23.25        16.08 o
   4   4  33         18.04         19.75        15.41 o
  -3   5  33          4.69         16.56        13.46 o
  -2   5  33          5.17         25.86        14.73 o
  -1   5  33         27.01         21.79        14.61 o
   0   5  33          9.16         21.35        14.26 o
   1   5  33         27.01         37.84        14.16 o
   2   5  33          5.15         10.63        13.94 o
   3   5  33          4.70         12.72        15.16 o
  -2   6  33          4.39         11.50        16.13 o
  -1   6  33          6.07         18.54        15.17 o
   0   6  33         15.88         43.81        14.51 o
   1   6  33          6.09          3.92        14.37 o
   2   6  33          4.36         13.67        15.12 o
   0   0  34          5.79         13.01        17.08 o
   1   0  34         29.88         39.34        12.99 o
   2   0  34         39.93         41.01        14.69 o
   3   0  34        222.67        222.37        17.19 o
   4   0  34          3.29        -12.04        17.64 o
   5   0  34         17.80          5.45        19.45 o
  -4   1  34         36.72         37.33        15.28 o
  -3   1  34          7.24         10.66        15.85 o
  -2   1  34         31.17         29.76        13.87 o
  -1   1  34         41.32         41.01        13.10 o
   0   1  34          7.43         22.62        12.04 o
   1   1  34         41.31         30.93        12.41 o
   2   1  34         31.18         21.66        13.34 o
   3   1  34          7.22         15.96        14.42 o
   4   1  34         36.76         63.95        15.65 o
  -4   2  34          6.84         14.80        16.36 o
  -3   2  34          0.42          5.31        14.87 o
  -2   2  34         16.96         25.31        13.84 o
  -1   2  34         68.03         54.13        13.89 o
   0   2  34          1.00          0.95        12.37 o
   1   2  34         68.05         53.16        12.60 o
   2   2  34         17.01         23.19        13.23 o
   3   2  34          0.43         -1.23        14.14 o
   4   2  34          6.82          6.10        15.54 o
  -4   3  34         16.83         16.38        16.59 o
  -3   3  34          7.56          3.40        13.81 o
  -2   3  34          2.45         10.09        13.51 o
  -1   3  34         28.14         35.42        13.87 o
   0   3  34          7.82         13.26        12.94 o
   1   3  34         28.13         42.72        12.56 o
   2   3  34          2.46          1.70        13.31 o
   3   3  34          7.59          9.48        17.10 o
   4   3  34         16.78         -4.97        15.54 o
  -3   4  34         11.67         35.07        14.25 o
  -2   4  34          8.02         17.48        14.20 o
  -1   4  34          4.92          4.59        13.28 o
   0   4  34         23.16         40.87        12.85 o
   1   4  34          4.92          8.26        13.18 o
   2   4  34          8.03          2.85        14.07 o
   3   4  34         11.71         31.77        16.08 o
  -3   5  34          3.04         17.09        16.06 o
  -2   5  34          1.81         37.23        15.32 o
  -1   5  34         27.06         40.22        14.40 o
   0   5  34          2.87         13.26        13.97 o
   1   5  34         27.02         42.19        14.31 o
   2   5  34          1.81         29.38        15.02 o
   3   5  34          3.05         24.78        18.74 o
  -1   6  34         13.09         20.68        15.26 o
   0   6  34          1.16        -10.91        15.46 o
   1   6  34         13.08         27.56        14.56 o
   1   0  35         35.70         11.87        13.73 o
   2   0  35         30.29         14.40        15.02 o
   3   0  35          2.85         -6.57        15.63 o
   4   0  35          2.29         -8.78        18.17 o
  -4   1  35         19.33         11.54        15.61 o
  -3   1  35        108.58        118.62        17.42 o
  -2   1  35        116.49        133.64        16.22 o
  -1   1  35          9.41          7.04        13.22 o
   0   1  35         16.44          8.36        12.40 o
   1   1  35          9.42         24.37        12.73 o
   2   1  35        116.63        121.32        14.74 o
   3   1  35        108.48        115.69        15.54 o
   4   1  35         19.38         26.06        15.46 o
  -4   2  35         16.03         23.53        15.52 o
  -3   2  35         62.22         72.20        16.85 o
  -2   2  35         86.79        105.60        14.74 o
  -1   2  35          5.20          0.76        13.90 o
   0   2  35         21.73         24.13        12.62 o
   1   2  35          5.21         14.75        12.63 o
   2   2  35         86.77         92.89        14.22 o
   3   2  35         62.30         94.16        15.17 o
   4   2  35         16.05         31.80        15.83 o
  -3   3  35          7.65         29.12        15.66 o
  -2   3  35         10.23         25.11        16.86 o
  -1   3  35          1.38         22.39        14.29 o
   0   3  35          1.34         17.49        13.34 o
   1   3  35          1.39         13.65        12.62 o
   2   3  35         10.21         18.95        13.47 o
   3   3  35          7.68          7.98        15.63 o
  -3   4  35         10.29         25.18        15.88 o
  -2   4  35          7.12         16.20        14.28 o
  -1   4  35         75.77         65.00        13.98 o
   0   4  35         15.74         31.54        13.56 o
   1   4  35         75.75         70.88        14.59 o
   2   4  35          7.16         22.05        14.47 o
   3   4  35         10.27         14.84        18.90 o
  -1   5  35         32.52         27.45        14.38 o
   0   5  35         19.69         52.85        14.62 o
   1   5  35         32.51         32.09        14.63 o
   0   0  36          2.09         -2.09        19.51 o
   1   0  36          3.22         13.34        14.94 o
   2   0  36        178.87        187.06        16.14 o
   3   0  36         27.13         23.53        16.99 o
  -3   1  36         23.31         50.36        17.87 o
  -2   1  36         13.24          0.83        15.12 o
  -1   1  36         35.25         47.13        13.39 o
   0   1  36          0.76          7.72        12.56 o
   1   1  36         35.29         35.27        13.59 o
   2   1  36         13.27         24.98        13.76 o
   3   1  36         23.31         47.49        15.04 o
  -3   2  36         55.14         43.22        16.91 o
  -2   2  36         15.26         23.10        14.50 o
  -1   2  36         32.33         46.28        15.25 o
   0   2  36          0.28          2.35        13.35 o
   1   2  36         32.25         50.04        13.03 o
   2   2  36         15.29         15.15        13.68 o
   3   2  36         55.13         63.85        16.28 o
  -2   3  36          6.55         17.44        15.02 o
  -1   3  36          9.95          9.55        14.35 o
   0   3  36         99.83        117.56        14.48 o
   1   3  36          9.96         17.92        12.86 o
   2   3  36          6.58         13.95        13.74 o
  -1   4  36         10.74         17.15        14.47 o
   0   4  36         21.97         41.39        14.70 o
   1   4  36         10.74         40.81        14.69 o
   1   0  37          5.97         13.60        15.22 o
   2   0  37          1.11         16.71        14.41 o
  -2   1  37          0.56         11.76        16.55 o
  -1   1  37         16.54         27.10        14.93 o
   0   1  37         60.21         82.06        15.36 o
   1   1  37         16.55         36.85        13.76 o
   2   1  37          0.56          6.12        13.73 o
  -2   2  37         16.69         29.69        15.66 o
  -1   2  37          1.49         -7.59        15.34 o
   0   2  37          2.09         14.14        13.49 o
   1   2  37          1.50          4.91        13.89 o
   2   2  37         16.65         27.44        14.01 o
  -1   3  37         30.39         65.97        15.20 o
   0   3  37          4.47         21.23        14.00 o
   1   3  37         30.41         36.03        13.92 o
   0   0  38         47.62         57.04        20.42 o
   0   1  38          1.73         20.44        15.08 o
                                                
