# Supplementary material for: 2-({[(2S)-1-Hy­droxy-1,1,3-tri­phenyl­propan-2-yl]imino}­meth­yl)-4,6-bis­(4-methyl­phen­yl)phenol
Source: IUCrdata. 2020 Dec 4;5(Pt 12):x201576. doi: 10.1107/S241431462001576X (PMC9462170; doi:10.1107/S241431462001576X)
Supplement: Supplementary file 3 [file x-05-x201576-Isup3.cml]

<?xml version="1.0"?>
<molecule xmlns="http://www.xml-cml.org/schema">
<atomArray>
<atom elementType="C" id="a914" x2="25.3685" y2="-31.4436"/>
<atom elementType="C" id="a915" x2="23.0851" y2="-35.4002"/>
<atom elementType="C" id="a916" x2="25.3749" y2="-39.3526"/>
<atom elementType="C" id="a917" x2="29.9365" y2="-39.3569"/>
<atom elementType="C" id="a918" x2="32.221" y2="-35.4002"/>
<atom elementType="C" id="a919" x2="29.9397" y2="-31.4457"/>
<atom elementType="C" id="a920" x2="32.2242" y2="-43.3072"/>
<atom elementType="O" hydrogenCount="1" id="a921" x2="36.79" y2="-35.4002"/>
<atom elementType="C" id="a922" x2="18.5224" y2="-35.396"/>
<atom elementType="C" id="a923" x2="32.2242" y2="-27.4891"/>
<atom elementType="N" hydrogenCount="0" id="a924" x2="36.79" y2="-27.487"/>
<atom elementType="C" id="a925" x2="39.0745" y2="-23.5304"/>
<atom elementType="C" id="a926" x2="43.6424" y2="-23.5304"/>
<atom elementType="C" id="a927" x2="32.222" y2="-19.5748"/>
<atom elementType="C" id="a928" x2="29.9407" y2="-15.6192"/>
<atom elementType="C" id="a929" x2="25.3696" y2="-15.6182"/>
<atom elementType="C" id="a930" x2="23.0851" y2="-19.5748"/>
<atom elementType="C" id="a931" x2="25.3717" y2="-23.5325"/>
<atom elementType="C" id="a932" x2="29.9375" y2="-23.5304"/>
<atom elementType="O" hydrogenCount="1" id="a933" x2="45.9259" y2="-27.487"/>
<atom elementType="C" id="a934" x2="29.9397" y2="-47.2638"/>
<atom elementType="C" id="a935" x2="32.2242" y2="-51.2204"/>
<atom elementType="C" id="a936" x2="36.7921" y2="-51.2194"/>
<atom elementType="C" id="a937" x2="39.0766" y2="-47.2638"/>
<atom elementType="C" id="a938" x2="36.7889" y2="-43.3124"/>
<atom elementType="C" id="a939" x2="16.2326" y2="-31.4436"/>
<atom elementType="C" id="a940" x2="11.67" y2="-31.4404"/>
<atom elementType="C" id="a941" x2="9.38549" y2="-35.3971"/>
<atom elementType="C" id="a942" x2="11.6668" y2="-39.3516"/>
<atom elementType="C" id="a943" x2="16.2379" y2="-39.3526"/>
<atom elementType="C" id="a944" x2="36.7868" y2="-19.5727"/>
<atom elementType="C" id="a945" x2="44.8249" y2="-19.1211"/>
<atom elementType="C" id="a946" x2="46.8725" y2="-20.3035"/>
<atom elementType="C" id="a947" x2="51.286" y2="-21.4849"/>
<atom elementType="C" id="a948" x2="54.5139" y2="-18.2527"/>
<atom elementType="C" id="a949" x2="53.3325" y2="-13.8413"/>
<atom elementType="C" id="a950" x2="48.9211" y2="-12.661"/>
<atom elementType="C" id="a951" x2="45.6911" y2="-15.8889"/>
<atom elementType="C" id="a952" x2="49.2384" y2="-17.9365"/>
<atom elementType="C" id="a953" x2="50.4187" y2="-13.5261"/>
<atom elementType="C" id="a954" x2="47.1887" y2="-10.294"/>
<atom elementType="C" id="a955" x2="42.7762" y2="-11.4764"/>
<atom elementType="C" id="a956" x2="41.5948" y2="-15.89"/>
<atom elementType="C" id="a1114" x2="39.0766" y2="-55.176"/>
<atom elementType="C" id="a1116" x2="4.81755" y2="-35.3971"/>
</atomArray>
<bondArray>
<bond atomRefs2="a914 a915" id="b957" order="2"/>
<bond atomRefs2="a915 a916" id="b958" order="1"/>
<bond atomRefs2="a916 a917" id="b959" order="2"/>
<bond atomRefs2="a917 a918" id="b960" order="1"/>
<bond atomRefs2="a918 a919" id="b961" order="2"/>
<bond atomRefs2="a919 a914" id="b962" order="1"/>
<bond atomRefs2="a917 a920" id="b963" order="1"/>
<bond atomRefs2="a918 a921" id="b964" order="1"/>
<bond atomRefs2="a915 a922" id="b965" order="1"/>
<bond atomRefs2="a919 a923" id="b966" order="1"/>
<bond atomRefs2="a923 a924" id="b967" order="2"/>
<bond atomRefs2="a924 a925" id="b968" order="1"/>
<bond atomRefs2="a925 a926" id="b969" order="1"/>
<bond atomRefs2="a927 a928" id="b970" order="2"/>
<bond atomRefs2="a928 a929" id="b971" order="1"/>
<bond atomRefs2="a929 a930" id="b972" order="2"/>
<bond atomRefs2="a930 a931" id="b973" order="1"/>
<bond atomRefs2="a931 a932" id="b974" order="2"/>
<bond atomRefs2="a932 a927" id="b975" order="1"/>
<bond atomRefs2="a926 a933" id="b976" order="1"/>
<bond atomRefs2="a920 a934" id="b977" order="2"/>
<bond atomRefs2="a934 a935" id="b978" order="1"/>
<bond atomRefs2="a935 a936" id="b979" order="2"/>
<bond atomRefs2="a936 a937" id="b980" order="1"/>
<bond atomRefs2="a937 a938" id="b981" order="2"/>
<bond atomRefs2="a938 a920" id="b982" order="1"/>
<bond atomRefs2="a922 a939" id="b983" order="2"/>
<bond atomRefs2="a939 a940" id="b984" order="1"/>
<bond atomRefs2="a940 a941" id="b985" order="2"/>
<bond atomRefs2="a941 a942" id="b986" order="1"/>
<bond atomRefs2="a942 a943" id="b987" order="2"/>
<bond atomRefs2="a943 a922" id="b988" order="1"/>
<bond atomRefs2="a925 a944" bondStereo="W" id="b989" order="1"/>
<bond atomRefs2="a944 a927" id="b990" order="1"/>
<bond atomRefs2="a926 a945" id="b991" order="1"/>
<bond atomRefs2="a926 a946" id="b992" order="1"/>
<bond atomRefs2="a946 a947" id="b993" order="2"/>
<bond atomRefs2="a947 a948" id="b994" order="1"/>
<bond atomRefs2="a948 a949" id="b995" order="2"/>
<bond atomRefs2="a949 a950" id="b996" order="1"/>
<bond atomRefs2="a950 a951" id="b997" order="2"/>
<bond atomRefs2="a951 a946" id="b998" order="1"/>
<bond atomRefs2="a945 a952" id="b999" order="2"/>
<bond atomRefs2="a952 a953" id="b1000" order="1"/>
<bond atomRefs2="a953 a954" id="b1001" order="2"/>
<bond atomRefs2="a954 a955" id="b1002" order="1"/>
<bond atomRefs2="a955 a956" id="b1003" order="2"/>
<bond atomRefs2="a956 a945" id="b1004" order="1"/>
<bond atomRefs2="a936 a1114" id="b1115" order="1"/>
<bond atomRefs2="a941 a1116" id="b1117" order="1"/>
</bondArray>
</molecule>
